# Supplementary material for: Concentration-Dependent Recruitment of Mammalian Odorant Receptors
Source: eNeuro. 2020 Apr 15;7(2):ENEURO.0103-19.2019. doi: 10.1523/ENEURO.0103-19.2019 (PMC7189481; doi:10.1523/ENEURO.0103-19.2019)
Supplement: Extended Data 1 — R code for differential expression analysis. Download Extended Data 1, ZIP file. [file enu-eN-NWR-0103-19-s26.zip]

Archive with 1 entries (1 files):
- Extended Data 1.R
