# Supplementary material for: Concentration-Dependent Recruitment of Mammalian Odorant Receptors
Source: eNeuro. 2020 Apr 15;7(2):ENEURO.0103-19.2019. doi: 10.1523/ENEURO.0103-19.2019 (PMC7189481; doi:10.1523/ENEURO.0103-19.2019)
Supplement: Extended Data Figure 2-2. — Differential expression data for 0.01% ACT. Download Figure 2-2, XLSX file. [file enu-eN-NWR-0103-19-s09.xlsx]

## Sheet: Table 0.01percentACT
	EdgeR DE analysis						Read counts
id	logFoldChange	PValueRaw	PValueFDRadjusted	baseMean	baseMeanA	baseMeanB	No1	No2	No3	Ac1	Ac2	Ac3
Olfr923	2.95857	1.43668e-16	1.56311e-13	556.788	117.142	996.433	69	127	156	1489	1303	398
Olfr983	1.87601	4.68643e-12	2.54942e-09	176.099	74.5665	277.631	48	101	73	282	431	174
Olfr1427	0.808577	8.15925e-07	0.000295909	1186.1	828.528	1543.67	815	1011	591	2506	1558	800
Olfr92	-1.50108	1.72873e-05	0.00456607	111.732	159.959	63.5059	119	233	120	25	135	46
Olfr901	1.38345	2.09838e-05	0.00456607	163.811	91.8565	235.766	76	142	51	148	395	205
Olfr1160	1.52577	7.02448e-05	0.0110407	48.3242	23.4862	73.1621	33	21	13	128	84	22
Olfr570	-1.31828	7.10336e-05	0.0110407	79.8034	111.892	47.7151	107	137	83	37	92	26
Olfr1302	1.64059	0.000270149	0.0367403	37.945	16.0125	59.8775	21	14	11	125	46	18
Olfr48	-1.43888	0.000397723	0.0480803	115.179	172.495	57.8629	233	186	73	43	95	46
Olfr1258	-0.595396	0.000865038	0.0862326	487.284	580.402	394.165	429	897	384	286	756	235
Olfr1309	-2.17866	0.000871837	0.0862326	13.1225	21.6097	4.63542	15	15	35	4	4	6
Olfr222	-0.781924	0.0011412	0.103469	621.322	801.715	440.93	1097	636	565	437	603	349
Olfr341	-1.38423	0.0012766	0.106842	35.2031	50.6143	19.792	33	46	73	11	26	24
Olfr312	2.98471	0.00210308	0.16344	6.14479	1.29258	10.997	0	2	2	12	16	7
Olfr1093	1.24485	0.00239972	0.17406	90.736	43.4721	138	45	59	22	315	88	32
Olfr822	-2.12998	0.00317446	0.215863	11.6577	18.9181	4.39729	9	25	23	3	3	7
Olfr477	-0.742524	0.00338985	0.21695	362.925	460.687	265.162	552	531	243	242	431	175
Olfr531	0.822864	0.0040961	0.241733	727.914	439.935	1015.89	426	468	395	2158	623	395
Olfr482	1.64268	0.00422145	0.241733	30.5152	12.3535	48.6769	8	13	16	100	31	21
Olfr889	1.35501	0.00530748	0.272661	46.4358	22.4498	70.4218	15	26	26	138	58	26
Olfr1	1.3351	0.0056196	0.272661	368.762	137.868	599.657	108	164	136	1483	236	153
Olfr110	0.852435	0.00644421	0.272661	534.742	329.679	739.805	268	387	319	1487	516	313
Olfr199	1.56931	0.00654521	0.272661	30.7889	13.0191	48.5587	8	15	16	99	33	20
Olfr317	-1.1055	0.00654686	0.272661	42.5851	56.8599	28.3103	47	64	57	25	53	14
Olfr736	0.993336	0.00678128	0.272661	48.052	32.3503	63.7538	27	45	23	78	75	47
Olfr1009	1.08428	0.00689676	0.272661	114.204	51.0695	177.339	76	43	26	462	67	27
Olfr134	-1.59438	0.00697764	0.272661	15.6128	23.2136	8.01193	24	20	24	13	7	5
Olfr353	1.26394	0.00718493	0.272661	33.3842	18.9955	47.7728	13	16	28	74	39	35
Olfr527	0.754371	0.00726761	0.272661	497.156	330.68	663.632	295	448	225	1309	537	245
Olfr1087	1.1857	0.00794376	0.288094	109.424	52.6443	166.204	54	34	67	383	91	47
Olfr140	0.304067	0.0105408	0.361293	2754.35	2432.58	3076.12	1974	2896	2315	3894	3811	2005
Olfr1469	1.70409	0.0112805	0.361293	17.3767	7.08142	27.6719	7	3	11	60	14	12
Olfr813	-0.889609	0.0112981	0.361293	53.2023	69.1394	37.2651	47	83	76	41	38	36
Olfr1323	-1.19044	0.0116004	0.361293	27.4993	38.1294	16.8691	36	39	37	14	24	15
Olfr740	0.370203	0.0116225	0.361293	883.008	781.738	984.277	444	1193	694	867	1561	707
Olfr1105	-0.829884	0.0125638	0.364554	59.2942	75.3012	43.2873	59	87	77	42	67	29
Olfr433	-0.73539	0.0128605	0.364554	102.921	127.563	78.2795	104	179	92	56	139	56
Olfr111	0.842842	0.0129749	0.364554	68.2713	48.3004	88.2423	37	43	64	116	100	61
Olfr849	0.993163	0.0130677	0.364554	89.7337	52.9324	126.535	40	62	55	247	83	64
Olfr902	1.8179	0.0135148	0.367602	18.6458	6.42067	30.8709	4	11	4	71	18	8
Olfr996	4.47547	0.0141094	0.374416	1.36751	0	2.73503	0	0	0	0	7	2
Olfr810	-0.706273	0.0148324	0.38423	105.178	129.707	80.6495	99	128	159	66	118	70
Olfr1535	0.72947	0.0173974	0.438903	77.8972	57.3532	98.4411	38	54	80	63	105	131
Olfr705	1.02124	0.0177497	0.438903	123.471	70.104	176.838	48	81	80	351	141	65
Olfr43	0.765628	0.0182881	0.442165	356.291	234.614	477.969	182	306	205	926	383	194
Olfr2	-3.39247	0.0189117	0.44462	2.23977	4.15861	0.320925	6	1	5	1	0	0
Olfr220	0.604534	0.0192069	0.44462	459.283	340.959	577.607	284	351	374	959	593	273
Olfr596	-0.746959	0.020377	0.45487	66.4308	82.8829	49.9788	78	93	72	44	74	40
Olfr711	-0.427071	0.0204859	0.45487	516.848	584.525	449.17	512	646	564	380	714	335
Olfr467	1.07928	0.0219328	0.477259	67.1632	32.8947	101.432	30	31	36	235	55	28
Olfr969	-0.802178	0.0248923	0.523964	61.8657	77.8405	45.8908	75	69	85	37	74	35
Olfr347	2.21427	0.026056	0.523964	6.61191	2.57196	10.6519	6	0	1	22	10	2
Olfr549	-0.599478	0.0268848	0.523964	192.196	230.923	153.47	178	355	146	102	281	110
Olfr550	-0.604796	0.0271841	0.523964	122.461	147.385	97.5381	143	137	153	99	122	84
Olfr1022	-2.99349	0.0273631	0.523964	3.86204	6.61921	1.10487	9	5	5	0	0	3
Olfr1033	-1.29387	0.0276941	0.523964	17.2199	24.5477	9.89214	34	24	12	12	16	4
Olfr578	-0.892384	0.0279068	0.523964	213.796	281.442	146.15	405	251	145	95	280	97
Olfr18	1.16526	0.0279319	0.523964	21.0662	13.4717	28.6607	4	19	18	17	40	32
Olfr574	-2.87459	0.0304112	0.529299	2.79913	4.86167	0.736583	1	5	9	0	0	2
Olfr804	-1.25319	0.0305767	0.529299	22.7252	31.2417	14.2087	33	33	25	7	29	10
Olfr9	-0.663556	0.0308658	0.529299	69.9395	85.4557	54.4234	66	103	84	46	77	48
Olfr464	0.767791	0.0310088	0.529299	267.653	169.914	365.393	153	151	198	746	271	132
Olfr1412	-0.639675	0.0311202	0.529299	170.289	209.228	131.349	248	205	152	121	177	114
Olfr373	-0.887545	0.0313116	0.529299	62.4123	78.7007	46.124	94	84	49	29	98	24
Olfr1136	2.28382	0.0316217	0.529299	5.33453	1.94368	8.72538	1	0	5	3	13	11
Olfr154	-2.08103	0.0330542	0.543053	6.16071	9.68113	2.64029	6	11	12	2	7	0
Olfr180	0.9392	0.0334417	0.543053	86.721	50.8725	122.57	35	69	47	252	88	45
Olfr498	-1.78375	0.0343681	0.545823	10.842	16.7515	4.93248	6	20	25	9	2	4
Olfr888	2.07236	0.0346156	0.545823	21.145	4.54822	37.7418	1	5	8	97	18	4
Olfr32	0.973513	0.0364061	0.565854	140.841	82.0458	199.635	47	102	97	405	115	100
Olfr646	-1.62992	0.0376842	0.577471	8.29792	12.5652	4.03066	7	11	20	2	8	3
Olfr642	-0.618896	0.0386432	0.583942	296.303	332.724	259.882	308	398	269	156	584	117
Olfr895	1.35632	0.0412902	0.585928	78.2047	23.9167	132.493	19	24	28	349	55	13
Olfr993	-3.00058	0.0420501	0.585928	1.70662	3.09232	0.320925	4	1	4	1	0	0
Olfr796	-0.561006	0.0425191	0.585928	141.36	168.449	114.271	157	208	128	99	169	93
Olfr609	-0.580124	0.0427079	0.585928	90.6885	107.544	73.833	106	110	99	101	78	52
Olfr143	1.02689	0.0427478	0.585928	60.5276	29.3014	91.7538	32	17	37	228	38	21
Olfr633	0.580114	0.0428496	0.585928	160.124	124.601	195.646	105	120	144	287	204	123
Olfr1337	3.2052	0.042989	0.585928	2.42211	0.313453	4.53078	0	0	1	0	12	3
Olfr131	0.430943	0.0431561	0.585928	459.143	377.383	540.903	316	412	387	828	533	334
Olfr430	-0.549043	0.0436215	0.585928	147.35	173.457	121.244	111	260	144	71	212	103
Olfr554	-0.88434	0.0447721	0.594049	47.2756	57.8135	36.7377	41	68	63	10	71	36
Olfr177	0.846401	0.0457915	0.596813	43.6627	26.8955	60.4299	33	19	26	131	27	29
Olfr181	0.966097	0.0460774	0.596813	142.244	81.3685	203.12	50	122	70	436	113	84
Olfr1020	-1.06811	0.0471283	0.603243	24.1002	33.9212	14.2792	15	68	18	16	23	7
Olfr272	-0.852868	0.049752	0.619441	37.246	47.4078	27.0842	49	55	34	19	49	19
Olfr478	1.34023	0.0500059	0.619441	59.4766	26.3018	92.6514	13	21	46	212	63	18
Olfr672	-0.466867	0.0501538	0.619441	252.219	287.59	216.849	221	325	307	150	351	186
Olfr54	-0.628832	0.0506712	0.619441	75.3205	90.3977	60.2432	73	125	68	40	108	45
Olfr874	1.04379	0.0520594	0.62053	130.526	60.2208	200.83	41	79	59	482	101	47
Olfr1251	-0.552849	0.0529185	0.62053	91.553	108.442	74.6645	87	121	113	65	93	74
Olfr136	0.70914	0.0529989	0.62053	285.651	178.132	393.169	162	190	172	832	300	110
Olfr195	0.802957	0.0547411	0.62053	36.2976	25.4916	47.1035	26	34	14	73	61	17
Olfr1395	-0.384281	0.0557309	0.62053	391.057	439.8	342.314	349	598	349	252	561	275
Olfr25	-1.12305	0.05608	0.62053	16.3652	21.8146	10.9159	18	32	14	11	22	3
Olfr884	-0.6511	0.0563427	0.62053	57.2566	69.5427	44.9704	63	68	74	36	59	45
Olfr617	-0.764834	0.0574536	0.62053	40.6115	52.3819	28.8412	27	92	37	20	45	26
Olfr739	1.02632	0.0574924	0.62053	289.597	117.087	462.108	90	153	103	1190	170	86
Olfr491	0.691346	0.0575255	0.62053	279.134	217.676	340.593	128	400	116	593	320	160
Olfr592	-0.583782	0.057645	0.62053	107.165	127.82	86.5097	115	108	155	70	125	77
Olfr20	1.36829	0.0582469	0.62053	138.259	39.3176	237.201	21	52	45	632	83	29
Olfr734	-0.836539	0.059328	0.62053	28.8949	36.9406	20.8491	28	36	46	19	22	23
Olfr139	-0.670114	0.0594748	0.62053	51.3103	62.3645	40.2561	48	86	50	50	59	20
Olfr194	-1.46961	0.0606201	0.62053	13.6604	18.5818	8.73897	13	27	15	0	19	9
Olfr62	-0.584544	0.0612194	0.62053	101.768	121.981	81.5543	138	104	113	78	118	62
Olfr1340	-0.424273	0.0627565	0.62053	235.176	268.834	201.519	202	357	236	161	303	172
Olfr1154	-0.872156	0.0639199	0.62053	44.0391	53.8816	34.1965	60	46	51	44	60	8
Olfr972	-0.642774	0.0639821	0.62053	55.6582	67.3135	44.0029	47	102	50	51	71	20
Olfr1222	-0.53872	0.0640543	0.62053	229.394	266.946	191.842	236	230	324	155	321	137
Olfr247	-1.16156	0.0647885	0.62053	12.3933	17.0614	7.72514	14	10	27	7	5	11
Olfr613	-1.00711	0.0649531	0.62053	27.1031	35.8772	18.3291	32	49	24	10	22	24
Olfr599	-0.467901	0.0653613	0.62053	181.309	209.512	153.106	157	208	259	130	216	135
Olfr69	-0.827236	0.0653921	0.62053	45.9696	57.2136	34.7256	48	79	41	13	58	38
Olfr390	0.700293	0.0657101	0.62053	214.937	140.112	289.762	119	147	148	580	243	93
Olfr145	0.571279	0.0657592	0.62053	189.81	147.514	232.107	145	121	168	293	334	116
Olfr693	-0.616116	0.06742	0.62053	131.958	156.087	107.829	149	146	164	61	144	128
Olfr1200	0.511676	0.0691724	0.62053	94.1216	77.1327	111.11	75	81	70	133	121	92
Olfr1230	3.13597	0.0691766	0.62053	0.469638	0	0.939275	0	0	0	0	2	1
Olfr463	-0.482697	0.0692931	0.62053	175.767	201.302	150.232	158	234	204	146	246	90
Olfr186	0.68253	0.0695959	0.62053	125.865	81.3218	170.408	84	90	63	372	91	68
Olfr1151	2.26007	0.0704531	0.62053	2.13389	0.689872	3.57791	1	0	1	3	4	4
Olfr1338	0.942591	0.0704882	0.62053	51.0505	31.6726	70.4284	46	13	32	134	78	14
Olfr1467	0.979118	0.0709656	0.62053	63.4523	33.4573	93.4473	24	31	45	209	64	22
Olfr791	-0.653832	0.0719307	0.62053	57.4476	68.7318	46.1635	57	78	68	26	77	43
Olfr971	-1.67772	0.0725047	0.62053	5.04561	7.68904	2.40217	3	15	5	1	6	1
Olfr1233	-0.698174	0.0738938	0.62053	40.901	50.1295	31.6726	31	76	42	17	57	27
Olfr678	0.774548	0.0741701	0.62053	30.2363	22.2089	38.2637	18	20	28	38	41	39
Olfr212	-0.565901	0.0742338	0.62053	326.433	398.664	254.203	542	420	175	204	465	152
Olfr710	-0.784071	0.0748476	0.62053	33.0569	42.1345	23.9792	39	58	26	20	37	19
Olfr1264	-0.415604	0.0750859	0.62053	286.696	321.401	251.991	291	338	317	231	414	162
Olfr986	-1.59165	0.0753006	0.62053	9.93747	13.8253	6.04965	9	21	11	0	7	11
Olfr1472	-1.95066	0.0757204	0.62053	5.43375	7.92979	2.93772	4	8	12	0	9	1
Olfr1480	-1.07587	0.0771822	0.62053	13.5202	18.4101	8.63028	23	18	12	12	9	6
Olfr898	1.16385	0.0781935	0.62053	26.6276	10.4886	42.7666	16	4	10	119	7	7
Olfr397	0.858427	0.0785915	0.62053	325.5	175.656	475.344	110	215	200	1098	214	168
Olfr350	-0.565578	0.0786125	0.62053	71.5983	84.7021	58.4945	78	106	64	46	99	42
Olfr1444	1.20932	0.0797425	0.62053	34.227	13.7042	54.7499	8	18	15	137	21	13
Olfr132	-0.453691	0.0802153	0.62053	254.241	288.389	220.093	236	366	248	134	361	201
Olfr1028	-0.679143	0.0806824	0.62053	40.2821	50.0283	30.536	20	58	74	19	34	40
Olfr251	0.897383	0.0834305	0.62053	93.329	43.7017	142.956	43	45	40	354	77	20
Olfr635	-0.75423	0.0834815	0.62053	31.1965	39.557	22.836	17	45	58	14	32	25
Olfr250	1.06556	0.0837645	0.62053	221.402	74.5353	368.269	59	96	65	998	101	52
Olfr522	-0.31087	0.0843267	0.62053	472.785	515.601	429.968	407	617	501	397	696	282
Olfr394	0.769715	0.084556	0.62053	73.2767	45.6393	100.914	34	61	40	210	80	29
Olfr631	2.95848	0.084827	0.62053	0.445954	0	0.891909	0	0	0	1	2	0
Olfr231	-0.857508	0.0862918	0.62053	28.3231	36.5925	20.0536	43	34	29	15	25	22
Olfr698	-0.548377	0.0868288	0.62053	67.6892	79.8826	55.4958	77	87	70	50	84	42
Olfr552	-0.438417	0.0870197	0.62053	175.105	199.345	150.865	167	217	205	167	213	99
Olfr66	-1.00062	0.0871318	0.62053	16.0896	21.0388	11.1404	24	21	16	15	17	4
Olfr1306	-1.28377	0.0881977	0.62053	9.89348	14.2951	5.49189	18	16	7	4	7	6
Olfr1255	-0.696074	0.0882555	0.62053	43.5578	53.9146	33.2011	38	103	17	18	78	14
Olfr745	0.562651	0.0888032	0.62053	448.001	310.304	585.699	254	387	274	1208	424	209
Olfr765	-1.16142	0.0889246	0.62053	16.7909	22.0844	11.4975	21	20	24	3	24	10
Olfr446	-0.486468	0.0895539	0.62053	139.204	159.3	119.107	146	176	146	99	204	79
Olfr24	-0.391477	0.0906257	0.62053	313.822	349.625	278.019	259	475	300	165	471	246
Olfr275	-1.61831	0.0908932	0.62053	6.36907	9.3967	3.34144	8	6	14	1	8	2
Olfr532	0.55776	0.0915602	0.62053	63.9585	49.8719	78.045	48	56	42	119	88	40
Olfr1199	-0.906594	0.0918983	0.62053	20.3389	26.0542	14.6236	20	34	23	20	21	6
Olfr148	-1.04521	0.0920483	0.62053	13.2823	17.6607	8.90384	17	15	20	14	9	5
Olfr315	0.470939	0.0929826	0.62053	116.746	95.3673	138.124	81	129	70	119	252	76
Olfr1095	1.3174	0.0938411	0.62053	12.4102	9.49371	15.3268	4	24	0	11	31	8
Olfr172	2.65336	0.09414	0.62053	1.43258	0.332835	2.53233	0	1	0	0	5	3
Olfr138	0.830852	0.094551	0.62053	24.2324	16.9466	31.5182	15	17	18	29	52	20
Olfr51	1.37555	0.0952427	0.62053	31.181	9.63273	52.7292	4	15	10	140	17	8
Olfr1341	-0.587473	0.0964485	0.62053	286.095	330.623	241.567	355	331	277	116	450	206
Olfr1404	-0.614683	0.0968161	0.62053	116.573	133.025	100.12	107	160	126	37	193	90
Olfr1416	-0.501537	0.0978615	0.62053	80.0529	93.6159	66.4899	83	113	79	57	94	58
Olfr447	-1.21013	0.0979317	0.62053	18.4631	25.1346	11.7916	25	35	13	3	16	17
Olfr685	-0.506061	0.0985735	0.62053	151.389	175.2	127.578	171	155	189	99	204	102
Olfr374	0.658491	0.0986835	0.62053	61.6899	45.3908	77.989	30	45	61	132	59	51
Olfr362	-0.769372	0.0993875	0.62053	138.141	180.31	95.9707	275	97	142	60	141	99
Olfr763	-0.78	0.0996941	0.62053	35.196	44.9499	25.4421	60	38	31	21	41	19
Olfr1006	-0.812246	0.101533	0.62053	23.0906	29.3969	16.7843	27	22	38	22	16	14
Olfr1276	-0.883006	0.102078	0.62053	30.4938	41.3143	19.6734	66	25	26	17	24	20
Olfr284	0.943689	0.102232	0.62053	23.035	16.0859	29.9841	6	18	25	33	46	17
Olfr1157	0.563131	0.103165	0.62053	69.9496	52.0058	87.8933	57	56	38	169	65	41
Olfr924	-0.899102	0.103412	0.62053	19.3098	24.8196	13.8	24	22	27	9	15	18
Olfr622	-0.509682	0.103592	0.62053	65.9872	77.0164	54.9579	75	75	76	66	68	39
Olfr510	1.02239	0.103996	0.62053	23.7875	13.0433	34.5316	9	13	17	74	21	13
Olfr319	-0.592773	0.104378	0.62053	64.0947	75.5471	52.6424	49	116	59	22	90	54
Olfr65	-0.469123	0.104449	0.62053	202.731	233.917	171.544	234	182	272	126	218	187
Olfr380	0.488136	0.104734	0.62053	81.0406	65.184	96.8972	84	66	37	171	93	42
Olfr1048	-0.993171	0.105669	0.62053	23.1255	30.8665	15.3844	41	20	28	9	27	13
Olfr589	-3.35244	0.105951	0.62053	0.815116	1.63023	0	1	0	4	0	0	0
Olfr767	-1.02908	0.106045	0.62053	12.759	16.8401	8.67801	13	18	19	4	13	10
Olfr1148	-0.667879	0.106083	0.62053	54.2478	65.0242	43.4714	83	61	43	36	86	20
Olfr1450	-1.67564	0.109102	0.628704	4.8224	7.48076	2.16404	0	14	9	0	5	2
Olfr982	-0.735338	0.109531	0.628704	41.755	50.543	32.967	39	39	73	13	57	34
Olfr1253	-0.615361	0.109886	0.628704	57.1566	66.3597	47.9535	61	72	62	31	97	28
Olfr196	0.717061	0.110261	0.628704	120.734	68.0592	173.409	65	82	52	414	93	38
Olfr1270	-0.452483	0.110434	0.628704	120.544	139.113	101.975	80	206	129	95	173	60
Olfr309	0.415006	0.110948	0.628704	819.66	656.062	983.259	489	789	668	1686	958	458
Olfr1097	0.697396	0.112823	0.633965	29.6631	22.4982	36.828	17	22	28	31	49	35
Olfr1496	-0.624308	0.113042	0.633965	44.7322	53.3807	36.0837	62	46	47	44	55	17
Olfr959	-0.457412	0.114195	0.633978	101.522	116.552	86.4915	101	122	121	69	108	91
Olfr658	-0.672125	0.114271	0.633978	39.9759	47.8977	32.0542	44	48	49	21	59	23
Olfr1466	0.869457	0.114792	0.633978	46.5773	24.8085	68.346	21	15	38	167	22	23
Olfr1396	-0.404585	0.115739	0.634672	165.648	186.424	144.872	119	240	197	91	231	135
Olfr978	0.842855	0.116084	0.634672	33.0443	20.3345	45.7541	20	30	9	103	29	12
Olfr99	0.635466	0.119007	0.647396	238.858	148.71	329.007	133	157	148	729	222	86
Olfr1415	-0.54398	0.119639	0.647597	136.837	159.772	113.902	179	174	110	74	210	82
Olfr834	2.72395	0.121021	0.649208	0.368292	0	0.736583	0	0	0	0	0	2
Olfr205	0.502002	0.12283	0.649208	73.3029	61.1605	85.4454	55	82	42	107	90	69
Olfr707	-0.838527	0.12356	0.649208	36.012	41.3561	30.6678	31	60	31	5	76	20
Olfr294	-2.57782	0.123887	0.649208	0.323144	0.646288	0	0	1	1	0	0	0
Olfr171	0.394228	0.12407	0.649208	145.826	125.755	165.898	107	173	89	178	252	100
Olfr555	3.2819	0.124072	0.649208	0.731446	0	1.46289	0	0	0	1	4	0
Olfr342	-0.46329	0.124113	0.649208	72.5999	83.9154	61.2844	77	101	68	66	85	43
Olfr47	0.649549	0.125022	0.650834	60.3716	42.7165	78.0267	33	59	34	152	56	36
Olfr649	-0.770549	0.126602	0.652865	37.333	47.4396	27.2263	61	50	25	16	49	22
Olfr1248	-2.60874	0.127668	0.652865	0.332835	0.66567	0	0	2	0	0	0	0
Olfr1371	-2.60874	0.127668	0.652865	0.332835	0.66567	0	0	2	0	0	0	0
Olfr1383	0.495512	0.127832	0.652865	69.3287	56.9619	81.6955	40	92	36	50	159	55
Olfr732	-0.866136	0.128413	0.652865	16.5931	21.4056	11.7806	23	27	12	18	12	7
Olfr661	-0.548815	0.129945	0.656951	46.645	54.9101	38.3799	36	80	47	35	68	21
Olfr459	0.825336	0.130424	0.656951	23.7157	18.8628	28.5686	15	35	5	31	42	18
Olfr503	3.25159	0.131975	0.659305	0.920729	0	1.84146	0	0	0	0	0	5
Olfr1030	-0.495767	0.132103	0.659305	76.9515	89.0633	64.8397	75	82	107	79	88	39
Olfr16	-0.507738	0.133676	0.664105	162.944	188.806	137.081	199	200	151	84	209	137
Olfr457	-0.786521	0.134619	0.665752	25.3831	32.0526	18.7135	39	23	31	19	30	11
Olfr1140	-0.567698	0.135438	0.665882	48.9621	56.9893	40.9349	45	61	63	25	74	32
Olfr1102	0.836396	0.136745	0.665882	108.855	44.1653	173.545	46	43	40	469	51	23
Olfr33	-0.473907	0.136897	0.665882	104.165	120.746	87.5834	138	105	108	80	133	65
Olfr198	-0.976704	0.137093	0.665882	24.9104	30.145	19.6758	24	38	27	2	37	23
Olfr1032	-0.679017	0.14004	0.677172	30.5496	38.132	22.9671	50	26	34	26	28	18
Olfr1425	-0.600817	0.141519	0.681293	38.8187	45.4386	32.1988	42	57	34	30	61	14
Olfr178	0.744825	0.143266	0.686669	38.6721	22.8338	54.5104	27	23	16	130	19	20
Olfr165	0.615599	0.146094	0.694123	42.5851	30.0979	55.0723	31	29	28	110	37	25
Olfr410	-0.650729	0.146317	0.694123	33.8099	40.6806	26.9392	37	38	45	17	43	25
Olfr714	-0.956733	0.147189	0.694123	21.091	27.5577	14.6243	37	24	18	6	29	12
Olfr13	-0.681025	0.147692	0.694123	45.4211	57.4673	33.3749	84	56	23	25	63	20
Olfr1462	1.69983	0.148019	0.694123	2.55058	1.27319	3.82797	0	1	3	2	6	4
Olfr1195	0.751471	0.149489	0.694123	20.631	15.5088	25.7531	9	27	10	16	49	18
Olfr881	1.08093	0.149547	0.694123	123.905	38.6157	209.194	39	22	53	588	55	13
Olfr1384	-0.41177	0.149998	0.694123	450.49	513.165	387.815	550	706	227	244	790	228
Olfr1433	-0.822293	0.150564	0.694123	17.9187	22.1301	13.7072	9	29	29	3	24	16
Olfr1361	-0.434294	0.151552	0.694826	125.123	142.87	107.377	126	121	176	97	160	83
Olfr213	-0.590322	0.151993	0.694826	212.121	266.767	157.475	382	264	112	114	248	136
Olfr1098	-0.830516	0.153515	0.69801	14.1964	18.134	10.2588	18	20	15	13	11	8
Olfr1275	-0.995931	0.154285	0.69801	18.0399	25.2617	10.8182	40	9	23	8	16	10
Olfr1350	-0.454072	0.154614	0.69801	99.2262	114.265	84.1874	112	130	92	64	112	86
Olfr851	0.444083	0.156596	0.704035	99.9852	88.5553	111.415	46	150	68	113	151	87
Olfr671	-0.825349	0.158035	0.704948	18.4857	23.2752	13.6962	20	20	29	18	20	6
Olfr1257	0.367617	0.158095	0.704948	266.541	225.37	307.713	187	298	178	489	314	166
Olfr384	2.42152	0.159833	0.707419	0.285492	0	0.570984	0	0	0	0	2	0
Olfr419	-0.505158	0.15995	0.707419	118.961	138.485	99.437	139	176	88	58	167	90
Olfr313	0.789468	0.161085	0.708547	46.6662	25.248	68.0844	19	28	28	163	23	25
Olfr597	-0.401108	0.161507	0.708547	167.824	187.465	148.182	154	180	222	94	216	153
Olfr1512	-0.547408	0.163358	0.71379	42.6203	49.9431	35.2975	46	50	51	26	57	29
Olfr735	0.730928	0.167099	0.727217	21.965	16.344	27.586	12	28	8	16	58	16
Olfr484	-1.00171	0.168043	0.728265	13.1213	16.6961	9.54642	16	17	16	2	17	11
Olfr651	-0.715292	0.168679	0.728265	22.7374	28.0449	17.4298	18	30	36	15	30	11
Olfr938	-1.11158	0.169755	0.730015	8.58739	11.5037	5.67108	6	8	21	1	11	6
Olfr1209	0.629143	0.170738	0.731351	54.5832	42.4758	66.6906	28	79	18	126	61	24
Olfr1036	-0.62614	0.172335	0.735141	29.2033	35.2888	23.1178	40	25	38	23	19	28
Olfr1352	0.588176	0.172974	0.735141	179.667	118.375	240.959	89	158	103	518	174	68
Olfr890	0.807918	0.174674	0.735562	33.1045	22.2691	43.9398	9	20	39	24	105	17
Olfr1474	0.774281	0.17633	0.735562	131.351	64.2535	198.448	45	80	66	500	75	45
Olfr645	-0.622303	0.176579	0.735562	33.4851	40.401	26.5692	40	30	49	18	38	27
Olfr1387	-0.381503	0.176585	0.735562	134.625	149.795	119.455	141	187	110	101	212	72
Olfr141	0.710118	0.177353	0.735562	70.5993	37.1261	104.072	35	39	35	257	55	16
Olfr1286	-0.954953	0.177603	0.735562	11.3077	14.5055	8.10998	8	27	8	9	17	1
Olfr1389	-0.34186	0.178373	0.735562	223.205	243.031	203.379	223	316	172	165	385	110
Olfr748	-0.478841	0.178482	0.735562	107.613	120.605	94.6215	106	137	112	44	162	93
Olfr376	0.724987	0.179976	0.738922	295.978	150.017	441.939	126	134	185	1099	221	71
Olfr1513	-0.494418	0.180882	0.739847	50.044	57.8092	42.2788	63	61	44	39	72	25
Olfr885	1.43153	0.183023	0.745688	5.57406	3.17329	7.97484	0	2	8	13	3	8
Olfr1044	-0.487678	0.183681	0.745688	61.9874	72.0834	51.8915	80	63	67	39	76	48
Olfr1506	1.27081	0.185805	0.747355	13.8435	7.98803	19.6989	0	24	0	0	69	0
Olfr389	0.405949	0.185998	0.747355	76.2814	65.9434	86.6195	47	96	52	98	121	56
Olfr652	-0.574765	0.186363	0.747355	32.6626	39.2082	26.117	46	46	21	39	27	16
Olfr1393	0.43861	0.187686	0.747355	65.3995	56.1064	74.6926	59	67	37	72	102	61
Olfr1265	0.567053	0.187869	0.747355	33.4295	26.4015	40.4575	23	26	29	44	60	25
Olfr19	-0.414238	0.188231	0.747355	68.793	77.651	59.9349	49	79	105	35	79	71
Olfr1348	-0.269895	0.188899	0.747355	385.078	417.47	352.687	393	435	398	301	510	300
Olfr1153	1.41302	0.189613	0.747461	3.72506	2.29108	5.15903	0	5	2	5	6	5
Olfr1242	0.36654	0.193599	0.747647	103.682	91.6793	115.684	66	133	72	116	160	89
Olfr449	-0.346534	0.193656	0.747647	422.686	464.644	380.727	503	490	358	257	668	292
Olfr1202	-0.706208	0.194052	0.747647	20.4021	25.4335	15.3708	26	31	17	12	21	15
Olfr1465	-1.68121	0.194068	0.747647	2.09218	3.25702	0.927342	6	3	0	2	1	0
Olfr76	-0.508247	0.196246	0.747647	41.2541	47.9046	34.6037	36	42	65	21	46	40
Olfr1489	0.803428	0.196364	0.747647	18.3471	14.1511	22.5432	21	15	4	20	41	12
Olfr118	-0.840556	0.197534	0.747647	27.6009	34.195	21.0068	37	43	19	5	37	24
Olfr706	0.550019	0.199918	0.747647	120.478	79.8992	161.056	67	88	81	356	93	55
Olfr922	-1.16252	0.199952	0.747647	6.64287	8.75533	4.53041	5	15	6	7	8	0
Olfr1364	0.269576	0.201992	0.747647	291.673	262.93	320.416	241	330	199	293	504	224
Olfr1487	-0.549926	0.203238	0.747647	66.1848	81.0829	51.2867	115	74	42	37	80	45
Olfr1406	-0.443328	0.203549	0.747647	95.4089	107.469	83.3485	87	87	146	45	133	84
Olfr137	-0.589945	0.204012	0.747647	28.4402	33.3959	23.4845	20	57	22	12	52	13
Olfr598	-0.379481	0.204949	0.747647	117.846	132.092	103.599	140	134	111	92	164	74
Olfr1347	-0.361016	0.205198	0.747647	139.518	156.164	122.871	153	137	169	105	164	115
Olfr525	-0.461294	0.205296	0.747647	189.123	204.555	173.69	168	240	196	62	331	161
Olfr744	0.565694	0.205604	0.747647	83.0165	55.8034	110.23	43	71	51	239	71	36
Olfr1471	0.756125	0.207305	0.747647	43.6237	25.6003	61.647	15	43	18	144	36	14
Olfr1370	-0.321079	0.207786	0.747647	239.661	258.238	221.083	200	302	263	146	400	163
Olfr1360	1.6643	0.208485	0.747647	8.97604	6.32386	11.6282	0	19	0	22	16	0
Olfr466	-0.419693	0.208494	0.747647	56.0979	63.6667	48.5291	54	69	65	47	72	35
Olfr798	-0.536784	0.208552	0.747647	39.9471	45.8668	34.0274	41	50	44	19	63	27
Olfr1453	-1.6137	0.20864	0.747647	2.033	3.04392	1.02208	2	5	2	0	1	2
Olfr1129	0.727576	0.210166	0.747647	17.7854	13.0883	22.4826	15	12	11	17	39	16
Olfr1394	-0.543001	0.210614	0.747647	31.1494	37.2265	25.0722	27	54	29	22	36	21
Olfr1055	1.69781	0.211143	0.747647	1.63851	0.709253	2.56777	1	1	0	1	4	3
Olfr281	-0.409416	0.21125	0.747647	313.012	367.688	258.337	552	261	233	236	419	171
Olfr160	0.845767	0.211298	0.747647	44.6715	20.7662	68.5768	15	20	27	174	33	9
Olfr1054	0.823156	0.211756	0.747647	62.2219	26.9849	97.4588	18	40	22	258	32	15
Olfr1002	-0.928122	0.212112	0.747647	15.2573	18.8869	11.6277	20	20	15	2	23	12
Olfr39	-0.805383	0.212449	0.747647	17.2941	20.9807	13.6075	24	18	19	8	9	23
Olfr945	-1.6577	0.212951	0.747647	4.69935	5.79858	3.60012	5	8	4	0	1	9
Olfr1062	-1.06359	0.21359	0.747647	9.00038	11.6746	6.32616	14	7	13	7	13	1
Olfr544	-0.320881	0.213609	0.747647	242.212	265.305	219.119	237	320	222	153	353	188
Olfr820	-0.337388	0.213712	0.747647	150.711	166.784	134.638	127	171	198	121	204	102
Olfr937	-0.627389	0.215282	0.750728	24.7221	30.4232	19.0209	16	46	29	23	24	13
Olfr1325	-0.399398	0.218739	0.759513	167.374	183.319	151.429	156	186	200	75	201	190
Olfr429	-0.484776	0.219281	0.759513	54.185	62.6785	45.6915	75	63	43	35	82	30
Olfr1024	-1.09797	0.219896	0.759513	4.67503	6.34314	3.00693	4	7	8	3	2	4
Olfr536	-0.217509	0.222418	0.765792	2017.89	2105.46	1930.32	2029	2125	2024	1616	3371	1220
Olfr1198	0.398666	0.226647	0.775131	58.0849	49.667	66.5027	41	52	54	68	92	50
Olfr56	-0.3301	0.22718	0.775131	138.605	152.292	124.918	77	265	112	59	259	87
Olfr1086	-0.809806	0.227267	0.775131	11.5723	14.4909	8.65378	13	10	20	15	7	5
Olfr385	1.38219	0.234448	0.797123	4.49483	2.2717	6.71795	0	4	3	10	11	1
Olfr346	-0.380222	0.235858	0.79942	72.9205	82.6724	63.1686	92	69	80	61	74	61
Olfr455	-0.224748	0.236604	0.799456	547.682	580.467	514.898	480	767	461	364	899	384
Olfr814	-0.565969	0.238451	0.801081	24.616	29.3645	19.8674	25	43	18	17	35	12
Olfr285	0.20202	0.239175	0.801081	566.107	529.164	603.049	341	577	666	606	759	521
Olfr30	0.414347	0.239294	0.801081	587.989	408.563	767.414	362	529	307	1723	479	211
Olfr1459	-0.393064	0.241285	0.805272	69.1898	78.5528	59.8269	41	103	92	55	100	37
Olfr692	-0.391539	0.243238	0.809305	141.822	162.943	120.701	142	102	241	117	170	94
Olfr749	-0.31048	0.244864	0.81223	286.466	308.888	264.045	303	365	234	178	490	182
Olfr11	0.365631	0.247285	0.81777	88.9431	75.8195	102.067	66	91	66	68	174	83
Olfr1219	-0.377207	0.250642	0.825352	93.7794	103.327	84.2321	106	135	59	61	171	43
Olfr908	-1.8687	0.251125	0.825352	0.166417	0.332835	0	0	1	0	0	0	0
Olfr473	0.563606	0.252946	0.825352	75.4102	48.4021	102.418	38	45	61	234	57	30
Olfr345	-1.63474	0.2533	0.825352	2.74788	4.10539	1.39037	3	8	1	0	1	3
Olfr78	-0.407834	0.253522	0.825352	66.7666	75.3245	58.2086	82	62	76	53	94	39
Olfr545	-0.850427	0.25446	0.825352	16.1753	17.8655	14.4852	24	19	8	14	35	0
Olfr1167	-0.672939	0.254888	0.825352	20.802	23.9119	17.6922	18	27	26	5	37	15
Olfr44	-0.492562	0.255928	0.826261	45.1247	52.6861	37.5633	56	62	35	25	48	43
Olfr1123	-0.364849	0.257107	0.827611	63.0099	70.4383	55.5816	49	95	65	55	89	34
Olfr516	0.347459	0.258001	0.82804	68.8127	60.2839	77.3415	38	92	49	62	138	49
Olfr916	0.484743	0.260247	0.832789	31.6765	26.1836	37.1695	18	31	29	30	41	43
Olfr142	0.38502	0.261768	0.8352	73.794	63.1787	84.4093	58	47	82	56	105	99
Olfr1377	0.505058	0.263679	0.838838	102.979	77.2601	128.698	78	94	53	42	272	102
Olfr1049	1.23066	0.269573	0.849189	6.51564	3.54489	9.48639	0	5	6	19	8	3
Olfr469	0.544803	0.270221	0.849189	24.4355	20.2328	28.6382	19	28	12	27	39	24
Olfr859	-0.43386	0.27089	0.849189	42.6761	48.407	36.9451	35	55	54	53	35	27
Olfr624	-0.680659	0.271869	0.849189	12.8927	16.1211	9.66429	14	10	24	10	11	9
Olfr1495	-0.5259	0.273595	0.849189	24.4044	28.9817	19.827	26	20	40	19	21	21
Olfr557	-0.357907	0.27417	0.849189	254.715	283.779	225.652	360	259	198	166	409	151
Olfr1448	-0.304263	0.274489	0.849189	141.379	153.547	129.21	133	164	156	118	209	86
Olfr665	-0.259833	0.275156	0.849189	215.314	233.909	196.719	192	221	281	189	256	171
Olfr800	-0.375732	0.275651	0.849189	66.2482	73.1362	59.3603	57	95	64	32	101	55
Olfr371	0.913244	0.275676	0.849189	6.23677	4.04724	8.42629	3	5	4	6	6	13
Olfr787	-0.369247	0.278941	0.849189	56.0053	62.0192	49.9914	40	78	67	28	83	47
Olfr716	-0.454846	0.27916	0.849189	175.389	184.314	166.465	162	234	145	48	364	128
Olfr639	0.598594	0.279353	0.849189	24.1084	19.0888	29.128	21	11	24	26	47	20
Olfr365	-0.336146	0.279685	0.849189	117.473	130.275	104.67	150	121	107	97	166	71
Olfr133	0.394525	0.281062	0.849189	50.6829	41.8922	59.4736	41	39	43	97	58	32
Olfr1178	-0.408298	0.28132	0.849189	41.6199	48.1436	35.0961	34	77	31	32	56	24
Olfr513	1.01533	0.28238	0.849189	5.92579	4.196	7.65557	1	3	9	11	8	5
Olfr1101	0.687083	0.283305	0.849189	116.043	56.7022	175.384	33	69	68	450	53	43
Olfr585	-1.03015	0.285548	0.849189	4.72886	5.98611	3.47161	3	8	7	0	7	4
Olfr480	1.23078	0.285555	0.849189	6.60657	5.08096	8.13219	11	0	3	6	14	6
Olfr1249	0.57075	0.286341	0.849189	20.47	15.6866	25.2534	9	20	18	11	49	21
Olfr644	-0.31453	0.286617	0.849189	78.1196	86.3476	69.8915	64	107	85	68	100	53
Olfr1015	0.420304	0.288024	0.849189	67.5943	53.5786	81.6099	44	50	65	145	79	34
Olfr726	-0.228109	0.288569	0.849189	273.493	290.908	256.079	266	350	237	265	403	152
Olfr402	2.22126	0.288664	0.849189	3.0134	1.56727	4.45954	0	0	5	5	10	0
Olfr553	-0.289452	0.288941	0.849189	174.33	188.594	160.065	134	190	239	105	253	147
Olfr584	-0.355602	0.289475	0.849189	53.4606	59.9073	47.0139	45	66	67	50	53	43
Olfr1431	-0.485206	0.291828	0.849189	29.1262	33.6815	24.5708	31	36	32	18	31	27
Olfr167	-0.243555	0.292412	0.849189	261.541	281.848	241.234	281	319	223	224	370	173
Olfr1058	-0.695639	0.293297	0.849189	10.8559	13.7366	7.9752	6	10	26	6	7	11
Olfr1162	-0.523056	0.293999	0.849189	26.631	30.5421	22.72	34	26	29	32	32	9
Olfr1155	-0.50461	0.294123	0.849189	24.5435	28.9139	20.1731	24	23	39	22	24	17
Olfr366	0.511228	0.294839	0.849189	23.8841	19.2861	28.4821	17	18	22	40	29	20
Olfr1500	-0.307608	0.298897	0.849189	87.1825	97.5796	76.7854	72	143	73	77	105	60
Olfr304	-0.916128	0.299341	0.849189	7.62261	9.76692	5.4783	3	9	18	7	1	8
Olfr1505	-0.428842	0.299664	0.849189	39.4104	44.09	34.7308	29	62	40	37	62	14
Olfr1156	0.947716	0.300414	0.849189	6.27643	4.4091	8.14375	5	1	7	11	11	4
Olfr518	-0.262725	0.300828	0.849189	169.828	183.825	155.831	143	222	179	124	231	136
Olfr1477	0.643481	0.301131	0.849189	110.119	51.7692	168.47	38	57	59	443	56	28
Olfr323	0.461077	0.30143	0.849189	29.2108	24.3741	34.0476	16	25	32	24	51	32
Olfr514	-1.63933	0.301555	0.849189	0.156727	0.313453	0	0	0	1	0	0	0
Olfr691	-0.29047	0.302053	0.849189	122.561	133.812	111.31	120	126	149	116	155	81
Olfr417	0.423275	0.302126	0.849189	41.4829	34.0746	48.8912	22	37	43	32	94	32
Olfr412	-0.560176	0.302768	0.849189	18.3501	21.9003	14.7998	19	17	29	12	19	15
Olfr1013	0.381317	0.306315	0.849189	79.9335	65.667	94.2	54	59	82	157	98	43
Olfr98	1.18934	0.30723	0.849189	2.9691	1.91948	4.01873	0	2	4	4	7	2
Olfr913	0.349507	0.30748	0.849189	65.524	56.9444	74.1036	35	75	60	86	110	41
Olfr1283	-0.482354	0.30782	0.849189	58.7346	65.5131	51.9561	53	119	19	14	134	25
Olfr1322	-0.326255	0.308442	0.849189	63.0912	70.8743	55.308	51	111	47	53	89	35
Olfr1110	-0.257086	0.310916	0.849189	178.829	191.585	166.073	121	241	210	103	275	148
Olfr73	-0.405334	0.311937	0.849189	39.2589	45.0786	33.4392	39	32	63	31	41	32
Olfr697	-0.529987	0.312575	0.849189	23.9997	28.2449	19.7545	24	37	22	18	18	24
Olfr229	-0.630692	0.313575	0.849189	31.8862	36.8415	26.9309	41	21	46	10	56	21
Olfr1321	-0.259863	0.31369	0.849189	154.742	167.749	141.734	180	178	130	164	196	90
Olfr506	0.788913	0.314604	0.849189	209.514	61.2807	357.747	45	56	82	1023	67	28
Olfr301	0.375913	0.317923	0.849189	78.7823	68.8023	88.7622	36	69	103	126	88	63
Olfr502	0.5783	0.319188	0.849189	85.6485	49.0728	122.224	31	70	45	296	67	22
Olfr168	0.24638	0.319259	0.849189	260.738	236.62	284.855	178	374	144	179	545	195
Olfr1449	0.632727	0.32076	0.849189	16.2081	10.7342	21.6819	14	7	10	50	12	6
Olfr1238	0.515769	0.321144	0.849189	97.7807	70.8381	124.723	36	77	101	253	97	43
Olfr263	-0.308045	0.323642	0.849189	161.188	173.47	148.907	189	169	147	126	269	86
Olfr915	0.82257	0.325152	0.849189	5.65986	4.23476	7.08495	1	5	7	4	10	8
Olfr1052	0.377993	0.325251	0.849189	49.71	41.7795	57.6406	33	43	48	58	98	30
Olfr572	-0.408169	0.327767	0.849189	36.8722	41.3013	32.443	31	41	51	19	51	32
Olfr782	-0.579706	0.328266	0.849189	20.3299	22.9134	17.7465	18	24	26	5	23	26
Olfr1057	-0.502657	0.32933	0.849189	22.8614	26.8083	18.9146	31	21	26	20	27	13
Olfr67	-0.291569	0.330255	0.849189	142.576	150.978	134.174	139	206	96	93	279	67
Olfr293	0.374677	0.330291	0.849189	59.4492	50.945	67.9535	46	37	68	44	106	64
Olfr124	0.146273	0.330468	0.849189	741.549	697.615	785.484	598	816	641	722	1167	599
Olfr149	0.50667	0.330669	0.849189	20.8402	17.1791	24.5012	19	16	15	22	34	21
Olfr1012	0.394714	0.33143	0.849189	90.6521	65.6795	115.625	62	66	65	253	69	40
Olfr1250	-0.344101	0.331473	0.849189	45.4109	50.7369	40.085	35	62	54	33	53	39
Olfr1281	0.371775	0.331552	0.849189	128.547	105.602	151.491	57	169	89	197	255	42
Olfr94	-0.379669	0.331945	0.849189	38.1551	42.5966	33.7137	41	43	41	46	38	22
Olfr1188	-1.04982	0.332524	0.849189	3.57227	4.99242	2.15211	4	2	9	2	4	1
Olfr808	-0.347443	0.333761	0.849189	56.8436	62.7214	50.9658	57	59	69	36	80	45
Olfr102	-0.428117	0.334265	0.849189	28.5904	32.7253	24.4555	23	45	29	22	39	17
Olfr830	1.29947	0.334807	0.849189	5.97175	2.63356	9.30995	2	0	6	0	21	9
Olfr332	-0.253143	0.335457	0.849189	411.532	423.208	399.856	319	648	279	173	872	259
Olfr202	-0.461778	0.33585	0.849189	32.037	36.2426	27.8314	26	55	26	11	49	28
Olfr1391	-0.250729	0.335948	0.849189	233.686	247.334	220.037	216	302	209	150	397	159
Olfr728	-0.291996	0.336505	0.849189	105.569	114.183	96.9552	101	113	123	89	157	64
Olfr392	0.363343	0.336556	0.849189	137.381	107.055	167.707	87	98	133	333	97	90
Olfr512	-0.648349	0.336766	0.849189	21.8541	24.1927	19.5155	24	22	25	4	20	34
Olfr354	-0.553185	0.33698	0.849189	29.7079	31.7911	27.6247	33	29	31	15	67	10
Olfr539	0.255104	0.337202	0.849189	190.5	169.147	211.852	144	173	183	313	198	149
Olfr855	-0.381404	0.338148	0.849189	40.4013	44.8525	35.95	33	56	44	20	57	36
Olfr832	-0.697751	0.338664	0.849189	9.22064	11.3563	7.08495	13	10	10	4	10	8
Olfr921	0.379976	0.339179	0.849189	67.7968	58.1135	77.4801	55	38	79	95	113	40
Olfr57	-0.344003	0.340036	0.849189	46.4404	51.1755	41.7054	55	52	42	54	57	22
Olfr630	-0.341684	0.340193	0.849189	74.2138	82.1264	66.3011	88	70	82	47	102	60
Olfr569	-0.409564	0.342986	0.849189	50.1346	55.1112	45.1579	59	48	54	28	88	30
Olfr586	0.337161	0.343868	0.849189	48.7214	42.7696	54.6731	40	39	47	52	75	45
Olfr823	-0.788461	0.344643	0.849189	15.0369	18.4005	11.6734	21	24	8	2	18	16
Olfr1484	0.243339	0.34604	0.849189	159.18	143.923	174.437	153	120	148	241	184	121
Olfr1418	0.319406	0.346382	0.849189	58.1392	50.6158	65.6626	34	59	58	43	112	54
Olfr780	-0.412431	0.346452	0.849189	31.8516	36.9685	26.7348	17	57	37	18	36	29
Olfr1314	-1.00105	0.346712	0.849189	7.08634	9.57104	4.60164	12	2	14	2	10	3
Olfr1226	-0.194638	0.347054	0.849189	331.498	349.865	313.13	315	354	362	327	448	218
Olfr561	-0.324212	0.347058	0.849189	111.03	119.131	102.928	118	119	112	65	192	74
Olfr1301	-0.312218	0.347719	0.849189	96.7642	102.465	91.0631	82	120	101	48	176	69
Olfr677	0.384707	0.348754	0.849189	33.7617	29.2095	38.314	25	35	26	42	47	31
Olfr103	-0.365228	0.350082	0.849189	40.0267	44.3357	35.7178	27	65	40	29	68	19
Olfr318	-0.28909	0.351439	0.849189	72.4176	80.0474	64.7878	75	102	57	76	77	50
Olfr1420	-0.225051	0.351993	0.849189	200.115	213.221	187.008	161	257	214	147	295	151
Olfr577	-0.343632	0.352886	0.849189	109.401	119.322	99.4789	73	178	104	162	107	46
Olfr1324	-0.293051	0.354617	0.849189	113.5	118.591	108.408	85	166	100	100	217	39
Olfr910	-0.295619	0.354745	0.849189	61.9265	68.482	55.3709	44	75	86	53	66	53
Olfr1246	0.320376	0.354851	0.849189	61.2692	53.7855	68.7529	42	51	67	66	106	47
Olfr393	0.406266	0.354864	0.849189	149.139	105.591	192.688	89	113	110	411	151	48
Olfr283	0.464621	0.354875	0.849189	38.0824	29.3423	46.8226	19	29	40	89	33	24
Olfr324	-0.445288	0.355546	0.849189	37.7646	41.2958	34.2334	44	47	29	17	75	20
Olfr1457	0.469371	0.356431	0.849189	39.0545	28.5521	49.5569	22	27	36	103	32	20
Olfr1104	0.370516	0.357273	0.849189	383.026	272.991	493.062	207	345	256	1081	330	141
Olfr112	0.349991	0.357292	0.849189	42.4633	38.4373	46.4893	16	39	62	36	54	53
Olfr1351	-0.824608	0.357471	0.849189	4.42583	5.67747	3.17418	4	5	8	2	5	3
Olfr985	0.525353	0.359378	0.850078	15.3667	12.7832	17.9501	8	19	11	18	22	16
Olfr667	-0.382642	0.359408	0.850078	39.4573	44.8081	34.1066	50	47	33	28	48	31
Olfr847	-0.329886	0.361454	0.85128	45.9034	51.5562	40.2506	30	72	52	33	51	41
Olfr1342	-0.255632	0.362825	0.85128	113.612	122.117	105.106	120	121	117	121	147	66
Olfr657	-0.495644	0.36347	0.85128	21.5485	25.4306	17.6663	20	18	38	17	26	13
Olfr965	0.645976	0.365829	0.85128	15.0653	13.132	16.9986	12	24	2	27	15	11
Olfr64	0.295076	0.366303	0.85128	57.7967	51.6751	63.9184	48	52	52	65	76	58
Olfr147	0.343062	0.366878	0.85128	48.5124	41.1429	55.8819	31	49	42	58	97	26
Olfr1446	-0.414564	0.367032	0.85128	38.7587	43.6013	33.9162	47	43	37	19	51	36
Olfr1272	-0.554602	0.367293	0.85128	16.1083	18.2212	13.9953	20	18	15	15	27	4
Olfr1408	-0.365391	0.368264	0.85128	75.6912	83.6888	67.6935	91	60	94	39	112	63
Olfr1297	0.286065	0.368411	0.85128	91.121	80.3649	101.877	61	83	95	145	110	65
Olfr1053	-1.34664	0.368523	0.85128	0.675891	1.06629	0.285492	2	0	1	0	1	0
Olfr1368	-0.242731	0.373315	0.852986	138.506	149.646	127.367	124	186	131	104	177	118
Olfr1039	0.456967	0.373533	0.852986	27.3542	20.9261	33.7824	16	25	21	17	76	18
Olfr523	-0.159222	0.373677	0.852986	542.925	568.553	517.297	484	673	518	415	743	467
Olfr1029	-0.417834	0.373817	0.852986	32.0811	37.9914	26.1708	10	84	20	7	58	20
Olfr339	0.346571	0.375618	0.852986	66.7038	59.5186	73.8889	28	85	66	100	69	60
Olfr472	0.179364	0.376318	0.852986	336.536	321.443	351.629	234	493	221	329	529	258
Olfr1247	-0.309144	0.377403	0.852986	84.0743	90.3906	77.7579	89	105	70	47	146	57
Olfr267	-0.366306	0.377432	0.852986	38.6397	42.6693	34.61	40	50	35	24	62	25
Olfr738	0.409729	0.378517	0.852986	26.2336	22.5335	29.9338	21	27	18	29	40	25
Olfr403	-0.397944	0.380044	0.852986	52.7718	55.0829	50.4607	43	50	71	102	35	21
Olfr606	-0.306102	0.380459	0.852986	70.2002	76.6759	63.7244	68	64	95	53	103	47
Olfr1490	-0.427407	0.380673	0.852986	27.1184	31.2582	22.9786	27	21	45	31	25	16
Olfr994	0.28039	0.381096	0.852986	120.365	105.894	134.837	74	145	95	198	162	68
Olfr970	-0.306298	0.382209	0.852986	49.2827	53.695	44.8704	40	69	50	36	78	30
Olfr1440	0.273353	0.382338	0.852986	64.8696	58.3221	71.4171	46	78	48	64	115	49
Olfr583	-1.00377	0.38317	0.852986	3.20661	3.88255	2.53067	1	3	8	1	0	6
Olfr298	-0.567965	0.384499	0.852986	15.6707	17.0615	14.2799	10	23	18	2	31	13
Olfr826	0.512417	0.384621	0.852986	17.2284	14.8901	19.5667	10	8	27	21	23	17
Olfr816	-0.415969	0.385517	0.852986	41.8793	46.9503	36.8082	56	41	39	19	65	33
Olfr190	-0.290352	0.388083	0.852986	60.664	67.4055	53.9226	50	97	52	62	65	42
Olfr187	0.418425	0.388202	0.852986	59.3406	46.6544	72.0268	24	65	51	136	62	29
Olfr683	-0.35783	0.388649	0.852986	51.18	57.8591	44.5008	66	70	31	30	77	35
Olfr1107	-0.426038	0.389272	0.852986	26.4405	30.2092	22.6717	34	25	29	20	35	17
Olfr493	0.890056	0.389457	0.852986	2.98589	2.10838	3.8634	3	2	1	3	5	4
Olfr1313	-0.887218	0.390184	0.852986	5.70871	7.2109	4.20653	1	13	8	1	2	9
Olfr837	0.927191	0.391264	0.852986	6.12839	5.05194	7.20484	9	5	0	4	13	6
Olfr434	-0.487754	0.39183	0.852986	14.7565	17.1729	12.34	13	19	19	13	17	9
Olfr1388	-0.39427	0.393037	0.852986	71.989	74.854	69.124	87	70	60	32	161	35
Olfr5	-0.372637	0.393149	0.852986	55.0782	58.7338	51.4226	55	70	47	19	102	44
Olfr279	-0.258046	0.393183	0.852986	134.128	143.47	124.787	140	155	125	93	210	95
Olfr730	0.271836	0.393695	0.852986	73.6171	65.977	81.2572	58	62	75	73	120	64
Olfr681	-0.270265	0.396075	0.852986	92.563	100.527	84.599	105	107	81	67	132	69
Olfr310	-0.725634	0.396338	0.852986	5.97723	7.17695	4.77752	2	8	12	1	4	9
Olfr904	0.928331	0.396443	0.852986	7.17095	5.15092	9.19099	0	7	9	13	15	2
Olfr1182	-0.544025	0.396985	0.852986	16.827	20.6977	12.9563	27	26	6	20	10	10
Olfr52	-0.288829	0.397485	0.852986	82.0788	88.8204	75.3372	87	79	95	52	119	67
Olfr1135	-0.55496	0.398742	0.853999	12.5777	14.8237	10.3317	13	11	20	7	18	8
Olfr1366	-0.348393	0.399555	0.854058	36.9636	42.5539	31.3732	18	67	43	27	46	26
Olfr146	-0.296203	0.403707	0.858415	54.8611	59.6949	50.0272	27	65	89	22	86	50
Olfr117	-0.271876	0.40381	0.858415	99.9028	109.619	90.1866	133	97	87	82	136	68
Olfr917	-0.852127	0.404358	0.858415	3.90534	5.24291	2.56777	3	2	11	1	4	3
Olfr1385	-0.256332	0.404749	0.858415	139.257	151.102	127.412	150	209	80	94	240	78
Olfr1311	-0.438769	0.407195	0.859038	17.9943	20.7953	15.1933	13	28	21	14	22	12
Olfr519	1.24852	0.409893	0.859038	0.716964	0.376419	1.05751	1	0	0	1	0	2
Olfr382	-0.868978	0.410113	0.859038	2.78885	3.67564	1.90205	3	2	6	3	2	1
Olfr420	-0.307689	0.410545	0.859038	49.0323	52.8113	45.2533	39	59	59	24	58	57
Olfr746	-0.458111	0.411484	0.859038	17.0796	19.7663	14.3928	10	17	33	13	10	20
Olfr357	-0.234044	0.411555	0.859038	117.376	123.199	111.553	163	118	72	175	145	38
Olfr490	-0.797298	0.411648	0.859038	9.18949	8.2882	10.0908	10	7	7	28	0	3
Olfr1109	-0.750283	0.411978	0.859038	3.99726	4.9876	3.00693	3	5	7	3	2	4
Olfr575	0.3402	0.412149	0.859038	34.6414	30.1111	39.1718	25	33	31	48	51	25
Olfr201	0.570285	0.413749	0.860724	53.6426	32.931	74.3542	12	59	28	178	41	15
Olfr655	-0.221254	0.41616	0.863507	109.748	117.295	102.201	101	128	117	117	131	74
Olfr703	-0.420359	0.416674	0.863507	23.0636	25.5954	20.5319	18	33	25	9	36	20
Olfr610	0.288151	0.41874	0.864769	141.684	120.369	163	91	125	142	263	185	70
Olfr594	0.223421	0.418872	0.864769	109.579	100.97	118.187	95	130	70	118	182	77
Olfr46	0.257213	0.419695	0.864827	111.69	97.6824	125.697	90	106	91	88	233	84
Olfr1201	-0.540565	0.422113	0.868165	9.20518	10.8492	7.5612	9	13	10	6	12	6
Olfr74	-0.946441	0.42313	0.868614	3.96497	5.77783	2.15211	0	7	11	2	4	1
Olfr130	-0.520979	0.42459	0.869611	22.8559	24.4868	21.225	24	21	27	28	39	3
Olfr648	-0.483304	0.426344	0.869611	16.4275	19.3138	13.5413	14	13	31	10	22	11
Olfr395	-0.631951	0.426624	0.869611	8.37652	9.82507	6.92797	3	12	15	4	3	13
Olfr173	0.392517	0.427055	0.869611	44.2727	33.7722	54.7732	25	44	31	113	30	27
Olfr49	0.301035	0.427612	0.869611	104.987	91.3564	118.617	103	77	86	73	207	98
Olfr1076	0.780532	0.431662	0.875181	4.81582	3.54489	6.08674	0	5	6	0	11	8
Olfr492	-1.27748	0.43196	0.875181	1.41968	2.23294	0.606417	0	2	5	1	1	0
Olfr483	-0.454986	0.432771	0.875196	15.2066	17.5154	12.8978	15	14	23	9	17	14
Olfr866	-0.651458	0.435373	0.878541	8.35861	8.90891	7.80831	4	10	13	0	8	15
Olfr169	0.14757	0.436041	0.878541	360.302	338.428	382.177	288	450	256	383	614	228
Olfr1161	0.678716	0.436916	0.878598	6.16293	4.91007	7.41579	3	1	11	11	2	9
Olfr164	0.450498	0.437904	0.878598	35.5723	29.3216	41.8229	10	41	38	69	47	17
Olfr1176	-0.298038	0.438491	0.878598	122.09	130.516	113.665	122	95	169	57	187	114
Olfr1163	0.587209	0.442498	0.884685	7.14334	5.88093	8.40574	6	9	2	8	14	5
Olfr679	-0.26482	0.444163	0.884685	49.7494	53.7981	45.7006	46	71	41	55	66	25
Olfr770	0.386036	0.444713	0.884685	21.8165	19.0391	24.5939	14	15	28	28	25	23
Olfr1189	-0.317496	0.446344	0.884685	33.2714	36.9296	29.6132	21	42	48	21	44	28
Olfr1208	-0.251331	0.446553	0.884685	136.019	142.456	129.582	118	158	145	65	177	158
Olfr12	0.19464	0.446566	0.884685	194.257	175.652	212.861	124	234	163	146	397	143
Olfr1262	-0.182792	0.447221	0.884685	216.389	227.87	204.908	184	275	214	161	311	175
Olfr878	-0.293158	0.45006	0.887058	61.9604	66.8627	57.0581	54	56	89	53	99	32
Olfr1228	0.135336	0.450482	0.887058	405.434	383.309	427.558	347	423	357	472	571	307
Olfr1016	-0.371769	0.452526	0.887058	24.1308	27.4698	20.7918	16	23	44	14	30	21
Olfr1349	-0.174865	0.45336	0.887058	222.51	235.787	209.233	248	233	207	236	247	171
Olfr933	-0.449978	0.453598	0.887058	23.7519	26.0783	21.4254	25	19	33	9	43	17
Olfr619	-0.353424	0.454009	0.887058	27.6981	30.8106	24.5857	28	27	36	21	38	19
Olfr486	-0.806136	0.454128	0.887058	4.77079	5.70168	3.8399	5	3	9	0	7	5
Olfr742	-0.128324	0.455977	0.88845	659.778	686.799	632.756	537	1006	478	467	1098	460
Olfr620	0.518722	0.456474	0.88845	9.6507	7.82944	11.472	8	6	9	8	17	11
Olfr303	0.217177	0.45745	0.888761	80.6699	74.3552	86.9845	76	80	61	100	111	63
Olfr38	-0.650634	0.460142	0.891586	6.395	7.43856	5.35145	4	15	3	6	12	0
Olfr1031	0.351908	0.461481	0.891586	32.5809	28.1707	36.991	24	17	43	19	45	49
Olfr1019	-0.244891	0.46161	0.891586	63.0088	68.1415	57.8761	70	70	59	59	59	60
Olfr495	0.614312	0.463313	0.891586	17.5911	15.0886	20.0936	15	2	28	20	35	10
Olfr316	-0.261485	0.463436	0.891586	52.0664	56.2794	47.8535	58	63	43	43	78	32
Olfr101	-0.171562	0.463821	0.891586	218.196	228.419	207.974	153	307	219	149	352	162
Olfr568	-0.553347	0.466118	0.89442	8.21172	9.68458	6.73887	2	8	20	1	7	12
Olfr1245	0.906448	0.468169	0.894517	1.80102	1.02271	2.57933	1	1	1	6	1	1
Olfr638	-0.549995	0.46844	0.894517	15.3993	16.5764	14.2222	20	14	14	4	35	8
Olfr61	0.218088	0.468751	0.894517	82.2607	76.3885	88.1329	58	114	53	69	146	66
Olfr297	-0.328694	0.469468	0.894517	31.6134	34.8737	28.353	35	36	31	20	42	27
Olfr1111	-0.368619	0.471092	0.894517	26.6666	29.6365	23.6967	15	41	33	25	42	10
Olfr1411	0.172422	0.473672	0.894517	189.359	178.564	200.153	110	268	153	165	335	140
Olfr1220	0.308193	0.475338	0.894517	33.9369	29.4683	38.4055	17	42	29	30	75	20
Olfr790	-0.423518	0.47559	0.894517	17.1328	19.4204	14.8452	12	25	21	19	10	16
Olfr305	-0.440395	0.477213	0.894517	21.1318	22.86	19.4035	19	18	31	6	38	18
Olfr694	-0.243376	0.477563	0.894517	60.3871	66.2008	54.5734	38	90	70	57	60	52
Olfr1501	0.204388	0.478054	0.894517	83.8643	77.406	90.3226	70	79	79	103	109	71
Olfr1115	-0.344836	0.480429	0.894517	50.9761	53.4733	48.4788	51	38	69	31	104	24
Olfr91	0.24668	0.480635	0.894517	54.2282	50.175	58.2815	27	59	65	59	63	58
Olfr344	0.937483	0.481014	0.894517	0.994644	0.646288	1.343	0	1	1	1	1	2
Olfr487	0.318861	0.481104	0.894517	27.6241	24.3512	30.8969	20	27	25	25	44	28
Olfr806	-0.287065	0.481839	0.894517	71.3016	75.3072	67.2961	73	58	91	41	129	47
Olfr53	0.203982	0.482622	0.894517	96.5871	88.829	104.345	72	112	78	78	163	89
Olfr358	-0.298293	0.482926	0.894517	47.134	51.0273	43.2406	47	38	66	29	75	34
Olfr1362	-0.190011	0.483123	0.894517	186.714	194.849	178.58	150	202	227	122	291	153
Olfr437	-0.335219	0.483315	0.894517	36.6355	40.2571	33.014	43	29	46	19	53	32
Olfr1317	-0.381433	0.483434	0.894517	22.7278	24.5823	20.8733	19	26	28	8	28	28
Olfr308	-0.262662	0.484996	0.894936	83.5466	87.6118	79.4815	85	104	67	39	152	64
Olfr203	-0.445836	0.485305	0.894936	15.8057	17.9791	13.6323	14	25	14	17	8	16
Olfr611	-0.333299	0.488657	0.898557	42.9812	47.6223	38.3401	25	47	72	57	47	18
Olfr450	-0.338282	0.49104	0.898557	30.6234	33.5134	27.7334	33	37	28	15	39	32
Olfr60	0.169931	0.492263	0.898557	256.333	237.193	275.474	178	258	269	310	401	167
Olfr215	-0.303533	0.49239	0.898557	41.5037	44.1531	38.8543	26	75	30	11	76	37
Olfr1168	0.353982	0.493585	0.898557	27.9149	25.5635	30.2663	10	25	43	35	37	23
Olfr907	1.15975	0.493932	0.898557	4.13134	1.27319	6.98949	0	1	3	20	2	0
Olfr1443	-0.149546	0.494359	0.898557	326.107	352.745	299.47	230	617	194	225	529	207
Olfr670	-0.315724	0.494444	0.898557	29.0335	31.7461	26.3208	27	30	37	18	41	24
Olfr1491	-0.231801	0.497041	0.898557	65.3007	69.2714	61.3299	59	67	79	39	91	62
Olfr68	-0.334044	0.497599	0.898557	38.2906	40.2738	36.3075	29	43	48	62	42	12
Olfr1223	-0.456251	0.497805	0.898557	12.6351	14.3919	10.8784	22	8	11	18	14	3
Olfr479	-0.304713	0.49847	0.898557	69.6646	72.202	67.1273	63	92	57	21	98	88
Olfr1392	-0.136689	0.499015	0.898557	369.854	387.901	351.807	441	306	383	393	339	350
Olfr1243	0.224259	0.499716	0.898557	70.5452	66.27	74.8203	41	100	56	86	88	60
Olfr1196	-0.170186	0.500193	0.898557	203.232	210.947	195.517	174	243	206	168	327	131
Olfr121	-0.265114	0.500483	0.898557	57.657	62.8987	52.4154	63	81	39	33	82	50
Olfr802	-0.551566	0.502165	0.900091	6.51522	7.69386	5.33657	4	12	7	3	5	8
Olfr481	-0.238793	0.503343	0.900719	57.0572	61.0061	53.1082	41	71	70	59	81	30
Olfr23	0.428494	0.505742	0.903525	21.3154	17.8275	24.8032	10	14	30	24	47	10
Olfr1381	0.20055	0.506946	0.903674	94.8344	88.373	101.296	80	111	68	85	138	94
Olfr161	0.449884	0.507486	0.903674	17.8688	15.0402	20.6975	13	6	26	9	34	22
Olfr1225	0.225117	0.508774	0.904487	59.2774	53.6769	64.8779	49	55	54	58	104	45
Olfr223	-0.652483	0.510478	0.904741	3.39916	4.02786	2.77046	3	4	5	1	6	2
Olfr722	0.235366	0.512377	0.904741	64.4863	58.6008	70.3718	65	63	42	54	120	51
Olfr827	-0.339411	0.512469	0.904741	30.8972	33.4261	28.3683	35	26	37	16	53	22
Olfr551	0.493268	0.512672	0.904741	9.41803	8.10068	10.7354	12	7	4	8	17	9
Olfr286	-0.242647	0.513075	0.904741	56.5698	60.3618	52.7777	69	60	46	45	93	32
Olfr1034	0.403274	0.515908	0.905296	34.6588	29.2732	40.0444	8	45	36	57	62	11
Olfr1454	0.264207	0.516282	0.905296	39.9923	36.1164	43.8682	32	29	46	48	61	30
Olfr270	0.325915	0.516373	0.905296	30.0217	27.2338	32.8096	20	14	48	20	46	36
Olfr975	-0.809589	0.516718	0.905296	4.5258	4.69835	4.35324	4	3	7	2	13	0
Olfr290	0.212953	0.517877	0.905869	203.67	177.935	229.405	131	232	164	401	207	113
Olfr206	-0.263515	0.519458	0.907176	35.9977	39.4837	32.5118	28	54	35	29	40	32
Olfr1386	-0.164279	0.522172	0.907691	464.188	475.281	453.094	414	584	399	242	750	438
Olfr170	0.175483	0.52297	0.907691	122.453	115.565	129.341	96	152	92	122	174	110
Olfr1204	0.360793	0.52336	0.907691	26.9472	26.0402	27.8542	44	20	9	28	39	21
Olfr398	0.16292	0.524612	0.907691	150.838	141.53	160.147	123	191	101	155	259	99
Olfr784	-0.250991	0.525736	0.907691	40.376	43.5759	37.1761	37	58	33	26	61	31
Olfr843	-0.237374	0.526993	0.907691	42.4277	46.0904	38.7651	29	52	57	42	46	33
Olfr1080	-0.279084	0.527173	0.907691	33.861	36.8029	30.9191	37	32	39	22	41	33
Olfr530	-0.241685	0.528303	0.907691	64.6813	66.3819	62.9807	38	67	95	25	128	50
Olfr612	-0.304977	0.528668	0.907691	24.5234	26.946	22.1007	22	25	33	20	33	17
Olfr1442	-0.173201	0.528779	0.907691	128.595	136.405	120.785	115	179	107	103	177	101
Olfr155	-0.230478	0.529629	0.907691	45.7915	49.2013	42.3818	51	44	49	44	59	31
Olfr976	-0.270016	0.530233	0.907691	35.138	37.2458	33.0302	31	42	37	28	61	18
Olfr1318	0.20461	0.530599	0.907691	104.28	92.405	116.155	65	109	101	97	223	58
Olfr906	-0.41662	0.532513	0.908267	9.83071	11.1626	8.49882	9	13	11	7	9	10
Olfr1299	0.302503	0.532605	0.908267	52.2415	43.0526	61.4304	37	31	60	20	114	61
Olfr1252	0.222393	0.534515	0.910098	55.6389	50.8481	60.4296	42	45	64	65	87	40
Olfr824	-0.31449	0.536999	0.911184	19.9865	22.1411	17.8319	16	23	27	17	24	15
Olfr659	-0.354572	0.537368	0.911184	23.1708	25.4431	20.8985	28	25	21	10	31	24
Olfr1217	-0.171937	0.538076	0.911184	146.191	150.509	141.874	106	192	149	83	254	116
Olfr370	-0.156904	0.538772	0.911184	279.3	285.958	272.643	229	328	289	155	426	275
Olfr961	-0.236665	0.5399	0.911184	38.8102	41.8313	35.789	31	36	58	36	32	41
Olfr845	0.608689	0.540178	0.911184	6.60323	5.13154	8.07491	0	6	10	1	22	4
Olfr967	-0.631223	0.5445	0.916086	3.36579	4.00848	2.72309	3	3	6	2	6	1
Olfr1193	0.160437	0.545224	0.916086	161.776	151.347	172.205	150	157	136	164	255	127
Olfr1382	-0.165982	0.546059	0.916086	105.134	110.773	99.4945	88	141	98	90	148	77
Olfr1229	-0.172636	0.546452	0.916086	103.439	107.852	99.0262	78	136	106	90	167	61
Olfr1308	-0.289777	0.5486	0.916891	26.8275	29.7264	23.9286	27	39	21	23	27	24
Olfr829	-0.410654	0.548618	0.916891	10.2143	11.631	8.79754	13	8	13	11	12	5
Olfr1137	-0.404748	0.54954	0.917024	14.5027	16.2242	12.7812	20	12	15	7	24	10
Olfr1289	-0.367936	0.554555	0.923976	13.5265	15.7822	11.2709	4	25	19	7	20	9
Olfr582	-0.187491	0.556237	0.92507	71.194	75.052	67.3361	69	74	78	58	101	54
Olfr15	-0.0987643	0.557478	0.92507	1079.27	1089.55	1068.99	897	1387	926	736	1885	800
Olfr166	0.10971	0.559142	0.92507	407.754	386.139	429.369	258	470	423	322	715	331
Olfr853	-1.42768	0.560843	0.92507	1.12768	1.29258	0.962776	0	2	2	3	0	0
Olfr128	0.28025	0.560972	0.92507	24.2602	21.6644	26.856	19	21	24	24	40	21
Olfr1014	-0.297397	0.562258	0.92507	30.8741	34.343	27.4051	20	25	59	20	49	19
Olfr292	0.212651	0.562889	0.92507	46.1157	42.0023	50.2292	35	48	41	36	80	43
Olfr1353	0.297582	0.563772	0.92507	72.2725	53.4659	91.0792	36	54	70	203	56	27
Olfr825	-0.328295	0.563994	0.92507	19.6518	22.519	16.7847	18	36	12	15	20	17
Olfr192	0.242529	0.565651	0.92507	34.8604	31.2002	38.5207	23	31	39	38	29	49
Olfr204	0.232423	0.56596	0.92507	39.113	35.4412	42.7848	26	46	33	59	50	26
Olfr1508	0.17598	0.566768	0.92507	96.6301	92.6071	100.653	91	132	46	92	164	66
Olfr623	-0.324769	0.567022	0.92507	14.5973	16.189	13.0057	12	20	16	11	19	11
Olfr750	0.195695	0.568539	0.92507	75.4576	68.5435	82.3717	77	68	54	74	146	46
Olfr788	-0.140998	0.568661	0.92507	252.664	263.873	241.454	233	340	201	183	373	207
Olfr1065	0.201499	0.568816	0.92507	87.8744	80.4783	95.2705	55	76	110	135	111	55
Olfr461	0.192618	0.570663	0.925142	54.2952	49.989	58.6015	30	72	47	35	104	48
Olfr1295	0.186836	0.571647	0.925142	57.0369	53.54	60.5337	36	74	49	49	86	55
Olfr125	-0.171689	0.573571	0.925142	75.0312	78.9284	71.1341	64	80	90	88	78	56
Olfr95	-0.284005	0.573803	0.925142	30.4065	33.038	27.7751	41	35	19	19	54	17
Olfr948	-0.295682	0.574019	0.925142	21.4749	23.251	19.6989	19	22	28	12	31	19
Olfr608	-0.29294	0.575072	0.925142	23.4544	25.2383	21.6705	21	21	33	11	30	26
Olfr1359	-0.204151	0.576036	0.925142	62.3722	64.8976	59.8468	58	71	62	33	99	57
Olfr920	0.308527	0.578239	0.925142	32.107	29.4536	34.7605	26	12	50	55	38	17
Olfr1413	0.245649	0.579053	0.925142	42.8307	38.719	46.9424	37	50	26	28	62	55
Olfr979	0.229946	0.579402	0.925142	59.8215	48.8443	70.7987	46	58	39	126	87	15
Olfr107	-0.182796	0.580174	0.925142	73.98	76.9134	71.0465	65	86	76	45	117	63
Olfr1122	-0.247301	0.582421	0.925142	32.9897	36.0085	29.9709	25	30	53	29	44	22
Olfr1099	0.187949	0.582436	0.925142	58.2886	54.1607	62.4165	34	64	64	60	97	42
Olfr1288	-0.239378	0.582836	0.925142	30.2655	32.8305	27.7005	20	44	34	26	42	20
Olfr1180	0.470604	0.583037	0.925142	7.51651	6.85513	8.17789	9	1	10	6	9	10
Olfr952	-0.787603	0.583104	0.925142	1.63553	2.21355	1.05751	0	1	6	1	0	2
Olfr1316	0.43415	0.583769	0.925142	7.8492	7.38868	8.30972	1	6	16	4	13	9
Olfr1179	0.365011	0.584431	0.925142	10.2441	8.98289	11.5054	12	4	10	17	7	11
Olfr1280	0.176959	0.585016	0.925142	61.1881	57.6967	64.6795	47	91	31	69	109	31
Olfr1056	0.290886	0.587025	0.925317	22.2576	19.3927	25.1225	19	17	21	26	42	13
Olfr1504	-0.472235	0.587418	0.925317	4.45079	5.13291	3.76867	5	6	4	5	5	2
Olfr521	0.295433	0.587679	0.925317	21.0239	19.0197	23.028	14	14	29	22	34	17
Olfr356	1.35263	0.590523	0.927838	0.988802	0.752837	1.22477	2	0	0	0	3	1
Olfr876	0.251383	0.590985	0.927838	68.7541	53.0353	84.4729	54	38	64	186	61	20
Olfr1278	-0.333416	0.593275	0.929664	17.6833	18.3133	17.0533	19	26	8	8	43	6
Olfr720	-0.171468	0.593857	0.929664	96.6827	100.249	93.116	99	96	99	75	158	65
Olfr987	-0.204967	0.595441	0.929841	64.8933	71.4388	58.3478	73	101	33	45	88	51
Olfr1186	0.309222	0.59568	0.929841	14.0016	12.4552	15.548	9	15	13	17	16	15
Olfr1239	0.307205	0.598644	0.931805	15.2432	13.7491	16.7373	14	17	9	16	20	16
Olfr992	-0.217124	0.59965	0.931805	36.8263	39.485	34.1675	33	54	29	24	54	30
Olfr809	0.277984	0.600598	0.931805	31.5168	29.3065	33.7271	21	53	12	16	55	35
Olfr197	-0.320579	0.602345	0.931805	13.2953	14.7739	11.8168	6	15	24	5	19	13
Olfr1509	-0.176236	0.602885	0.931805	143.04	157.013	129.066	128	262	69	88	219	104
Olfr209	0.213792	0.603575	0.931805	42.3471	38.8947	45.7996	46	46	20	76	35	31
Olfr777	-0.155903	0.603747	0.931805	136.067	140.562	131.572	128	141	145	94	212	111
Olfr494	-0.237391	0.604566	0.931805	35.6183	38.5113	32.7254	24	33	59	48	31	23
Olfr695	-0.142168	0.604646	0.931805	162.939	168.68	157.199	141	191	166	112	208	168
Olfr836	-0.755701	0.60568	0.932079	1.39881	1.77554	1.02208	3	1	1	0	1	2
Olfr360	-0.138189	0.607423	0.933442	115.91	120.61	111.21	78	115	169	79	124	137
Olfr801	0.160946	0.609735	0.93479	67.511	63.2771	71.7449	59	65	62	66	101	59
Olfr50	0.375517	0.61077	0.93479	15.2572	12.4586	18.0557	5	12	21	35	11	10
Olfr640	-0.144389	0.610878	0.93479	150.036	154.828	145.245	111	156	195	102	238	121
Olfr675	-0.289522	0.613755	0.93663	24.755	25.6839	23.8261	29	18	28	38	33	6
Olfr723	-0.152036	0.614567	0.93663	74.1285	78.218	70.039	46	118	69	55	119	50
Olfr576	-0.403409	0.61481	0.93663	9.23731	10.4256	8.04902	15	4	11	13	11	2
Olfr122	-0.136497	0.615524	0.93663	131.902	136.165	127.639	104	170	129	95	210	101
Olfr411	-0.184253	0.618058	0.938293	53.6549	57.0204	50.2894	38	53	80	46	78	36
Olfr870	-0.185974	0.619958	0.938293	43.757	45.6848	41.8291	30	44	63	23	51	54
Olfr1335	-0.706163	0.620029	0.938293	4.43016	4.22158	4.63874	7	1	4	2	14	0
Olfr1164	0.442715	0.620502	0.938293	5.19691	4.86649	5.52733	2	2	11	5	6	6
Olfr1094	0.220801	0.620929	0.938293	49.5146	40.9214	58.1077	34	44	43	113	52	19
Olfr1261	0.118035	0.62478	0.942803	205.809	194.488	217.13	173	238	160	215	346	134
Olfr273	-0.161505	0.626535	0.943482	84.5922	84.669	84.5153	61	111	79	42	174	58
Olfr211	0.0878649	0.627039	0.943482	612.429	583.703	641.154	497	717	504	478	1057	505
Olfr228	-0.23074	0.628568	0.943482	28.3749	31.7856	24.9642	13	29	55	20	34	24
Olfr1260	-0.155217	0.628754	0.943482	142.497	147.826	137.167	165	153	111	104	241	95
Olfr1213	-0.455429	0.629566	0.943482	19.2884	27.2726	11.3043	53	22	0	16	10	9
Olfr1082	0.274259	0.630959	0.943708	17.8486	16.5107	19.1865	9	14	27	23	22	15
Olfr191	0.199164	0.631561	0.943708	61.8038	51.3242	72.2835	53	50	47	131	84	17
Olfr193	0.215012	0.632527	0.943708	31.024	28.9625	33.0854	18	45	23	41	44	20
Olfr1043	0.307202	0.633186	0.943708	45.7119	27.5681	63.8557	21	28	33	165	24	11
Olfr616	0.237201	0.635523	0.944707	32.5681	28.7492	36.387	22	21	43	64	31	19
Olfr1357	-0.16278	0.637849	0.944707	63.9051	66.177	61.6332	64	69	61	47	105	45
Olfr1205	-0.267385	0.638916	0.944707	35.503	37.6781	33.3279	49	22	38	19	67	22
Olfr792	0.25666	0.639413	0.944707	21.7496	20.1621	23.337	11	18	32	25	33	16
Olfr1428	-0.145712	0.640565	0.944707	174.214	179.677	168.751	189	182	153	118	283	136
Olfr556	0.15221	0.640914	0.944707	122.95	121.141	124.759	79	220	58	174	164	60
Olfr520	0.390935	0.641146	0.944707	8.28876	6.13624	10.4413	6	6	6	8	25	2
Olfr444	-0.539158	0.64164	0.944707	2.90157	3.06812	2.73503	3	3	3	0	7	2
Olfr114	-0.426999	0.641671	0.944707	5.87557	7.18659	4.56455	4	2	16	2	6	6
Olfr877	-0.224104	0.643	0.945383	33.9515	36.9011	31.0019	46	24	37	22	40	34
Olfr63	-0.167422	0.6445	0.945498	56.608	57.1867	56.0294	37	81	52	45	116	23
Olfr887	0.160085	0.645291	0.945498	61.7184	57.0909	66.3459	50	50	69	95	74	40
Olfr476	-0.178814	0.645684	0.945498	65.9574	72.6774	59.2373	88	100	20	49	115	29
Olfr351	-0.382644	0.647103	0.945873	14.8948	15.8056	13.9841	23	13	9	3	34	9
Olfr653	-0.141893	0.648098	0.945873	106.115	112.524	99.7054	135	111	79	97	137	80
Olfr1441	0.239634	0.648642	0.945873	21.1668	19.3768	22.9568	11	26	21	27	32	14
Olfr1090	0.236518	0.650669	0.945873	24.4568	22.0263	26.8874	17	30	18	41	21	21
Olfr1354	0.19351	0.653607	0.945873	40.8279	36.8708	44.785	35	42	31	24	77	41
Olfr282	-0.277858	0.655129	0.945873	16.1667	17.0096	15.3238	16	17	17	6	25	17
Olfr1216	-0.152638	0.656024	0.945873	67.1047	69.5205	64.6888	53	67	87	55	108	44
Olfr1356	-0.289497	0.656404	0.945873	17.6337	20.1602	15.1072	16	34	9	16	13	17
Olfr97	-0.145551	0.656902	0.945873	64.7887	67.161	62.4165	65	68	64	60	97	42
Olfr1084	0.578787	0.657593	0.945873	2.14851	1.64479	2.65223	0	4	1	0	8	1
Olfr1271	-0.131531	0.658297	0.945873	158.513	162.498	154.529	141	147	193	99	221	162
Olfr1507	-0.0843266	0.65963	0.945873	419.15	424.534	413.767	426	482	331	420	665	242
Olfr1079	-0.149278	0.6599	0.945873	73.1114	74.7116	71.5112	58	76	88	42	122	63
Olfr543	0.231397	0.660055	0.945873	22.1138	20.6452	23.5825	10	30	22	20	24	28
Olfr214	-0.224617	0.660139	0.945873	31.4814	35.0847	27.8781	52	24	24	24	41	23
Olfr724	0.21295	0.660382	0.945873	27.3362	24.6551	30.0173	18	33	22	15	47	32
Olfr1461	0.184458	0.661563	0.945873	32.2724	29.88	34.6649	26	34	28	44	41	24
Olfr1294	0.14212	0.66159	0.945873	97.8407	89.3541	106.327	75	97	92	125	170	48
Olfr330	-0.12239	0.663004	0.946121	131.15	135.358	126.942	125	141	132	105	186	109
Olfr538	-0.186409	0.665044	0.946121	33.4002	36.0959	30.7045	19	54	35	24	38	33
Olfr1183	0.159701	0.665392	0.946121	45.8296	42.0798	49.5793	35	52	37	54	82	24
Olfr1305	-0.196024	0.665756	0.946121	29.1703	31.0196	27.321	13	38	43	14	49	24
Olfr183	-0.138536	0.666111	0.946121	80.0979	82.4884	77.7074	86	79	76	77	125	47
Olfr1502	0.340202	0.667038	0.946196	8.94416	9.00927	8.87904	0	12	16	5	10	12
Olfr1138	0.39169	0.667903	0.946196	4.6295	3.77737	5.48162	4	4	3	5	11	2
Olfr819	-0.22094	0.669691	0.947495	26.4576	28.0427	24.8724	31	20	31	27	40	13
Olfr615	-0.101692	0.676651	0.95411	227.51	233.428	221.591	172	245	278	204	334	165
Olfr559	-0.263467	0.676792	0.95411	29.7333	29.3221	30.1444	37	18	30	31	63	6
Olfr1497	0.195875	0.67798	0.95411	33.5725	29.6135	37.5315	23	30	35	15	63	40
Olfr470	0.277285	0.678716	0.95411	10.0924	9.31927	10.8656	4	15	9	7	16	11
Olfr1124	0.154223	0.678751	0.95411	46.0345	43.9025	48.1665	31	62	37	42	57	50
Olfr656	-0.123227	0.681619	0.95664	105.004	108.711	101.296	100	125	94	78	142	97
Olfr488	0.237591	0.68231	0.95664	101.431	76.6513	126.21	40	89	102	277	92	30
Olfr1134	-0.213644	0.684414	0.957202	46.4805	38.8497	54.1113	44	34	35	133	31	7
Olfr1051	0.353214	0.684936	0.957202	13.0438	9.28051	16.8071	4	13	11	39	6	7
Olfr113	-0.399474	0.686034	0.957202	5.31823	6.32032	4.31615	8	9	1	2	9	3
Olfr1417	-0.123193	0.688593	0.957202	110.333	116.534	104.132	108	163	69	86	161	83
Olfr1211	-0.161928	0.690261	0.957202	51.7589	55.3946	48.1232	40	92	31	27	75	49
Olfr474	-0.71801	0.69182	0.957202	0.949282	1.04209	0.856475	1	2	0	0	3	0
Olfr571	-0.110566	0.692211	0.957202	215.835	221.155	210.515	199	268	182	141	317	203
Olfr943	-0.142288	0.692432	0.957202	67.9969	68.5304	67.4633	46	71	88	40	132	46
Olfr156	0.130969	0.692823	0.957202	54.5163	51.9858	57.0468	38	52	65	53	68	56
Olfr564	0.60503	0.693354	0.957202	1.41483	1.33134	1.49833	0	4	0	2	3	0
Olfr828	0.291846	0.694174	0.957202	12.6597	10.6699	14.6495	8	7	17	8	32	8
Olfr1143	-0.16979	0.694638	0.957202	33.2495	34.9824	31.5166	28	32	44	30	47	23
Olfr871	0.301438	0.695244	0.957202	10.041	9.06249	11.0196	3	5	20	2	17	15
Olfr912	0.150155	0.696074	0.957202	41.611	39.4061	43.8158	28	50	39	52	46	38
Olfr152	-0.245891	0.696165	0.957202	12.1612	12.817	11.5054	11	11	16	17	7	11
Olfr591	-0.171519	0.697294	0.957202	30.1479	31.3808	28.915	29	37	26	27	49	17
Olfr776	0.11698	0.698603	0.957202	115.024	112.053	117.995	82	178	70	83	191	100
Olfr974	-0.137709	0.700471	0.957202	59.6108	61.406	57.8155	61	59	60	44	95	45
Olfr1256	0.130132	0.700571	0.957202	52.514	50.2131	54.8148	41	64	43	56	71	45
Olfr1312	-0.12781	0.703783	0.957202	56.0381	57.9602	54.1161	48	69	54	42	83	46
Olfr593	-0.302703	0.704321	0.957202	6.46347	6.94722	5.97971	8	9	3	11	6	2
Olfr605	-0.18879	0.70533	0.957202	24.8387	26.3046	23.3728	23	21	34	19	36	19
Olfr266	0.503224	0.707071	0.957202	4.50868	3.59467	5.42268	7	1	2	1	14	3
Olfr600	-0.203897	0.707444	0.957202	17.0279	18.0081	16.0477	16	20	17	22	16	12
Olfr1158	-0.527648	0.707948	0.957202	0.877754	1.06629	0.689217	2	0	1	1	0	1
Olfr248	-0.477929	0.708157	0.957202	2.63079	2.60935	2.65223	1	2	5	0	8	1
Olfr690	-0.122091	0.709667	0.957202	58.1863	60.4146	55.9581	45	76	58	62	76	39
Olfr1047	0.238212	0.709949	0.957202	59.531	40.345	78.717	27	37	57	193	42	13
Olfr668	-0.126577	0.710068	0.957202	69.4832	70.7288	68.2377	57	84	68	38	106	70
Olfr1355	-0.364885	0.711876	0.957202	5.24677	6.46288	4.03066	0	10	10	2	8	3
Olfr867	0.219009	0.713424	0.957202	15.2825	14.4798	16.0852	6	16	22	15	24	12
Olfr669	0.101706	0.713477	0.957202	179.115	172.467	185.763	114	183	219	234	198	147
Olfr93	-0.130095	0.714707	0.957202	190.909	209.263	172.556	154	399	59	93	367	103
Olfr368	-0.187181	0.71471	0.957202	24.1863	25.4888	22.8839	20	21	35	33	25	14
Olfr700	-0.901296	0.714825	0.957202	2.08489	2.17134	1.99844	4	2	0	0	7	0
Olfr45	-0.123875	0.71492	0.957202	61.3868	65.6736	57.1001	44	108	42	62	80	39
Olfr1329	-0.342904	0.715262	0.957202	13.491	12.8219	14.1602	12	8	18	29	17	0
Olfr361	0.128712	0.717419	0.958909	49.2281	48.1476	50.3087	20	58	68	38	69	50
Olfr1277	-0.172257	0.720393	0.961703	27.8328	28.4856	27.1799	25	30	29	30	46	12
Olfr311	-0.506815	0.721793	0.962391	2.10086	2.58515	1.61656	0	4	4	3	1	1
Olfr1241	-0.112688	0.722878	0.962658	63.302	65.3827	61.2212	52	67	75	51	81	59
Olfr775	0.219453	0.725796	0.965361	22.1111	20.533	23.6891	25	24	10	16	25	31
Olfr1424	0.135773	0.728801	0.967167	51.5822	48.2584	54.9061	33	70	40	29	72	68
Olfr774	0.542046	0.729468	0.967167	2.1456	2.32984	1.96135	0	7	0	0	3	3
Olfr224	-0.0956723	0.72982	0.967167	182.061	189.178	174.943	218	206	123	169	268	120
Olfr566	-0.176359	0.732927	0.968653	30.6502	30.623	30.6774	30	27	33	18	64	18
Olfr1040	-0.348647	0.733684	0.968653	2.62192	2.96157	2.28228	1	4	4	1	3	3
Olfr1445	0.372972	0.734759	0.968653	2.76451	2.2959	3.23312	1	2	4	6	2	2
Olfr618	-0.19724	0.735209	0.968653	14.1359	15.2085	13.0634	7	18	21	9	15	16
Olfr378	0.187258	0.736621	0.968653	19.2078	18.2994	20.1162	6	19	31	10	36	18
Olfr1263	-0.0851858	0.737528	0.968653	225.355	229.047	221.662	148	291	244	221	359	131
Olfr1085	0.229214	0.737988	0.968653	24.6624	20.852	28.4728	12	18	33	54	30	7
Olfr1298	-0.166508	0.738514	0.968653	24.6851	25.8639	23.5063	12	34	32	16	45	15
Olfr96	-0.105084	0.740254	0.968653	209.394	211.934	206.855	212	219	189	124	322	204
Olfr509	-0.117805	0.740771	0.968653	139.029	141.673	136.386	142	169	102	75	227	129
Olfr715	-0.0964186	0.741031	0.968653	165.892	164.776	167.009	116	184	191	93	305	136
Olfr1166	0.191634	0.741847	0.968653	21.5304	20.1987	22.8621	24	10	25	29	32	12
Olfr1436	-0.554214	0.743057	0.968653	0.995198	1.25381	0.736583	0	0	4	0	0	2
Olfr533	0.0667505	0.743405	0.968653	451.583	432.152	471.013	388	481	402	360	773	366
Olfr988	-0.129291	0.745245	0.969889	40.5406	41.7324	39.3488	36	47	40	26	57	40
Olfr8	0.133628	0.748077	0.97241	38.8836	36.5621	41.2051	36	39	32	29	64	37
Olfr686	-0.202846	0.749631	0.973268	17.8826	19.9539	15.8113	8	17	36	20	20	10
Olfr1112	0.102143	0.750593	0.973355	125.519	118.54	132.499	91	160	99	74	190	148
Olfr699	0.159922	0.752092	0.973694	22.7665	22.1364	23.3967	11	39	16	15	38	21
Olfr221	-0.128758	0.753163	0.973694	48.0709	52.4677	43.6741	24	90	43	48	50	38
Olfr401	0.200599	0.754682	0.973694	16.7505	15.216	18.285	18	15	11	9	32	17
Olfr1437	0.124447	0.754765	0.973694	64.0077	57.201	70.8143	44	59	67	127	64	32
Olfr894	-0.396814	0.755955	0.973694	5.16463	6.16881	4.16046	0	11	8	8	3	2
Olfr119	-0.11837	0.756826	0.973694	50.8396	52.6508	49.0283	48	70	36	32	79	44
Olfr1170	-0.110585	0.757338	0.973694	48.7887	50.1536	47.4239	36	61	52	54	68	29
Olfr325	0.093625	0.758014	0.973694	76.89	74.0683	79.7117	60	101	57	99	106	48
Olfr1447	-0.0979901	0.7592	0.974004	60.5737	62.6122	58.5352	41	73	73	49	79	55
Olfr951	0.136791	0.760634	0.974004	34.0225	30.9255	37.1195	23	33	36	19	39	54
Olfr603	0.257332	0.762274	0.974004	6.93786	6.89744	6.97829	1	13	7	8	9	5
Olfr239	0.0827187	0.762759	0.974004	120.26	115.994	124.526	77	155	113	116	200	82
Olfr70	-0.158521	0.762868	0.974004	19.6798	21.122	18.2377	7	32	25	10	32	16
Olfr821	0.0990773	0.764009	0.974004	55.9607	54.479	57.4423	31	74	58	47	80	53
Olfr807	-0.147477	0.766103	0.974004	23.1164	24.7637	21.4691	11	29	35	17	29	21
Olfr930	0.221372	0.766732	0.974004	7.92967	7.26412	8.59521	4	6	12	4	14	9
Olfr835	-0.125105	0.768977	0.974004	38.4206	39.8917	36.9495	45	36	35	30	57	30
Olfr768	-0.116897	0.76907	0.974004	36.8825	38.6747	35.0902	17	48	52	22	44	42
Olfr441	0.091319	0.769091	0.974004	96.4212	91.286	101.556	83	106	79	71	174	79
Olfr666	-0.0895222	0.769247	0.974004	127.059	127.258	126.86	99	131	148	93	225	89
Olfr1106	0.109172	0.77075	0.974004	49.5993	46.9103	52.2882	47	52	38	39	89	39
Olfr340	0.496077	0.770788	0.974004	2.20503	1.79493	2.61513	3	2	0	0	4	4
Olfr769	0.0966167	0.772902	0.974946	54.2024	52.0792	56.3255	42	60	52	49	79	49
Olfr872	0.212141	0.775693	0.974946	8.43357	8.02188	8.84527	3	16	5	3	16	9
Olfr811	-0.108891	0.775776	0.974946	44.2148	44.4	44.0296	33	65	33	25	90	28
Olfr1344	0.115294	0.776002	0.974946	59.1734	54.5024	63.8444	50	62	48	31	83	82
Olfr27	0.102535	0.776621	0.974946	46.3923	45.1486	47.6359	24	52	60	40	69	41
Olfr771	0.129703	0.777039	0.974946	29.6075	28.6275	30.5876	31	34	18	29	41	26
Olfr1390	0.247226	0.779068	0.974946	4.78974	4.27835	5.30113	2	4	7	2	6	8
Olfr338	0.201534	0.779518	0.974946	23.6924	16.5024	30.8824	12	20	17	76	15	6
Olfr954	-0.205707	0.779858	0.974946	12.3759	13.3256	11.4263	20	8	10	8	22	7
Olfr288	0.465237	0.780494	0.974946	27.1795	31.2824	23.0765	61	25	0	0	46	27
Olfr1511	-0.0771281	0.786866	0.98102	95.6371	97.4644	93.8098	89	98	100	92	131	73
Olfr914	0.176948	0.78716	0.98102	13.0959	12.2808	13.9109	5	19	13	16	23	6
Olfr1336	-0.0746048	0.789582	0.981718	100.466	101.956	98.9755	87	126	87	93	157	66
Olfr1023	-0.185388	0.790744	0.981718	13.4303	13.4247	13.4359	7	23	10	20	22	2
Olfr934	-0.115568	0.794895	0.981718	31.1298	32.1709	30.0888	30	26	39	37	38	20
Olfr558	-0.0965828	0.794951	0.981718	68.3661	70.7051	66.027	50	57	105	86	83	40
Olfr159	-0.295057	0.795166	0.981718	2.77601	3.35255	2.19948	1	8	1	1	4	2
Olfr981	0.163214	0.79634	0.981718	12.6437	12.2109	13.0766	16	12	7	13	17	11
Olfr1113	-0.165082	0.796439	0.981718	12.5962	13.0917	12.1006	11	9	19	6	15	16
Olfr1232	0.0839476	0.796468	0.981718	71.6658	68.1207	75.2109	65	69	66	71	123	47
Olfr6	0.0556602	0.797029	0.981718	295.418	289.091	301.746	290	340	213	289	456	214
Olfr998	0.258662	0.798373	0.981718	5.04655	4.09083	6.00228	4	4	4	1	7	10
Olfr129	-0.0837381	0.798893	0.981718	61.7468	62.5146	60.9791	55	71	58	54	100	41
Olfr1089	-0.196796	0.799792	0.981718	6.39848	6.91328	5.88368	9	4	7	7	5	6
Olfr126	0.112903	0.799808	0.981718	30.8286	29.2822	32.3751	24	42	20	22	59	23
Olfr701	-0.077066	0.800353	0.981718	95.4734	96.0867	94.8602	78	95	112	138	92	66
Olfr424	-0.123287	0.80229	0.98234	25.193	25.3933	24.9927	21	29	25	20	47	14
Olfr815	-0.156316	0.802666	0.98234	15.0218	15.0258	15.0178	10	15	20	8	32	9
Olfr448	-0.0921484	0.80552	0.984656	40.7298	41.8376	39.6219	33	46	45	35	53	36
Olfr218	0.134207	0.807993	0.984656	29.4685	26.6547	32.2824	32	26	19	16	68	21
Olfr873	0.0817257	0.808017	0.984656	93.9203	87.9715	99.8692	67	84	111	59	179	81
Olfr135	-0.227812	0.809705	0.984656	7.02839	5.53353	8.52325	7	4	5	23	4	0
Olfr17	-0.0632534	0.810113	0.984656	346.983	346.392	347.574	322	427	265	211	601	294
Olfr307	-0.195057	0.810254	0.984656	10.6668	11.7978	9.53578	6	7	23	10	17	4
Olfr799	0.11046	0.812444	0.984656	51.2263	46.0412	56.4114	45	46	44	20	99	59
Olfr1100	-0.115589	0.81323	0.984656	38.0429	39.0012	37.0847	52	32	28	26	71	23
Olfr3	0.0875799	0.814496	0.984656	57.6222	54.6477	60.5966	52	63	45	37	101	54
Olfr805	-0.0655824	0.814904	0.984656	147.976	150.25	145.703	132	175	135	115	185	152
Olfr348	-0.122223	0.815039	0.984656	32.711	29.5713	35.8507	27	31	29	79	20	13
Olfr456	0.330273	0.815557	0.984656	1.97045	2.19417	1.74673	0	0	7	2	0	3
Olfr727	-0.0363421	0.816323	0.984656	683.285	694.003	672.567	661	894	471	685	1004	451
Olfr729	0.0769982	0.818661	0.986382	76.7733	76.7461	76.8006	82	103	37	73	116	55
Olfr741	0.0484545	0.820025	0.986933	396.817	400.783	392.851	297	646	236	326	620	302
Olfr1290	0.0852868	0.821057	0.987083	48.1568	46.226	50.0877	29	59	50	59	73	28
Olfr919	0.121537	0.822406	0.987614	17.949	17.0761	18.8219	9	27	15	14	36	11
Olfr1254	-0.0809556	0.826436	0.98886	42.2049	43.2187	41.1911	40	46	41	39	54	36
Olfr1133	0.152042	0.827701	0.98886	38.8046	27.793	49.8161	14	30	40	122	18	15
Olfr1120	0.16041	0.827888	0.98886	16.8181	14.922	18.7143	18	16	9	5	38	17
Olfr641	0.150824	0.828005	0.98886	11.9537	11.4858	12.4215	7	20	7	7	15	16
Olfr243	-0.128669	0.828553	0.98886	13.5669	14.1145	13.0193	8	23	11	8	25	9
Olfr31	-0.0567755	0.829391	0.98886	138.287	139.785	136.788	121	156	135	131	199	103
Olfr1310	-0.151086	0.829806	0.98886	9.85237	9.98976	9.71497	5	14	11	7	21	4
Olfr1331	-0.119892	0.833882	0.991772	22.523	22.7114	22.3346	17	33	17	10	27	31
Olfr1214	0.0812754	0.834619	0.991772	42.2894	41.0251	43.5536	30	30	63	28	54	52
Olfr1303	0.0672358	0.835872	0.991772	58.6089	56.9699	60.2478	45	60	64	56	81	52
Olfr120	-0.0738318	0.835896	0.991772	55.9806	54.9004	57.0608	38	73	52	31	116	38
Olfr1234	0.0938779	0.838761	0.992032	35.1898	34.7754	35.6041	34	18	51	44	43	25
Olfr116	-0.0566041	0.839554	0.992032	121.99	123.029	120.951	104	123	137	94	149	131
Olfr1130	-0.145741	0.840184	0.992032	9.04253	9.20436	8.8807	9	9	9	4	15	9
Olfr1402	-0.185922	0.842844	0.992032	8.22743	8.27364	8.18121	11	3	10	4	19	4
Olfr259	0.230533	0.843048	0.992032	5.25086	6.26837	4.23335	14	3	0	2	10	2
Olfr1279	-0.171743	0.843155	0.992032	6.77293	6.38673	7.15914	5	6	8	4	18	2
Olfr1378	-0.25076	0.843375	0.992032	8.9635	9.3663	8.5607	1	11	17	16	12	0
Olfr150	-0.0575547	0.843627	0.992032	86.0854	87.1525	85.0184	56	126	77	57	146	68
Olfr320	-0.2129	0.845763	0.992032	3.99024	3.62724	4.35324	1	6	4	2	13	0
Olfr1330	0.0678593	0.845774	0.992032	214.497	195.578	233.415	139	243	199	393	261	89
Olfr676	0.0688473	0.846145	0.992032	73.4378	66.2547	80.6209	60	86	48	76	166	24
Olfr291	0.0674671	0.84856	0.993793	45.6914	44.4871	46.8956	39	50	42	49	55	42
Olfr432	-0.0977951	0.850819	0.994637	47.4565	46.6133	48.2996	45	27	66	34	100	24
Olfr1046	-0.0662498	0.851109	0.994637	51.7711	53.5905	49.9516	29	67	65	50	62	44
Olfr414	-0.0495372	0.852638	0.995355	138.392	139.365	137.419	119	157	135	121	206	108
Olfr352	0.153389	0.854845	0.995363	9.10086	9.46311	8.7386	5	3	21	7	15	6
Olfr1287	-0.670391	0.855534	0.995363	1.5393	2.50762	0.570984	0	0	8	0	2	0
Olfr1463	0.0433822	0.855583	0.995363	203.428	200.706	206.149	135	278	183	204	307	144
Olfr960	-0.127033	0.856305	0.995363	15.255	16.9688	13.5413	25	18	5	10	22	11
Olfr497	0.217682	0.857568	0.995767	4.45676	4.1718	4.74172	0	5	8	7	1	6
Olfr905	-0.160233	0.858733	0.996057	7.17749	6.38673	7.96824	5	6	8	5	21	1
Olfr1320	-0.0826229	0.861733	0.997808	30.9602	31.1649	30.7556	19	26	49	14	52	31
Olfr857	0.116324	0.862077	0.997808	24.7978	22.2199	27.3757	25	14	26	7	39	38
Olfr689	-0.0590299	0.863343	0.998211	159.77	156.879	162.661	141	132	191	235	214	71
Olfr786	-0.0554676	0.8666	0.998646	56.0553	56.6648	55.4459	38	67	64	39	82	53
Olfr1259	-0.0598527	0.867199	0.998646	67.9061	67.6912	68.1211	57	89	53	36	113	66
Olfr869	-0.0996597	0.867844	0.998646	19.9813	19.9988	19.9638	14	16	30	14	40	11
Olfr818	0.0996941	0.868659	0.998646	27.8334	26.2674	29.3993	20	45	12	9	49	34
Olfr957	0.0834561	0.868806	0.998646	22.1804	21.2056	23.1552	17	20	26	16	27	28
Olfr1307	-0.0671395	0.869226	0.998646	36.9204	37.9392	35.9016	24	52	37	42	45	26
Olfr508	0.0628981	0.871972	0.999433	48.9046	45.206	52.6033	42	45	46	91	51	24
Olfr1510	0.0666146	0.873586	0.999433	47.2529	46.5503	47.9555	44	27	67	35	68	47
Olfr812	-0.0530545	0.875068	0.999433	64.4197	64.5973	64.2421	56	62	73	44	93	64
Olfr918	0.104496	0.875983	0.999433	10.9452	10.8478	11.0427	4	13	16	12	11	11
Olfr462	0.0480361	0.876085	0.999433	101.236	96.037	106.435	67	112	107	66	198	78
Olfr702	0.0799783	0.876155	0.999433	33.3665	32.0996	34.6335	36	19	39	27	60	24
Olfr225	0.0849296	0.876344	0.999433	19.1082	18.6287	19.5876	14	10	32	12	19	28
Olfr731	0.100374	0.878683	0.999433	16.0895	14.2355	17.9435	13	13	16	10	40	9
Olfr435	0.074357	0.878693	0.999433	30.4807	29.2094	31.7521	29	22	35	19	46	34
Olfr860	-0.0845964	0.880933	0.999433	25.0842	26.6541	23.5142	9	36	36	30	28	16
Olfr794	0.0563697	0.881372	0.999433	58.8864	56.4379	61.3349	54	68	43	36	106	53
Olfr1118	-0.11063	0.881523	0.999433	14.558	14.9786	14.1374	17	6	21	12	27	7
Olfr1212	-0.0439516	0.883628	0.999433	86.6477	87.957	85.3383	97	99	59	118	85	63
Olfr963	-0.0942487	0.88391	0.999433	11.5925	11.9141	11.2709	6	13	17	7	20	9
Olfr935	0.0820357	0.884091	0.999433	25.1389	23.0441	27.2336	21	21	26	10	39	35
Olfr1206	0.0589332	0.885654	0.999433	41.596	39.9409	43.2511	29	42	48	55	60	23
Olfr1218	-0.0622225	0.886717	0.999433	30.8476	31.3115	30.3836	26	27	40	23	38	33
Olfr547	-0.140783	0.887024	0.999433	4.04207	3.98428	4.09987	2	5	5	5	1	6
Olfr1066	0.114147	0.888832	0.999433	6.54061	6.47252	6.6087	2	4	14	2	8	10
Olfr453	0.0590313	0.889492	0.999433	39.5733	37.7385	41.4082	32	48	31	22	70	39
Olfr235	-0.0528097	0.890169	0.999433	42.3647	42.6195	42.1099	37	41	48	41	64	29
Olfr958	0.0510207	0.890417	0.999433	63.5602	61.7838	65.3367	67	59	54	45	97	63
Olfr157	0.0590479	0.891857	0.999433	47.8653	43.9619	51.7687	40	52	37	22	105	40
Olfr1240	-0.0415295	0.892729	0.999433	217.703	212.008	223.398	220	213	186	158	423	141
Olfr984	-0.0646801	0.892876	0.999433	48.3464	52.2072	44.4856	68	63	18	34	66	40
Olfr803	-0.0870621	0.895001	1	14.065	13.3132	14.8167	8	14	18	7	35	7
Olfr733	0.0360925	0.899279	1	128.972	123.448	134.496	85	174	107	78	257	98
Olfr632	-0.0532334	0.899361	1	63.2332	59.721	66.7453	56	53	67	107	89	19
Olfr452	0.04385	0.901836	1	52.6598	51.1727	54.1469	45	52	54	39	71	58
Olfr372	-0.0749241	0.902093	1	14.8249	14.9414	14.7084	18	17	8	12	29	7
Olfr743	0.0208935	0.904111	1	1015.43	1016.62	1014.23	673	1619	716	661	1664	888
Olfr944	0.0449981	0.907865	1	40.0432	38.8117	41.2747	26	42	48	25	61	43
Olfr524	0.0242962	0.908946	1	328.604	318.312	338.895	263	399	276	263	596	229
Olfr55	-0.0357552	0.909054	1	152.657	155.218	150.096	176	159	115	122	208	140
Olfr355	0.114117	0.909269	1	7.59217	6.57425	8.6101	3	6	11	7	21	1
Olfr850	-0.185863	0.909719	1	0.330955	0.376419	0.285492	1	0	0	0	1	0
Olfr628	-0.0638243	0.913248	1	13.7906	13.9221	13.6591	13	13	15	18	16	9
Olfr1045	-0.0328339	0.913515	1	86.6633	86.3392	86.9874	75	87	93	105	117	54
Olfr1126	0.0877488	0.916806	1	6.5839	6.42894	6.73887	1	5	14	1	7	12
Olfr1152	-0.0823239	0.918765	1	10.7646	11.995	9.53412	2	14	21	11	12	7
Olfr1419	0.0434398	0.918767	1	32.7504	32.0597	33.4412	23	43	29	23	50	32
Olfr747	-0.0350581	0.921166	1	66.106	64.7559	67.4561	48	80	64	36	81	89
Olfr684	0.0428692	0.921451	1	37.1015	35.8274	38.3755	25	53	28	58	46	18
Olfr1018	0.0177246	0.922212	1	441.898	440.004	443.792	339	641	316	361	732	323
Olfr127	0.0358674	0.922822	1	53.9434	53.807	54.0799	33	49	80	55	76	40
Olfr460	0.0500013	0.923707	1	27.8637	26.9537	28.7737	29	35	14	16	57	20
Olfr1231	0.0366471	0.924779	1	47.3744	47.5429	47.2059	26	72	44	58	55	35
Olfr1131	-0.0688644	0.92518	1	8.38936	8.74422	8.0345	2	8	17	3	8	13
Olfr1328	-0.0254027	0.927516	1	173.256	172.232	174.279	181	212	107	282	158	105
Olfr77	-0.0348779	0.928001	1	39.4908	39.8683	39.1132	26	48	45	37	58	29
Olfr663	-0.311658	0.928268	1	1.03396	1.33134	0.736583	0	4	0	0	0	2
Olfr725	-0.048848	0.928834	1	24.0229	21.6935	26.3522	17	29	18	23	60	5
Olfr893	-0.0508081	0.929057	1	16.5865	15.7814	17.3916	22	15	8	36	14	5
Olfr1221	0.0482769	0.930656	1	16.2673	15.8561	16.6784	12	19	16	12	23	17
Olfr1141	-0.28934	0.933623	1	1.18107	1.50567	0.856475	4	0	0	0	3	0
Olfr1181	-0.12518	0.933973	1	5.49436	6.00686	4.98187	8	9	0	0	11	5
Olfr517	-0.0816611	0.93477	1	3.31893	3.35737	3.28048	2	5	3	5	2	3
Olfr704	-0.0527588	0.936075	1	10.9753	11.1916	10.7589	11	8	14	11	15	8
Olfr399	0.0444723	0.93728	1	28.5423	30.1667	26.9179	7	62	22	33	43	11
Olfr601	0.0256812	0.93819	1	89.4895	90.8161	88.163	49	79	147	80	126	72
Olfr1215	-0.0401909	0.938702	1	26.6999	26.9488	26.451	32	25	21	17	40	26
Olfr968	-0.0404872	0.940623	1	21.412	21.6858	21.1383	10	19	37	10	37	20
Olfr854	-0.12217	0.941468	1	0.309163	0.332835	0.285492	0	1	0	0	1	0
Olfr1380	-0.0249812	0.942294	1	151.082	144.126	158.037	120	173	132	67	277	156
Olfr287	-0.0236206	0.94256	1	101.467	101.972	100.961	122	94	79	89	162	71
Olfr1000	0.0539647	0.942884	1	15.6334	15.3393	15.9275	6	28	12	29	9	11
Olfr507	-0.0715912	0.943795	1	5.34054	5.9377	4.74338	1	12	5	6	6	3
Olfr643	-0.0371614	0.94613	1	24.4959	23.4253	25.5664	23	18	28	10	28	39
Olfr123	0.0229648	0.946309	1	80.5363	78.4074	82.6652	76	95	58	54	145	65
Olfr772	0.0249418	0.946786	1	50.8806	49.3812	52.38	38	47	62	32	83	50
Olfr654	-0.0224944	0.947757	1	60.8252	60.3238	61.3266	51	68	59	41	81	68
Olfr1269	-0.0360644	0.948908	1	25.1456	23.671	26.6201	21	21	28	42	37	7
Olfr1026	-0.0315954	0.951584	1	27.003	26.5564	27.4496	27	21	30	14	43	29
Olfr868	-0.0240709	0.953172	1	48.1548	50.2631	46.0465	40	86	21	31	80	36
Olfr328	-0.0147163	0.954575	1	152.498	152.598	152.398	150	173	123	157	218	108
Olfr955	-0.032224	0.954825	1	15.1629	14.9192	15.4066	8	16	21	6	24	18
Olfr1197	0.016826	0.954981	1	108.687	104.638	112.737	91	122	95	118	190	56
Olfr1423	-0.0196436	0.955499	1	108.777	106.327	111.228	115	115	79	70	209	79
Olfr1451	-0.0410719	0.956193	1	25.6053	14.0418	37.1688	9	16	17	105	7	4
Olfr485	-0.03028	0.956769	1	17.3417	15.614	19.0693	6	26	15	1	36	23
Olfr295	0.0323865	0.958158	1	16.1598	15.3648	16.9549	16	13	16	19	29	7
Olfr10	-0.00845658	0.958933	1	1.77858	0.979123	2.57804	0	2	1	0	0	7
Olfr109	-0.0132442	0.959611	1	171.224	171.509	170.938	126	224	158	208	214	117
Olfr629	0.0155644	0.960178	1	64.599	64.5303	64.6677	36	75	83	49	85	67
Olfr1475	-0.166262	0.960611	1	0.867544	0.998504	0.736583	0	3	0	0	0	2
Olfr1494	-0.0151804	0.962753	1	81.0433	80.5457	81.5409	59	115	64	47	127	82
Olfr1410	0.0166133	0.963222	1	47.0305	46.3983	47.6627	42	58	36	41	77	34
Olfr862	-0.0665847	0.964194	1	3.03408	3.51232	2.55583	6	0	4	3	3	2
Olfr299	0.0170305	0.964361	1	48.137	49.7425	46.5314	17	53	82	33	73	41
Olfr1042	0.0151252	0.964581	1	54.972	54.283	55.6611	44	54	63	57	78	41
Olfr1037	-0.0144216	0.966559	1	49.9895	49.8449	50.1341	37	58	53	45	76	38
Olfr1339	0.0153749	0.966917	1	86.0745	83.2801	88.8689	84	94	65	49	153	80
Olfr1426	-0.0108679	0.967115	1	135.228	135.774	134.682	98	137	170	141	152	125
Olfr936	0.0251348	0.968267	1	11.3997	11.245	11.5544	10	14	9	15	12	9
Olfr846	0.0196079	0.970352	1	1.75156	2.19555	1.30757	5	0	1	0	2	2
Olfr458	-0.0263028	0.971724	1	7.33078	7.33683	7.32474	3	13	6	4	16	4
Olfr1010	0.0255158	0.97234	1	6.36259	6.82956	5.89562	3	3	15	5	6	7
Olfr713	0.0108068	0.974857	1	60.6831	59.003	62.3632	31	81	65	39	123	40
Olfr58	0.0242698	0.975344	1	10.8568	11.9072	9.80639	14	19	1	7	11	12
Olfr1346	-0.00845388	0.975585	1	126.793	125.369	128.218	102	137	132	102	199	105
Olfr1132	0.0384681	0.976835	1	18.613	10.1835	27.0425	9	11	10	76	8	1
Olfr314	-0.00894842	0.978967	1	59.8012	57.6917	61.9107	54	68	47	67	108	26
Olfr1184	-0.00965023	0.979598	1	42.9371	43.1869	42.6874	32	38	59	49	48	36
Olfr329	-0.00691771	0.980379	1	141.166	137.134	145.198	116	181	106	204	198	63
Olfr781	0.0143059	0.982119	1	20.7382	20.4478	21.0287	18	10	33	9	30	26
Olfr59	-0.00589006	0.983246	1	175.6	174.646	176.554	142	253	118	116	310	138
Olfr71	0.00667651	0.983423	1	60.8878	61.3114	60.4641	40	90	52	53	89	49
Olfr381	-0.00992319	0.985587	1	29.6527	27.3648	31.9407	15	37	30	63	23	14
Olfr1333	-0.00641844	0.986812	1	53.1638	51.0726	55.2551	41	76	33	98	55	22
Olfr995	0.00998848	0.988097	1	12.816	13.3304	12.3016	21	5	12	7	12	18
Olfr262	0.0161168	0.989206	1	7.11382	6.36734	7.86029	5	5	9	3	19	4
Olfr1121	0.0126066	0.990437	1	10.4915	9.32892	11.6541	6	9	13	10	27	2
Olfr535	-0.00304968	0.991572	1	124.653	122.681	126.625	92	144	128	156	174	73
Olfr875	-0.00398658	0.991686	1	53.353	46.9414	59.7646	40	44	55	126	29	30
Olfr90	-0.00259286	0.993472	1	68.4037	67.6038	69.2036	63	65	71	73	101	46
Olfr1499	0.0314838	0.996634	1	4.42155	4.01822	4.82488	1	10	1	0	4	10
Olfr1284	-0.00402899	0.996856	1	10.6747	10.9571	10.3923	16	12	3	10	20	4
Olfr773	-0.00106739	0.996976	1	1.11707	1.12926	1.10487	3	0	0	0	0	3
Olfr1173	0.00142355	0.997021	1	52.0289	53.6408	50.417	30	34	99	33	75	50
Olfr427	0.00492441	0.997881	1	2.06083	2.00665	2.11502	2	0	4	2	0	4
Olfr1414	-0.00061884	0.998153	1	146.207	143.899	148.515	144	148	129	115	240	117
Olfr541	-0.000122796	0.999491	1	137.339	134.673	140.006	117	164	115	102	239	106
Olfr1008	-1.87674e-16	1	1	0	0	0	0	0	0	0	0	0
Olfr1061	-1.87674e-16	1	1	0	0	0	0	0	0	0	0	0
Olfr108	-1.87674e-16	1	1	0	0	0	0	0	0	0	0	0
Olfr1128	-1.87674e-16	1	1	0	0	0	0	0	0	0	0	0
Olfr1145	-1.87674e-16	1	1	0	0	0	0	0	0	0	0	0
Olfr1282	-1.87674e-16	1	1	0	0	0	0	0	0	0	0	0
Olfr1367	-1.87674e-16	1	1	0	0	0	0	0	0	0	0	0
Olfr1373	-1.87674e-16	1	1	0	0	0	0	0	0	0	0	0
Olfr151	-1.87674e-16	1	1	0	0	0	0	0	0	0	0	0
Olfr153	-1.87674e-16	1	1	0	0	0	0	0	0	0	0	0
Olfr176	-1.87674e-16	1	1	0	0	0	0	0	0	0	0	0
Olfr26	-1.87674e-16	1	1	0	0	0	0	0	0	0	0	0
Olfr331	-1.87674e-16	1	1	0	0	0	0	0	0	0	0	0
Olfr504	-1.87674e-16	1	1	0	0	0	0	0	0	0	0	0
Olfr688	-1.87674e-16	1	1	0	0	0	0	0	0	0	0	0
Olfr761	-1.87674e-16	1	1	0	0	0	0	0	0	0	0	0
Olfr883	-1.87674e-16	1	1	0	0	0	0	0	0	0	0	0
Olfr891	-1.87674e-16	1	1	0	0	0	0	0	0	0	0	0
Olfr926	-1.87674e-16	1	1	0	0	0	0	0	0	0	0	0
