# Supplementary material for: Concentration-Dependent Recruitment of Mammalian Odorant Receptors
Source: eNeuro. 2020 Apr 15;7(2):ENEURO.0103-19.2019. doi: 10.1523/ENEURO.0103-19.2019 (PMC7189481; doi:10.1523/ENEURO.0103-19.2019)
Supplement: Extended Data Figure 2-3. — Differential expression data for 0.1% ACT. Download Figure 2-3, XLSX file. [file enu-eN-NWR-0103-19-s10.xlsx]

## Sheet: Table 0.1percentACT
	EdgeR DE analysis						Read counts
id	logFoldChange	PValueRaw	PValueFDRadjusted	baseMean	baseMeanA	baseMeanB	No1	No2	No3	Ac1	Ac2	Ac3
Olfr923	3.83109	2.02434e-31	2.20248e-28	946.2	119.7	1772.7	69	127	156	2224	2672	825
Olfr1377	2.37308	7.89082e-20	4.29261e-17	256.554	79.0001	434.109	78	94	53	707	500	184
Olfr983	2.50608	6.7889e-18	2.46211e-15	267.225	76.2069	458.244	48	101	73	499	783	204
Olfr145	1.98835	4.5789e-11	1.24546e-08	396.757	150.813	642.7	145	121	168	904	891	275
Olfr1026	1.95982	1.08344e-08	2.35756e-06	68.4352	27.1516	109.719	27	21	30	173	116	61
Olfr901	1.49622	1.79576e-08	3.25631e-06	180.114	93.9081	266.321	76	142	51	345	409	107
Olfr890	2.57181	2.46075e-07	3.8247e-05	78.7407	22.748	134.733	9	20	39	194	177	62
Olfr889	2.06237	2.04014e-06	0.000277459	66.7921	22.9432	110.641	15	26	26	190	127	38
Olfr874	1.25997	0.000133856	0.0161817	104.27	61.5484	146.992	41	79	59	215	139	112
Olfr913	1.50827	0.00062635	0.0681469	127.224	58.1941	196.254	35	75	60	371	188	68
Olfr362	-0.870939	0.00243841	0.241181	139.766	184.479	95.0527	275	97	142	156	96	51
Olfr1360	-5.54188	0.00310448	0.281473	3.22986	6.45972	0	0	19	0	0	0	0
Olfr961	0.878048	0.00462601	0.340628	59.8435	42.752	76.935	31	36	58	74	66	101
Olfr478	1.15583	0.00472961	0.340628	41.2279	26.8703	55.5855	13	21	46	69	48	58
Olfr109	0.788137	0.00485031	0.340628	240.12	175.304	304.937	126	224	158	458	310	202
Olfr491	0.776521	0.00500923	0.340628	287.064	222.476	351.652	128	400	116	461	514	159
Olfr688	4.74299	0.00606424	0.388111	1.56877	0	3.13753	0	0	0	1	5	4
Olfr1258	-0.468349	0.0064393	0.38922	502.149	593.287	411.011	429	897	384	378	677	271
Olfr749	0.651991	0.00931426	0.533364	437.801	315.827	559.775	303	365	234	965	632	198
Olfr153	4.57956	0.0102373	0.556908	1.47566	0	2.95132	0	0	0	4	0	5
Olfr545	1.17244	0.0125931	0.636996	29.716	18.2762	41.1558	24	19	8	76	28	26
Olfr222	-0.43315	0.0128804	0.636996	703.899	820.114	587.685	1097	636	565	820	737	326
Olfr885	2.08592	0.0146676	0.693839	7.20906	3.23933	11.1788	0	2	8	5	12	18
Olfr643	0.976045	0.0161132	0.730465	34.9611	23.9489	45.9733	23	18	28	37	59	50
Olfr151	4.33114	0.0168555	0.733551	1.39624	0	2.79248	0	0	0	6	3	0
Olfr287	0.614039	0.0178588	0.734211	129.057	104.289	153.825	122	94	79	207	148	132
Olfr1484	-0.624259	0.0189948	0.734211	122.006	147.161	96.8504	153	120	148	153	78	75
Olfr136	0.588565	0.0195506	0.734211	232.36	182.109	282.611	162	190	172	435	291	174
Olfr382	-3.19577	0.0202802	0.734211	2.04631	3.75663	0.335991	3	2	6	0	0	1
Olfr373	-0.704934	0.0208188	0.734211	64.7562	80.492	49.0204	94	84	49	62	72	24
Olfr372	1.14141	0.021138	0.734211	23.5535	15.282	31.825	18	17	8	29	47	26
Olfr640	0.535004	0.022528	0.734211	191.327	158.236	224.417	111	156	195	178	267	265
Olfr23	1.02211	0.02274	0.734211	27.8028	18.2145	37.3912	10	14	30	22	29	65
Olfr486	-2.35834	0.0232688	0.734211	3.38839	5.8278	0.948978	5	3	9	1	1	1
Olfr51	1.61214	0.0236189	0.734211	24.5862	9.84183	39.3305	4	15	10	88	18	18
Olfr957	0.931755	0.0250446	0.745056	31.2518	21.6748	40.8288	17	20	26	31	56	43
Olfr1278	1.07361	0.0253374	0.745056	27.6124	18.7275	36.4972	19	26	8	51	38	27
Olfr376	0.668005	0.0275959	0.790113	205.592	153.343	257.841	126	134	185	437	222	159
Olfr221	-0.888465	0.02844	0.793404	39.6696	53.6124	25.7269	24	90	43	24	34	24
Olfr876	0.712758	0.030186	0.809122	75.5456	54.2229	96.8683	54	38	64	178	50	76
Olfr134	-1.40245	0.030676	0.809122	17.0981	23.7349	10.4613	24	20	24	7	4	21
Olfr888	1.92659	0.031727	0.809122	13.5719	4.645	22.4987	1	5	8	46	21	5
Olfr477	-0.443527	0.032186	0.809122	424.381	471.187	377.574	552	531	243	655	443	115
Olfr1009	0.765799	0.0327218	0.809122	65.5199	52.2516	78.7883	76	43	26	81	108	63
Olfr1381	0.587636	0.0337367	0.815184	112.607	90.35	134.865	80	111	68	192	150	88
Olfr1225	0.628542	0.034746	0.815184	69.8034	54.8749	84.732	49	55	54	90	123	59
Olfr516	0.667515	0.0360747	0.815184	77.0518	61.6118	92.4917	38	92	49	113	112	70
Olfr765	-1.18029	0.0366708	0.815184	16.229	22.5778	9.88022	21	20	24	7	10	14
Olfr1097	1.02575	0.0367132	0.815184	38.677	22.9946	54.3594	17	22	28	93	18	58
Olfr1183	0.676279	0.0410823	0.881806	55.9508	43.0163	68.8853	35	52	37	95	81	44
Olfr1280	0.781684	0.0415701	0.881806	75.7698	58.9847	92.5549	47	91	31	126	80	86
Olfr1295	0.842249	0.0421451	0.881806	77.5198	54.7207	100.319	36	74	49	155	58	101
Olfr285	-0.375968	0.0453559	0.900715	469.767	540.767	398.767	341	577	666	410	469	387
Olfr1173	0.629497	0.0463041	0.900715	65.6828	54.803	76.5627	30	34	99	76	66	98
Olfr642	-0.570133	0.046393	0.900715	305.572	340.173	270.971	308	398	269	224	571	93
Olfr968	0.935666	0.0472851	0.900715	30.6877	22.1539	39.2214	10	19	37	49	38	37
Olfr1030	0.513751	0.0481371	0.900715	108.881	91.0388	126.723	75	82	107	115	145	141
Olfr1014	0.682744	0.0503279	0.900715	45.2849	35.0892	55.4806	20	25	59	44	37	91
Olfr857	0.853457	0.050761	0.900715	31.0753	22.7206	39.4301	25	14	26	33	40	51
Olfr474	-3.26311	0.0527348	0.900715	0.532842	1.06568	0	1	2	0	0	0	0
Olfr111	0.594958	0.0531996	0.900715	60.7123	49.3657	72.0589	37	43	64	71	88	70
Olfr281	0.369508	0.0539453	0.900715	428.29	376.192	480.388	552	261	233	878	311	326
Olfr611	0.628098	0.054324	0.900715	59.563	48.6564	70.4696	25	47	72	70	78	75
Olfr288	1.60166	0.0544092	0.900715	56.8814	32.0282	81.7346	61	25	0	188	13	54
Olfr1261	0.517163	0.0546321	0.900715	238.323	198.832	277.814	173	238	160	358	237	280
Olfr1383	0.781732	0.054639	0.900715	79.6057	58.2243	100.987	40	92	36	182	79	59
Olfr677	0.782852	0.0569704	0.925131	41.1449	29.8603	52.4296	25	35	26	37	49	78
Olfr792	0.857699	0.0589344	0.942951	27.9196	20.6	35.2393	11	18	32	39	33	39
Olfr681	0.611563	0.0622496	0.981559	129.782	102.792	156.771	105	107	81	152	125	213
Olfr384	3.17464	0.0646621	0.987105	0.494912	0	0.989824	0	0	0	1	0	2
Olfr1507	0.36068	0.0654487	0.987105	491.352	434.081	548.624	426	482	331	783	517	438
Olfr1339	0.498772	0.0671116	0.987105	101.15	85.1534	117.147	84	94	65	153	124	95
Olfr1250	-0.690749	0.0671576	0.987105	41.472	51.8547	31.0892	35	62	54	36	29	33
Olfr773	-3.14633	0.0694349	0.987105	0.578571	1.15714	0	3	0	0	0	0	0
Olfr448	0.603295	0.0706491	0.987105	53.6952	42.7643	64.6261	33	46	45	84	75	47
Olfr1046	0.59869	0.0724629	0.987105	69.8927	54.7595	85.0259	29	67	65	50	76	139
Olfr975	1.28796	0.0755314	0.987105	8.5558	4.80225	12.3093	4	3	7	14	5	19
Olfr1162	0.677036	0.07582	0.987105	39.9622	31.2316	48.6928	34	26	29	46	46	61
Olfr1351	1.18326	0.0762534	0.987105	9.44854	5.80214	13.0949	4	5	8	15	10	16
Olfr1467	0.718112	0.078113	0.987105	46.3493	34.1931	58.5054	24	31	45	96	55	35
Olfr895	0.717304	0.0783142	0.987105	31.9564	24.446	39.4668	19	24	28	41	52	33
Olfr12	0.468908	0.078823	0.987105	211.022	179.532	242.513	124	234	163	322	270	180
Olfr1093	0.64484	0.0801032	0.987105	54.2678	44.4545	64.0811	45	59	22	81	65	57
Olfr555	3.66459	0.0803137	0.987105	0.799132	0	1.59826	0	0	0	0	2	3
Olfr1359	0.498978	0.080631	0.987105	79.146	66.3454	91.9465	58	71	62	114	92	85
Olfr620	1.04619	0.0845558	0.987105	12.1278	8.0049	16.2506	8	6	9	15	15	21
Olfr845	1.38314	0.0846088	0.987105	8.1613	5.23911	11.0835	0	6	10	8	13	14
Olfr1176	0.421634	0.0851146	0.987105	154.745	133.422	176.069	122	95	169	209	129	213
Olfr1333	-0.616157	0.0868648	0.987105	42.5536	52.2105	32.8966	41	76	33	26	55	25
Olfr298	0.882596	0.0882105	0.987105	24.7753	17.4354	32.1152	10	23	18	30	23	47
Olfr118	-0.755969	0.0883146	0.987105	28.0007	34.9693	21.0321	37	43	19	28	32	8
Olfr488	0.488612	0.0886036	0.987105	92.5767	78.3191	106.834	40	89	102	79	105	151
Olfr135	1.23528	0.0894029	0.987105	9.50664	5.65954	13.3537	7	4	5	8	15	19
Olfr1158	2.08874	0.0897027	0.987105	2.9045	1.09135	4.71765	2	0	1	2	7	6
Olfr351	0.928921	0.090207	0.987105	22.3927	16.1705	28.6148	23	13	9	23	46	23
Olfr1246	0.53645	0.0915587	0.987105	67.0082	54.9739	79.0425	42	51	67	103	92	57
Olfr728	0.461572	0.0921927	0.987105	139.117	116.726	161.508	101	113	123	222	126	160
Olfr352	1.05218	0.0924285	0.987105	13.1789	9.66684	16.691	5	3	21	16	12	24
Olfr311	-2.60184	0.0939649	0.987105	1.48781	2.63962	0.335991	0	4	4	0	0	1
Olfr457	-0.744246	0.0950869	0.987105	26.1	32.78	19.42	39	23	31	30	13	18
Olfr601	0.495257	0.0954184	0.987105	106.638	92.787	120.489	49	79	147	114	150	119
Olfr101	0.354456	0.0968946	0.987105	261.237	233.452	289.022	153	307	219	266	423	237
Olfr1230	3.45648	0.0980781	0.987105	0.758286	0	1.51657	0	0	0	0	4	1
Olfr770	-0.95521	0.0986415	0.987105	14.5963	19.4575	9.73498	14	15	28	6	14	11
Olfr689	-0.431612	0.100022	0.987105	139.429	160.368	118.49	141	132	191	101	106	164
Olfr126	0.674663	0.100359	0.987105	37.5727	29.9349	45.2104	24	42	20	55	45	43
Olfr1061	2.86569	0.101069	0.987105	0.442718	0	0.885435	0	0	0	0	3	0
Olfr147	0.587049	0.101632	0.987105	52.27	42.053	62.487	31	49	42	73	50	73
Olfr510	0.834006	0.102766	0.987105	18.3001	13.3299	23.2704	9	13	17	18	31	25
Olfr918	0.948039	0.103401	0.987105	15.5368	11.0814	19.9922	4	13	16	18	29	17
Olfr904	1.30673	0.104574	0.987105	8.05326	5.25917	10.8473	0	7	9	7	11	16
Olfr1200	0.502025	0.106467	0.987105	95.8926	78.8618	112.924	75	81	70	156	78	120
Olfr1198	0.530001	0.106799	0.987105	62.188	50.7692	73.6069	41	52	54	97	55	79
Olfr1039	0.750248	0.107514	0.987105	28.9612	21.3894	36.5331	16	25	21	30	30	54
Olfr1161	1.25084	0.107607	0.987105	8.23823	5.01625	11.4602	3	1	11	12	2	21
Olfr1395	-0.352547	0.107802	0.987105	392.37	449.577	335.163	349	598	349	409	365	290
Olfr1109	-1.56385	0.107836	0.987105	3.34966	5.09651	1.60281	3	5	7	2	1	2
Olfr1105	-0.515673	0.109542	0.987105	65.5717	76.9697	54.1738	59	87	77	76	63	34
Olfr378	0.860216	0.111255	0.987105	25.619	18.6915	32.5465	6	19	31	36	18	47
Olfr669	0.391735	0.111292	0.987105	201.233	176.251	226.215	114	183	219	205	211	294
Olfr127	0.511339	0.111362	0.987105	64.9004	54.9814	74.8194	33	49	80	89	70	77
Olfr68	-0.722645	0.11226	0.987105	34.3974	41.1612	27.6336	29	43	48	11	26	49
Olfr745	0.408133	0.115649	0.987105	375.648	317.204	434.093	254	387	274	707	377	292
Olfr963	0.852077	0.116238	0.987105	16.5433	12.1727	20.9138	6	13	17	20	22	24
Olfr183	0.439688	0.116849	0.987105	98.7474	84.3442	113.151	86	79	76	149	92	115
Olfr8	0.646543	0.116925	0.987105	49.4692	37.3826	61.5559	36	39	32	70	33	88
Olfr124	0.309465	0.117676	0.987105	797.33	713.154	881.506	598	816	641	1265	782	740
Olfr1000	-1.08176	0.118681	0.987105	11.108	15.6729	6.543	6	28	12	8	9	4
Olfr1233	-0.582858	0.119052	0.987105	41.8535	51.2326	32.4743	31	76	42	37	44	23
Olfr933	0.649957	0.119431	0.987105	34.4661	26.6599	42.2723	25	19	33	29	38	65
Olfr1248	-2.64788	0.119984	0.987105	0.339985	0.67997	0	0	2	0	0	0	0
Olfr1317	-0.802881	0.120722	0.987105	19.6962	25.1259	14.2665	19	26	28	20	12	13
Olfr1313	1.17347	0.121049	0.987105	10.8997	7.36488	14.4345	1	13	8	18	17	11
Olfr315	0.481436	0.121574	0.987105	115.642	97.4953	133.788	81	129	70	201	123	100
Olfr583	-1.97393	0.123282	0.98863	2.6545	3.96503	1.34397	1	3	8	0	0	4
Olfr996	2.68216	0.1236	0.98863	0.335991	0	0.671983	0	0	0	0	0	2
Olfr969	0.429184	0.124487	0.98863	92.286	79.5807	104.991	75	69	85	93	111	127
Olfr128	0.664716	0.127628	1	28.6566	22.1463	35.1668	19	21	24	48	39	25
Olfr884	0.431846	0.129405	1	82.7115	71.0931	94.33	63	68	74	87	95	115
Olfr1428	-0.466699	0.129603	1	158.931	183.725	134.137	189	182	153	168	88	163
Olfr9	0.399279	0.129809	1	99.7756	87.3489	112.202	66	103	84	110	149	99
Olfr371	1.14365	0.130845	1	6.75652	4.13675	9.3763	3	5	4	5	15	10
Olfr906	-1.0353	0.132565	1	8.38411	11.4104	5.35787	9	13	11	6	6	5
Olfr319	-0.516282	0.133603	1	64.0499	77.2135	50.8863	49	116	59	67	57	38
Olfr49	0.398543	0.136149	1	106.119	93.4205	118.817	103	77	86	139	114	122
Olfr181	0.470029	0.136736	1	95.1465	83.1583	107.135	50	122	70	114	115	110
Olfr1472	-1.43054	0.136842	1	5.87162	8.10178	3.64146	4	8	12	3	0	8
Olfr1394	-1.03991	0.137398	1	30.1181	38.0512	22.1851	27	54	29	46	4	19
Olfr1131	-1.29201	0.137572	1	6.33796	8.92995	3.74597	2	8	17	0	7	5
Olfr64	0.443573	0.143404	1	61.545	52.8293	70.2607	48	52	52	81	70	71
Olfr726	0.329338	0.146419	1	330.144	297.416	362.873	266	350	237	466	344	337
Olfr1279	0.954146	0.147209	1	9.55262	6.52784	12.5774	5	6	8	16	14	10
Olfr480	1.71175	0.147386	1	8.05221	5.20262	10.9018	11	0	3	4	11	19
Olfr700	1.5073	0.147855	1	3.82212	2.22283	5.42142	4	2	0	7	4	6
Olfr566	0.529386	0.151502	1	37.7213	31.3084	44.1342	30	27	33	47	42	50
Olfr822	-1.16511	0.152675	1	14.6501	19.3292	9.97104	9	25	23	20	2	9
Olfr57	0.467492	0.153537	1	61.2726	52.3301	70.2151	55	52	42	74	66	81
Olfr417	0.503493	0.154185	1	41.2352	34.8217	47.6487	22	37	43	44	56	51
Olfr1469	0.973902	0.155104	1	10.2102	7.23907	13.1813	7	3	11	13	17	12
Olfr78	0.385258	0.155243	1	87.3265	77.0216	97.6315	82	62	76	121	106	83
Olfr1416	0.419059	0.15533	1	110.465	95.7063	125.224	83	113	79	163	111	121
Olfr1095	1.19093	0.155951	1	11.3579	9.7025	13.0134	4	24	0	11	22	9
Olfr1094	-0.546513	0.156473	1	34.9023	41.8302	27.9745	34	44	43	32	33	24
Olfr1425	-0.610271	0.158675	1	38.5117	46.4564	30.567	42	57	34	48	20	28
Olfr1140	-0.459163	0.15999	1	49.851	58.2512	41.4509	45	61	63	36	55	41
Olfr1489	0.918395	0.160639	1	19.7489	14.4795	25.0184	21	15	4	34	14	30
Olfr93	0.397498	0.16095	1	222.591	213.929	231.253	154	399	59	255	378	115
Olfr1281	0.617557	0.161324	1	143.68	107.916	179.444	57	169	89	337	154	80
Olfr535	0.377586	0.163898	1	142.795	125.393	160.196	92	144	128	207	173	129
Olfr830	1.34088	0.163935	1	4.46025	2.69095	6.22954	2	0	6	4	2	13
Olfr593	-1.20381	0.165284	1	5.11691	7.10534	3.12847	8	9	3	6	3	1
Olfr67	0.342223	0.168029	1	170.566	154.364	186.768	139	206	96	224	247	127
Olfr112	0.528058	0.169569	1	46.4107	39.2659	53.5556	16	39	62	53	39	75
Olfr317	-0.483676	0.17047	1	49.6211	58.123	41.1192	47	64	57	37	38	54
Olfr1251	-0.365876	0.17059	1	97.2486	110.846	83.6509	87	121	113	83	95	87
Olfr1031	0.543709	0.170931	1	34.7156	28.7934	40.6378	24	17	43	31	36	60
Olfr190	-0.461703	0.171306	1	58.7263	68.9001	48.5525	50	97	52	66	57	32
Olfr1316	1.14318	0.171663	1	11.2369	7.54434	14.9294	1	6	16	25	10	12
Olfr1084	1.94306	0.171805	1	4.38836	1.67986	7.09686	0	4	1	14	1	7
Olfr872	1.01054	0.172277	1	11.0975	8.1965	13.9985	3	16	5	14	13	17
Olfr1308	-0.61549	0.175357	1	25.0128	30.392	19.6335	27	39	21	26	26	11
Olfr309	0.199427	0.181124	1	713.574	670.569	756.58	489	789	668	694	1100	629
Olfr585	-1.17305	0.183684	1	4.3137	6.11646	2.51094	3	8	7	3	3	2
Olfr668	0.414935	0.184007	1	84.4904	72.299	96.6819	57	84	68	69	103	132
Olfr1440	0.401076	0.184053	1	67.5434	59.6178	75.4689	46	78	48	71	95	74
Olfr807	0.585888	0.18415	1	30.4329	25.2996	35.5662	11	29	35	35	35	42
Olfr1346	0.366663	0.184758	1	146.312	128.15	164.473	102	137	132	224	143	152
Olfr463	-0.33148	0.184879	1	184.465	205.763	163.166	158	234	204	177	237	110
Olfr786	0.422459	0.190564	1	68.4264	57.911	78.9417	38	67	64	52	76	119
Olfr671	-0.670059	0.191496	1	19.3945	23.7917	14.9974	20	20	29	10	15	22
Olfr921	0.440071	0.19194	1	68.8935	59.4074	78.3796	55	38	79	107	90	53
Olfr659	0.555901	0.193202	1	31.4868	26.0179	36.9556	28	25	21	33	43	41
Olfr512	-0.639754	0.19328	1	20.1613	24.7348	15.5877	24	22	25	19	13	17
Olfr137	-0.574224	0.19829	1	27.7771	34.1317	21.4225	20	57	22	16	36	17
Olfr1043	0.514501	0.199823	1	34.0396	28.1769	39.9023	21	28	33	39	34	52
Olfr1387	-0.343901	0.200262	1	135.235	153.154	117.315	141	187	110	160	125	88
Olfr466	-0.428017	0.201094	1	56.6516	65.0823	48.2208	54	69	65	67	40	45
Olfr661	0.465866	0.201252	1	64.932	56.1208	73.7432	36	80	47	90	63	79
Olfr177	0.532057	0.201346	1	33.3001	27.5062	39.094	33	19	26	46	26	50
Olfr125	-0.391582	0.201921	1	71.2961	80.6773	61.9149	64	80	90	41	70	84
Olfr172	2.06497	0.202086	1	1.08947	0.339985	1.83896	0	1	0	3	3	0
Olfr1215	0.576388	0.202299	1	33.7589	27.5608	39.957	32	25	21	28	54	45
Olfr171	0.345138	0.202934	1	141.273	128.562	153.985	107	173	89	166	187	137
Olfr533	0.231505	0.202982	1	478.504	441.798	515.211	388	481	402	678	592	372
Olfr720	0.364844	0.203194	1	118.192	102.496	133.887	99	96	99	189	93	138
Olfr1195	0.721183	0.205752	1	19.6579	15.8502	23.4656	9	27	10	23	24	27
Olfr877	0.474688	0.206163	1	45.6362	37.7395	53.5328	46	24	37	65	26	75
Olfr332	-0.314539	0.206937	1	378.454	432.611	324.297	319	648	279	440	354	238
Olfr513	1.04579	0.20746	1	5.93611	4.28495	7.58728	1	3	9	6	9	9
Olfr628	0.676048	0.209341	1	18.7221	14.2329	23.2113	13	13	15	14	26	33
Olfr1412	-0.338653	0.210814	1	196.079	213.982	178.177	248	205	152	324	125	114
Olfr211	0.207773	0.21112	1	631.876	596.709	667.043	497	717	504	782	777	563
Olfr1259	0.381465	0.21152	1	79.0705	69.2001	88.9409	57	89	53	127	94	62
Olfr469	0.594245	0.211821	1	24.9688	20.6872	29.2504	19	28	12	29	36	28
Olfr1122	0.453596	0.212887	1	42.4301	36.7982	48.062	25	30	53	47	61	45
Olfr867	0.667322	0.213433	1	18.3684	14.7923	21.9445	6	16	22	21	21	27
Olfr878	0.378197	0.213982	1	79.4712	68.3406	90.6018	54	56	89	107	54	121
Olfr215	-0.563597	0.214131	1	36.5589	45.1251	27.9927	26	75	30	40	29	20
Olfr1086	-0.761609	0.214604	1	11.7402	14.8125	8.66788	13	10	20	11	5	11
Olfr849	0.383268	0.215052	1	61.3352	54.1032	68.5671	40	62	55	75	73	69
Olfr430	0.391162	0.215143	1	205.68	177.279	234.081	111	260	144	354	273	122
Olfr169	0.298408	0.215565	1	382.017	345.978	418.056	288	450	256	620	397	309
Olfr1042	0.369358	0.216052	1	62.8822	55.4856	70.2789	44	54	63	58	88	77
Olfr613	-0.564595	0.216507	1	30.0593	36.6802	23.4384	32	49	24	29	22	23
Olfr547	0.988935	0.217911	1	6.36033	4.07095	8.6497	2	5	5	3	9	15
Olfr558	0.346854	0.217918	1	80.2693	72.2564	88.2821	50	57	105	69	103	107
Olfr330	0.338121	0.219132	1	156.603	138.382	174.825	125	141	132	227	135	187
Olfr120	0.379981	0.219237	1	63.4498	56.1119	70.7877	38	73	52	81	90	55
Olfr1321	0.304968	0.222254	1	192.285	171.535	213.035	180	178	130	331	198	147
Olfr1212	0.355843	0.222911	1	99.8014	89.9481	109.655	97	99	59	139	108	100
Olfr1033	0.572221	0.22444	1	29.4407	25.113	33.7683	34	24	12	33	47	28
Olfr1022	-1.14954	0.22706	1	5.1699	6.77095	3.56885	9	5	5	7	0	4
Olfr746	0.589091	0.229035	1	24.1025	20.1942	28.0108	10	17	33	30	33	26
Olfr736	0.446607	0.229723	1	38.1037	33.0718	43.1356	27	45	23	43	60	35
Olfr809	0.612146	0.229867	1	35.2164	29.9583	40.4745	21	53	12	27	50	51
Olfr411	0.369355	0.231225	1	65.1599	58.2699	72.0498	38	53	80	76	86	67
Olfr1508	0.411667	0.232322	1	104.726	94.6944	114.758	91	132	46	154	108	101
Olfr1462	1.40433	0.233131	1	2.20956	1.29974	3.11938	0	1	3	2	5	3
Olfr1302	0.687809	0.233433	1	22.0202	16.3789	27.6614	21	14	11	16	56	18
Olfr1049	-1.4492	0.235862	1	2.42044	3.61944	1.22143	0	5	6	0	3	1
Olfr740	-0.271124	0.236369	1	713.072	798.884	627.26	444	1193	694	787	811	410
Olfr1500	-0.359955	0.236628	1	86.4074	99.7435	73.0714	72	143	73	64	91	77
Olfr1431	-0.544184	0.237003	1	29.0746	34.434	23.7152	31	36	32	25	17	32
Olfr725	0.552719	0.237209	1	26.8002	22.1753	31.4252	17	29	18	36	29	34
Olfr368	0.511049	0.23745	1	31.8303	26.0512	37.6094	20	21	35	56	25	37
Olfr206	-0.518365	0.239791	1	33.7068	40.3564	27.0571	28	54	35	31	23	31
Olfr594	0.323933	0.24107	1	112.897	103.235	122.559	95	130	70	134	148	108
Olfr934	-0.500019	0.243336	1	27.6955	32.8879	22.503	30	26	39	25	22	24
Olfr908	-1.89613	0.24342	1	0.169993	0.339985	0	0	1	0	0	0	0
Olfr992	0.398991	0.243963	1	45.6826	40.3654	50.9998	33	54	29	50	70	43
Olfr139	-0.390066	0.247556	1	55.8034	63.749	47.8578	48	86	50	65	58	30
Olfr420	0.358674	0.250594	1	60.8157	53.9772	67.6542	39	59	59	67	66	80
Olfr665	0.259041	0.250945	1	262.523	239.091	285.954	192	221	281	225	286	387
Olfr1535	0.350659	0.251228	1	65.3503	58.6099	72.0908	38	54	80	63	99	68
Olfr19	0.358318	0.25172	1	90.1092	79.3504	100.868	49	79	105	114	71	130
Olfr1201	0.740855	0.251902	1	16.5243	11.0904	21.9582	9	13	10	45	10	14
Olfr483	0.544198	0.252988	1	21.5655	17.9037	25.2274	15	14	23	28	28	24
Olfr1121	0.68504	0.253914	1	12.2426	9.53311	14.952	6	9	13	17	13	17
Olfr523	-0.227491	0.253989	1	531.638	581.214	482.062	484	673	518	525	468	527
Olfr1475	1.63176	0.255097	1	1.87898	1.01996	2.738	0	3	0	0	7	2
Olfr965	0.851491	0.255487	1	16.399	13.4281	19.37	12	24	2	17	20	24
Olfr612	0.455434	0.260372	1	32.3649	27.5427	37.1872	22	25	33	45	32	40
Olfr577	-0.3963	0.260637	1	104.547	121.946	87.1471	73	178	104	116	77	82
Olfr92	-0.336189	0.261143	1	150.853	163.507	138.198	119	233	120	175	224	49
Olfr527	0.262691	0.262621	1	363.684	338.081	389.286	295	448	225	548	393	295
Olfr1129	0.589365	0.263508	1	16.7747	13.3847	20.1647	15	12	11	31	19	14
Olfr159	-1.92894	0.265994	1	2.18952	3.42552	0.953524	1	8	1	3	0	0
Olfr399	0.588617	0.266632	1	33.9593	30.8173	37.1012	7	62	22	44	51	24
Olfr1272	0.520084	0.266886	1	22.2275	18.6328	25.8222	20	18	15	30	29	23
Olfr498	-0.820338	0.26713	1	13.4166	17.112	9.72125	6	20	25	13	3	14
Olfr1335	1.10352	0.267183	1	6.44384	4.31966	8.56801	7	1	4	3	11	13
Olfr984	-0.486353	0.268398	1	43.14	53.4062	32.8737	68	63	18	42	32	30
Olfr1474	0.482398	0.269988	1	88.8799	65.6707	112.089	45	80	66	226	92	39
Olfr649	-0.455185	0.270433	1	40.4092	48.5258	32.2925	61	50	25	37	32	33
Olfr732	-0.597627	0.270612	1	17.6833	21.8901	13.4764	23	27	12	13	18	12
Olfr1277	0.437919	0.270712	1	34.2321	29.1201	39.3441	25	30	29	54	41	30
Olfr1065	0.310714	0.270941	1	92.0806	82.2443	101.917	55	76	110	87	82	149
Olfr1028	-0.381657	0.273215	1	45.0917	51.1075	39.0759	20	58	74	16	48	59
Olfr495	-0.8125	0.273556	1	12.3271	15.4234	9.23077	15	2	28	3	3	22
Olfr692	-0.277731	0.273742	1	152.359	166.551	138.168	142	102	241	158	76	195
Olfr1392	-0.244199	0.274167	1	379.481	396.665	362.297	441	306	383	670	251	224
Olfr1056	0.491557	0.277213	1	23.56	19.8266	27.2933	19	17	21	32	25	29
Olfr811	0.413244	0.277951	1	52.0473	45.385	58.7096	33	65	33	87	54	45
Olfr1231	-0.46366	0.27857	1	40.6493	48.584	32.7147	26	72	44	39	29	35
Olfr1197	0.302882	0.279666	1	119.001	106.971	131.032	91	122	95	184	124	107
Olfr1034	0.496503	0.280247	1	33.27	29.9022	36.6378	8	45	36	32	43	41
Olfr955	-0.636563	0.281234	1	12.3622	15.2438	9.48068	8	16	21	6	12	12
Olfr1228	0.23089	0.281917	1	424.892	391.868	457.916	347	423	357	633	386	425
Olfr266	0.94796	0.282692	1	4.83896	3.67982	5.9981	7	1	2	10	5	4
Olfr738	0.4725	0.283748	1	27.2545	23.0382	31.4708	21	27	18	43	33	24
Olfr731	0.556519	0.286494	1	17.8855	14.5528	21.2182	13	13	16	20	31	17
Olfr1414	0.306575	0.287663	1	164.428	147.13	181.726	144	148	129	217	135	217
Olfr225	0.508515	0.28863	1	22.1595	19.0373	25.2817	14	10	32	29	18	32
Olfr1442	0.333854	0.289777	1	154.538	139.446	169.631	115	179	107	199	143	191
Olfr615	0.23025	0.290386	1	254.958	238.577	271.34	172	245	278	283	289	286
Olfr492	-2.2091	0.290472	1	1.29871	2.27957	0.317841	0	2	5	1	0	0
Olfr497	1.04443	0.290564	1	5.91875	4.25928	7.57822	0	5	8	11	7	6
Olfr18	0.637631	0.293577	1	16.5406	13.7611	19.3201	4	19	18	22	19	20
Olfr1008	1.70083	0.293668	1	0.147573	0	0.295145	0	0	0	0	1	0
Olfr108	1.70083	0.293668	1	0.147573	0	0.295145	0	0	0	0	1	0
Olfr881	0.375442	0.294554	1	44.6487	39.4783	49.8191	39	22	53	76	38	43
Olfr868	0.423228	0.295568	1	55.4699	51.3856	59.5542	40	86	21	78	62	49
Olfr704	0.583841	0.296188	1	14.1889	11.4416	16.9362	11	8	14	21	12	20
Olfr862	1.02665	0.297213	1	4.69384	3.59396	5.79371	6	0	4	5	4	9
Olfr1107	-0.495632	0.301064	1	26.7406	30.8916	22.5895	34	25	29	28	35	10
Olfr582	0.289472	0.302028	1	84.5591	76.7269	92.3913	69	74	78	112	82	97
Olfr1256	0.414806	0.302033	1	60.5999	51.3299	69.8699	41	64	43	96	40	82
Olfr279	0.263331	0.303148	1	159.69	146.688	172.691	140	155	125	226	163	157
Olfr635	0.379346	0.303298	1	44.6886	40.4118	48.9653	17	45	58	45	48	61
Olfr678	0.447978	0.305513	1	26.5656	22.7003	30.4308	18	20	28	24	34	38
Olfr356	1.53235	0.308261	1	1.35739	0.771428	1.94335	2	0	0	4	0	2
Olfr1499	1.05542	0.30856	1	5.04952	4.10549	5.99356	1	10	1	8	6	5
Olfr481	0.319908	0.309478	1	69.0489	62.3476	75.7502	41	71	70	91	71	77
Olfr95	-0.43652	0.309749	1	29.3124	33.7922	24.8326	41	35	19	34	35	11
Olfr1449	0.654804	0.311561	1	14.0372	10.9791	17.0953	14	7	10	11	29	15
Olfr117	-0.266172	0.311624	1	101.378	112.112	90.6436	133	97	87	128	93	67
Olfr919	0.540665	0.31359	1	20.5508	17.4498	23.6518	9	27	15	29	25	21
Olfr1310	0.821123	0.313676	1	15.6604	10.2075	21.1134	5	14	11	31	4	30
Olfr1024	-0.855625	0.315836	1	5.16624	6.48211	3.85036	4	7	8	1	4	7
Olfr774	2.18383	0.318094	1	3.30129	2.3799	4.22269	0	7	0	8	0	5
Olfr458	0.779817	0.318341	1	9.80533	7.49647	12.1142	3	13	6	18	8	12
Olfr450	-0.424695	0.319762	1	29.7557	34.2658	25.2456	33	37	28	36	24	20
Olfr851	0.312989	0.322156	1	96.2699	90.4952	102.045	46	150	68	74	134	116
Olfr600	0.483357	0.32645	1	21.9616	18.4098	25.5133	16	20	17	28	21	31
Olfr1167	0.412614	0.332914	1	28.2302	24.4404	32.0201	18	27	26	25	44	33
Olfr160	0.430236	0.334642	1	24.5852	21.2233	27.9471	15	20	27	24	29	35
Olfr1054	0.454656	0.335026	1	31.8071	27.5805	36.0338	18	40	22	39	30	44
Olfr1357	0.28354	0.337542	1	74.4339	67.6598	81.2079	64	69	61	105	71	80
Olfr1445	0.927128	0.338531	1	3.35671	2.34536	4.36805	1	2	4	5	6	3
Olfr1130	-0.676968	0.338784	1	7.56129	9.41057	5.71202	9	9	9	5	6	7
Olfr316	-0.31887	0.339604	1	51.1744	57.547	44.8018	58	63	43	59	45	38
Olfr850	1.82808	0.341521	1	0.814918	0.385714	1.24412	1	0	0	1	2	1
Olfr832	0.575857	0.342103	1	14.6562	11.6133	17.699	13	10	10	16	12	27
Olfr1226	0.17304	0.342334	1	375.508	357.666	393.35	315	354	362	432	452	365
Olfr494	0.340591	0.343252	1	44.4061	39.3519	49.4603	24	33	59	26	69	62
Olfr972	-0.349879	0.343502	1	59.7129	68.803	50.6228	47	102	50	67	47	46
Olfr1196	0.210017	0.344825	1	228.9	215.634	242.167	174	243	206	240	282	246
Olfr596	-0.264494	0.345224	1	76.6166	84.7386	68.4946	78	93	72	75	83	60
Olfr1223	0.505254	0.345466	1	17.1291	14.7247	19.5336	22	8	11	31	18	13
Olfr1164	0.839107	0.345969	1	6.21763	4.97052	7.46474	2	2	11	6	12	6
Olfr272	-0.33485	0.346306	1	42.623	48.4765	36.7696	49	55	34	41	44	32
Olfr1180	0.679217	0.346471	1	8.50443	7.01061	9.99825	9	1	10	14	4	13
Olfr639	0.50493	0.346847	1	23.8233	19.5179	28.1286	21	11	24	14	29	45
Olfr1513	0.30188	0.349827	1	64.5247	59.1156	69.9338	63	61	44	63	86	73
Olfr1433	0.427209	0.351186	1	26.1088	22.6087	29.6089	9	29	29	16	33	44
Olfr107	0.255769	0.351794	1	85.1173	78.6241	91.6106	65	86	76	83	114	94
Olfr1410	-0.366695	0.351984	1	42.0961	47.4363	36.7559	42	58	36	57	29	30
Olfr1193	0.228872	0.353145	1	165.538	154.744	176.333	150	157	136	207	181	170
Olfr167	0.194427	0.356652	1	305.373	288.183	322.563	281	319	223	437	332	255
Olfr506	0.274511	0.361163	1	69.1604	62.6297	75.691	45	56	82	47	92	100
Olfr1294	0.239423	0.361166	1	98.2929	91.3398	105.246	75	97	92	108	131	96
Olfr622	0.268363	0.362784	1	86.4402	78.7414	94.1391	75	75	76	101	77	117
Olfr119	0.32508	0.363852	1	58.9783	53.8304	64.1263	48	70	36	69	61	72
Olfr564	1.40629	0.365194	1	2.22378	1.35994	3.08763	0	4	0	6	4	0
Olfr464	-0.216493	0.36536	1	159.627	173.696	145.557	153	151	198	165	147	148
Olfr1099	0.300266	0.365401	1	61.0312	55.3482	66.7142	34	64	64	65	57	87
Olfr509	0.228366	0.366367	1	154.145	144.861	163.429	142	169	102	162	229	132
Olfr94	-0.326711	0.367511	1	38.6479	43.5504	33.7455	41	43	41	36	38	33
Olfr561	0.228196	0.3681	1	130.409	121.804	139.014	118	119	112	141	178	124
Olfr1349	-0.213337	0.369648	1	225.272	241.097	209.447	248	233	207	319	176	167
Olfr1270	-0.235067	0.370692	1	128.023	142.164	113.882	80	206	129	97	163	104
Olfr370	0.21036	0.371836	1	312.419	292.301	332.537	229	328	289	396	287	363
Olfr747	-0.300953	0.37771	1	59.4156	66.188	52.6433	48	80	64	69	46	51
Olfr823	-0.493207	0.378397	1	15.7505	18.819	12.6819	21	24	8	13	21	7
Olfr1166	-0.741746	0.382762	1	17.5356	20.655	14.4163	24	10	25	1	25	20
Olfr43	-0.234629	0.383078	1	218.063	239.819	196.307	182	306	205	243	186	191
Olfr1362	0.209366	0.384341	1	212.391	199.156	225.626	150	202	227	277	251	189
Olfr520	0.621552	0.385569	1	8.22007	6.27372	10.1664	6	6	6	8	19	6
Olfr979	0.273906	0.385569	1	54.8602	49.9389	59.7815	46	58	39	67	86	39
Olfr569	0.274333	0.386169	1	61.1951	56.3521	66.0381	59	48	54	60	84	66
Olfr69	-0.321656	0.386625	1	51.4437	58.4898	44.3976	48	79	41	42	46	52
Olfr1325	0.201676	0.38738	1	199.449	187.393	211.505	156	186	200	241	259	174
Olfr484	-0.51303	0.388832	1	14.6443	17.0699	12.2187	16	17	16	6	19	14
Olfr366	0.396182	0.389221	1	22.5416	19.7151	25.3681	17	18	22	27	25	28
Olfr768	0.374985	0.389416	1	44.6451	39.5123	49.7779	17	48	52	57	31	67
Olfr1336	0.235448	0.389418	1	112.07	104.228	119.912	87	126	87	156	129	96
Olfr1188	-0.888677	0.389716	1	3.98132	5.10211	2.86054	4	2	9	0	4	5
Olfr1457	-0.375399	0.390218	1	25.5113	29.1824	21.8401	22	27	36	20	24	25
Olfr870	-0.323162	0.390853	1	41.9659	46.6857	37.246	30	44	63	39	25	52
Olfr767	-0.483153	0.390873	1	14.6588	17.2125	12.1051	13	18	19	14	10	14
Olfr66	0.406569	0.392461	1	24.6133	21.5155	27.711	24	21	16	32	23	32
Olfr263	0.212581	0.39401	1	194.654	177.386	211.923	189	169	147	344	203	127
Olfr924	-0.478992	0.39518	1	23.4301	25.3746	21.4856	24	22	27	11	12	43
Olfr524	0.225528	0.39587	1	357.424	325.395	389.454	263	399	276	629	320	283
Olfr56	-0.45018	0.397375	1	137.177	155.627	118.727	77	265	112	238	64	72
Olfr1151	1.10397	0.398315	1	1.14515	0.705634	1.58466	1	0	1	3	1	1
Olfr618	0.460659	0.39833	1	17.8309	15.538	20.1238	7	18	21	22	24	18
Olfr1368	-0.22644	0.39967	1	143.164	152.975	133.353	124	186	131	169	189	71
Olfr1104	0.200037	0.401913	1	295.873	279.037	312.709	207	345	256	410	322	260
Olfr1252	0.282322	0.40496	1	58.3929	51.9742	64.8116	42	45	64	83	38	81
Olfr787	-0.266635	0.405288	1	57.0888	63.382	50.7955	40	78	67	54	65	43
Olfr1245	0.975029	0.405781	1	1.66021	1.04562	2.27479	1	1	1	2	1	4
Olfr1102	0.285027	0.406291	1	49.4961	45.159	53.8331	46	43	40	47	76	49
Olfr328	0.249257	0.406561	1	169.514	156.025	183.002	150	173	123	228	140	206
Olfr960	0.452821	0.40714	1	18.9928	17.3622	20.6234	25	18	5	27	26	13
Olfr1247	-0.227864	0.407774	1	85.0713	92.4214	77.7212	89	105	70	104	91	53
Olfr142	0.256881	0.408349	1	72.31	64.5842	80.0358	58	47	82	80	45	123
Olfr235	0.294256	0.409454	1	48.8905	43.567	54.214	37	41	48	56	38	75
Olfr259	0.754697	0.4101	1	6.64267	6.41995	6.86539	14	3	0	11	8	3
Olfr994	0.239596	0.410272	1	115.13	108.233	122.028	74	145	95	146	131	110
Olfr1085	0.391778	0.410426	1	23.9454	21.3057	26.5851	12	18	33	21	39	25
Olfr608	0.356194	0.411054	1	29.7598	25.797	33.7225	21	21	33	25	27	53
Olfr853	1.02066	0.411279	1	2.05387	1.31981	2.78794	0	2	2	4	4	1
Olfr292	0.279679	0.411378	1	46.9292	42.936	50.9224	35	48	41	60	51	50
Olfr473	-0.304887	0.411952	1	44.5873	49.4716	39.7029	38	45	61	51	50	26
Olfr61	0.259509	0.412136	1	82.664	78.0855	87.2426	58	114	53	105	96	76
Olfr340	-1.25344	0.412266	1	1.39532	1.83711	0.953524	3	2	0	3	0	0
Olfr1079	-0.237445	0.413195	1	70.0247	76.3632	63.6861	58	76	88	51	88	64
Olfr329	0.26422	0.413524	1	151.983	140.192	163.773	116	181	106	220	129	166
Olfr429	-0.265988	0.415096	1	57.3067	64.1042	50.5093	75	63	43	62	52	46
Olfr502	0.271604	0.415283	1	53.8045	50.1525	57.4565	31	70	45	60	72	51
Olfr198	-0.384341	0.418042	1	27.0219	30.8144	23.2295	24	38	27	31	18	24
Olfr536	0.116231	0.418861	1	2245.66	2152.6	2338.72	2029	2125	2024	3361	2178	1868
Olfr922	0.605135	0.418866	1	10.8943	8.94787	12.8406	5	15	6	15	8	17
Olfr191	0.249142	0.420498	1	56.8495	52.4783	61.2207	53	50	47	77	71	47
Olfr1204	0.400472	0.420957	1	27.8028	26.6504	28.9553	44	20	9	38	31	23
Olfr140	-0.136502	0.422769	1	2421.31	2486.61	2356.01	1974	2896	2315	2637	3738	1234
Olfr1010	0.577513	0.424816	1	8.37353	6.97589	9.77116	3	3	15	8	4	18
Olfr873	-0.218335	0.424951	1	82.6543	89.9127	75.3959	67	84	111	65	83	90
Olfr389	0.318584	0.426584	1	74.5641	67.403	81.7251	47	96	52	94	55	106
Olfr743	-0.211456	0.427964	1	931.431	1039.08	823.778	673	1619	716	1146	784	679
Olfr194	-0.447569	0.428278	1	16.4162	18.9927	13.8396	13	27	15	7	20	17
Olfr1299	0.272762	0.428736	1	47.5983	44.0062	51.1904	37	31	60	66	50	46
Olfr543	0.376148	0.429767	1	23.8696	21.0949	26.6443	10	30	22	25	44	17
Olfr1062	-0.513009	0.430527	1	10.1649	11.9389	8.39089	14	7	13	10	4	12
Olfr1051	0.502792	0.431047	1	11.0364	9.48178	12.591	4	13	11	13	15	12
Olfr291	0.274722	0.431797	1	49.7874	45.4787	54.0961	39	50	42	54	50	66
Olfr1465	1.00241	0.431829	1	4.71835	3.33424	6.10246	6	3	0	2	6	11
Olfr493	0.817811	0.432289	1	3.01732	2.15703	3.8776	3	2	1	4	2	6
Olfr54	0.225806	0.433206	1	101.662	92.4098	110.913	73	125	68	69	207	83
Olfr1491	-0.252384	0.434903	1	65.5359	70.8098	60.262	59	67	79	70	40	78
Olfr1510	0.26803	0.435272	1	50.5299	47.5857	53.4742	44	27	67	54	57	58
Olfr1502	0.571629	0.436598	1	10.1819	9.19854	11.1653	0	12	16	4	21	11
Olfr713	0.302697	0.437386	1	66.7447	60.2907	73.1986	31	81	65	111	67	54
Olfr603	0.701304	0.439763	1	8.55563	7.04496	10.0663	1	13	7	8	5	18
Olfr392	-0.222019	0.440801	1	102.39	109.425	95.3559	87	98	133	63	97	139
Olfr610	0.197365	0.441019	1	130.38	123.027	137.733	91	125	142	135	138	161
Olfr213	-0.205032	0.441602	1	256.021	272.93	239.112	382	264	112	477	161	119
Olfr1323	0.277129	0.441817	1	43.4971	38.9822	48.012	36	39	37	74	42	36
Olfr1217	0.184357	0.442283	1	162.054	153.831	170.277	106	192	149	156	245	144
Olfr283	-0.348773	0.442796	1	26.4846	29.9849	22.9842	19	29	40	26	18	28
Olfr1255	0.280151	0.445812	1	55.7861	55.1143	56.4579	38	103	17	65	86	31
Olfr1509	0.263832	0.448367	1	163.71	160.522	166.898	128	262	69	231	171	128
Olfr1446	0.2769	0.448765	1	48.6278	44.585	52.6705	47	43	37	41	66	60
Olfr1356	-0.44609	0.448834	1	16.9184	20.6102	13.2267	16	34	9	15	15	12
Olfr1115	0.249377	0.449437	1	58.5401	54.6653	62.4148	51	38	69	65	80	54
Olfr691	-0.190117	0.449501	1	127.04	136.792	117.287	120	126	149	133	113	124
Olfr59	-0.233392	0.450689	1	162.105	178.538	145.671	142	253	118	216	138	108
Olfr77	0.268846	0.453169	1	44.2146	40.7442	47.6849	26	48	45	46	46	58
Olfr1415	-0.189573	0.454406	1	152.163	163.391	140.935	179	174	110	211	141	96
Olfr1454	0.273425	0.454782	1	40.8874	36.9187	44.856	32	29	46	55	29	56
Olfr168	0.24902	0.455139	1	253.096	241.88	264.311	178	374	144	384	227	224
Olfr1386	-0.137738	0.456799	1	458.582	485.885	431.278	414	584	399	546	501	327
Olfr1490	-0.331522	0.457544	1	28.8203	31.9504	25.6903	27	21	45	16	22	42
Olfr39	-0.440312	0.457715	1	19.3183	21.4554	17.1813	24	18	19	12	10	31
Olfr982	0.242939	0.45882	1	55.5847	51.6564	59.5131	39	39	73	77	47	63
Olfr1471	0.356245	0.460624	1	28.27	26.1636	30.3763	15	43	18	27	34	35
Olfr1260	0.194491	0.46119	1	163.834	151.172	176.497	165	153	111	293	147	119
Olfr212	-0.151405	0.461575	1	372.159	407.837	336.481	542	420	175	461	433	185
Olfr1045	0.21272	0.463104	1	95.1589	88.2598	102.058	75	87	93	123	79	118
Olfr943	0.2127	0.463846	1	74.4407	70.0347	78.8467	46	71	88	78	75	95
Olfr346	0.216992	0.464044	1	91.5681	84.5383	98.5979	92	69	80	123	65	120
Olfr1453	-0.997255	0.46703	1	2.5545	3.11119	1.9978	2	5	2	1	0	5
Olfr930	0.489071	0.469283	1	8.62151	7.42181	9.82122	4	6	12	8	11	12
Olfr1241	0.215997	0.470072	1	71.6807	66.8301	76.5313	52	67	75	99	73	70
Olfr1511	0.188209	0.472138	1	105.276	99.6391	110.912	89	98	100	128	115	108
Olfr592	-0.189389	0.472287	1	122.427	130.663	114.19	115	108	155	117	89	151
Olfr869	-0.385713	0.476373	1	18.8048	20.4374	17.1722	14	16	30	8	12	33
Olfr1487	-0.202705	0.478792	1	76.1279	82.9527	69.303	115	74	42	113	71	37
Olfr970	-0.231805	0.478919	1	50.1265	54.8835	45.3695	40	69	50	45	62	38
Olfr784	-0.266505	0.479185	1	39.9232	44.5479	35.2984	37	58	33	34	42	36
Olfr314	0.245778	0.480819	1	64.1635	58.9838	69.3432	54	68	47	53	72	93
Olfr1322	0.245751	0.48093	1	75.6487	72.446	78.8514	51	111	47	76	84	89
Olfr554	-0.236718	0.480975	1	53.9883	59.0882	48.8883	41	68	63	61	51	43
Olfr310	0.540432	0.48142	1	8.55083	7.33035	9.77132	2	8	12	13	10	8
Olfr1186	0.39981	0.482962	1	14.7129	12.7302	16.6957	9	15	13	23	17	13
Olfr959	-0.199643	0.484119	1	111.469	119.146	103.792	101	122	121	76	115	136
Olfr690	0.244634	0.484701	1	67.7266	61.7514	73.7019	45	76	58	62	60	108
Olfr570	-0.244808	0.485747	1	108.324	114.403	102.245	107	137	83	48	190	92
Olfr149	0.358135	0.487733	1	19.9805	17.5671	22.394	19	16	15	26	16	28
Olfr282	-0.433364	0.489275	1	15.8462	17.3898	14.3026	16	17	17	13	6	25
Olfr937	0.346005	0.490679	1	36.2603	31.0884	41.4321	16	46	29	26	27	75
Olfr915	0.580252	0.492066	1	5.47714	4.32508	6.62921	1	5	7	1	10	10
Olfr114	0.539082	0.493007	1	8.26127	7.34154	9.18099	4	2	16	4	12	13
Olfr1390	-0.709704	0.493457	1	3.62249	4.37081	2.87418	2	4	7	6	1	2
Olfr38	0.645288	0.495062	1	9.10001	7.60239	10.5976	4	15	3	18	4	11
Olfr1417	0.210393	0.498354	1	124.416	119.149	129.683	108	163	69	182	125	104
Olfr914	0.476692	0.499361	1	14.7758	12.5472	17.0043	5	19	13	24	9	20
Olfr714	0.289872	0.499383	1	31.0924	28.1896	33.9952	37	24	18	56	23	28
Olfr214	-0.300824	0.499913	1	31.0061	35.8949	26.1174	52	24	24	30	30	23
Olfr679	0.238492	0.500313	1	58.7905	54.9985	62.5824	46	71	41	57	63	77
Olfr1269	-0.317277	0.501728	1	21.5272	24.1974	18.857	21	21	28	20	23	17
Olfr1037	0.216918	0.502386	1	54.2899	50.9463	57.6335	37	58	53	66	65	52
Olfr1090	-0.407328	0.502705	1	19.9822	22.5153	17.4492	17	30	18	18	9	27
Olfr818	0.339061	0.5034	1	28.2604	26.8527	29.6681	20	45	12	29	34	31
Olfr586	0.243673	0.504105	1	48.1292	43.7242	52.5341	40	39	47	34	56	75
Olfr819	0.298535	0.504245	1	32.3562	28.6744	36.0381	31	20	31	27	27	58
Olfr1156	0.645545	0.507276	1	5.7866	4.50799	7.0652	5	1	7	5	14	4
Olfr113	-0.620146	0.508141	1	4.97406	6.4655	3.48262	8	9	1	5	3	3
Olfr453	0.250844	0.508272	1	41.4886	38.5797	44.3976	32	48	31	42	46	52
Olfr99	-0.164769	0.508945	1	142.105	152.026	132.185	133	157	148	127	154	138
Olfr1298	-0.318688	0.509238	1	23.1998	26.4255	19.9741	12	34	32	19	29	16
Olfr1262	0.156417	0.510481	1	244.45	232.93	255.971	184	275	214	340	278	196
Olfr1019	0.206579	0.512155	1	74.8553	69.6742	80.0363	70	70	59	104	59	88
Olfr733	0.238999	0.51372	1	135.645	126.175	145.116	85	174	107	198	102	155
Olfr694	-0.208589	0.514646	1	62.1584	67.6502	56.6666	38	90	70	58	84	40
Olfr629	0.194898	0.516571	1	69.9108	65.9379	73.8837	36	75	83	53	76	103
Olfr826	0.374937	0.517352	1	16.8974	15.2149	18.58	10	8	27	10	26	23
Olfr1106	0.217303	0.518457	1	50.8989	47.9648	53.833	47	52	38	51	66	54
Olfr1348	0.147798	0.519611	1	451.742	426.807	476.676	393	435	398	610	340	543
Olfr1132	0.432793	0.520054	1	12.9922	10.4105	15.574	9	11	10	17	6	25
Olfr1137	-0.504558	0.520553	1	14.9869	16.5929	13.3809	20	12	15	2	17	23
Olfr698	-0.202862	0.522756	1	75.9191	81.6731	70.1651	77	87	70	83	55	82
Olfr1170	0.203791	0.525853	1	54.1814	51.2606	57.1022	36	61	52	56	66	59
Olfr1134	-0.270757	0.525962	1	36.7707	39.7281	33.8133	44	34	35	38	19	48
Olfr446	0.16252	0.526066	1	170.146	162.86	177.431	146	176	146	188	179	193
Olfr435	-0.319761	0.526144	1	27.7923	29.8626	25.722	29	22	35	12	23	45
Olfr986	0.357161	0.526534	1	15.5923	14.1302	17.0544	9	21	11	15	20	19
Olfr645	0.253373	0.526589	1	45.5412	41.3042	49.7782	40	30	49	27	69	62
Olfr1087	0.221049	0.526888	1	57.0289	53.8227	60.2351	54	34	67	46	76	69
Olfr808	-0.19225	0.528585	1	59.4869	64.1193	54.8545	57	59	69	61	53	59
Olfr223	0.513942	0.530729	1	5.08007	4.11668	6.04346	3	4	5	3	7	9
Olfr1254	0.218283	0.530932	1	47.6557	44.1846	51.1267	40	46	41	69	42	50
Olfr460	-0.332879	0.533251	1	24.2549	27.5641	20.9457	29	35	14	12	33	22
Olfr568	-0.650576	0.535748	1	8.61363	9.88971	7.33756	2	8	20	17	2	4
Olfr739	0.180943	0.535794	1	125.115	119.684	130.546	90	153	103	153	125	134
Olfr800	-0.197092	0.536342	1	68.9342	74.7592	63.1092	57	95	64	56	67	76
Olfr130	-0.306806	0.538195	1	22.9607	25.0347	20.8868	24	21	27	31	26	10
Olfr578	-0.183739	0.53852	1	254.664	287.939	221.39	405	251	145	232	276	197
Olfr462	-0.183115	0.542003	1	92.0053	98.1526	85.8581	67	112	107	106	113	56
Olfr402	0.844047	0.542263	1	1.96669	1.5996	2.33379	0	0	5	1	0	6
Olfr1391	-0.178194	0.542326	1	246.575	252.853	240.297	216	302	209	426	204	133
Olfr532	0.196533	0.54285	1	54.0348	50.9901	57.0795	48	56	42	73	59	49
Olfr374	0.205676	0.543447	1	49.5667	46.3859	52.7474	30	45	61	47	45	73
Olfr734	-0.234335	0.544024	1	34.4498	37.7558	31.1438	28	36	46	29	39	31
Olfr605	0.252289	0.546686	1	29.0455	26.8884	31.2027	23	21	34	32	28	38
Olfr1044	-0.197653	0.547886	1	68.1354	73.7108	62.56	80	63	67	48	84	67
Olfr860	0.266436	0.5483	1	28.5865	27.228	29.945	9	36	36	21	39	35
Olfr1120	-0.441111	0.548833	1	13.8151	15.2619	12.3683	18	16	9	13	4	21
Olfr1082	-0.348186	0.548921	1	15.0614	16.8691	13.2538	9	14	27	13	7	21
Olfr218	0.27298	0.549801	1	29.3703	27.2609	31.4796	32	26	19	33	29	37
Olfr1380	0.158817	0.549915	1	155.731	147.333	164.129	120	173	132	227	183	113
Olfr1307	0.260627	0.550341	1	42.7252	38.7734	46.677	24	52	37	73	34	40
Olfr1209	0.311954	0.551481	1	44.2026	43.4174	44.9878	28	79	18	55	34	52
Olfr945	0.482798	0.552537	1	7.61817	5.92813	9.30821	5	8	4	2	18	10
Olfr123	0.190053	0.552663	1	85.4262	80.1682	90.6842	76	95	58	136	72	78
Olfr1101	-0.201512	0.552812	1	53.0996	57.9421	48.257	33	69	68	47	48	57
Olfr60	0.157248	0.553177	1	257.47	242.432	272.508	178	258	269	396	276	194
Olfr199	0.326338	0.553677	1	14.7252	13.3042	16.1462	8	15	16	14	18	19
Olfr531	0.12178	0.557478	1	466.837	449.796	483.878	426	468	395	629	402	492
Olfr1501	0.164119	0.558174	1	83.5441	79.1325	87.9558	70	79	79	84	129	69
Olfr152	-0.357847	0.55829	1	11.6566	13.1014	10.2117	11	11	16	14	7	11
Olfr485	-0.504672	0.559136	1	15.5884	15.9527	15.2242	6	26	15	6	3	37
Olfr1289	-0.394719	0.561363	1	13.3889	16.121	10.6568	4	25	19	13	13	8
Olfr1495	-0.265979	0.561622	1	27.7462	29.6251	25.8673	26	20	40	31	11	38
Olfr47	0.213146	0.562793	1	46.8193	43.665	49.9737	33	59	34	73	52	34
Olfr1152	0.437961	0.562878	1	13.3556	12.2495	14.4618	2	14	21	21	15	10
Olfr938	0.352199	0.563579	1	12.7098	11.7525	13.6671	6	8	21	16	12	15
Olfr948	0.266124	0.563587	1	26.583	23.766	29.4	19	22	28	18	29	45
Olfr1055	0.991809	0.563916	1	1.32998	0.725699	1.93426	1	1	0	0	2	4
Olfr1451	0.307496	0.563962	1	15.8474	14.3498	17.345	9	16	17	13	22	20
Olfr1208	0.153988	0.564349	1	152.492	145.62	159.365	118	158	145	193	142	167
Olfr52	0.154541	0.564595	1	95.2415	90.8083	99.6747	87	79	95	133	100	83
Olfr1284	-0.411376	0.565486	1	9.39689	11.211	7.58276	16	12	3	13	6	5
Olfr414	0.143456	0.566117	1	147.994	142.467	153.521	119	157	135	181	167	139
Olfr791	0.167802	0.566437	1	73.8288	70.2591	77.3984	57	78	68	64	92	89
Olfr1184	0.202507	0.56653	1	47.5616	44.1376	50.9857	32	38	59	60	33	66
Olfr616	0.253512	0.56808	1	31.4684	29.382	33.5549	22	21	43	42	40	25
Olfr1168	0.31815	0.568498	1	28.2154	26.1133	30.3175	10	25	43	42	37	18
Olfr1234	0.232952	0.568886	1	36.9975	35.5499	38.445	34	18	51	39	45	38
Olfr1036	0.216883	0.569505	1	38.1256	36.0852	40.166	40	25	38	44	50	34
Olfr735	0.368144	0.569967	1	18.5224	16.7075	20.3372	12	28	8	35	13	16
Olfr5	-0.252031	0.573457	1	58.6575	60.0495	57.2655	55	70	47	109	22	48
Olfr1494	-0.17283	0.574378	1	76.9359	82.3303	71.5416	59	115	64	95	90	44
Olfr203	0.290073	0.574645	1	19.9504	18.3785	21.5222	14	25	14	19	24	25
Olfr154	-0.42668	0.575817	1	9.62557	9.89316	9.35798	6	11	12	1	9	19
Olfr985	0.330154	0.575951	1	14.4147	13.0646	15.7649	8	19	11	21	16	13
Olfr129	0.164379	0.57719	1	67.0598	63.9086	70.211	55	71	58	60	97	67
Olfr1242	0.189664	0.577296	1	97.7294	93.7094	101.749	66	133	72	136	89	96
Olfr729	0.175143	0.577946	1	80.2571	78.4841	82.0302	82	103	37	114	88	59
Olfr1263	0.149334	0.57817	1	242.233	234.082	250.385	148	291	244	317	244	231
Olfr978	0.330966	0.57887	1	22.5471	20.7931	24.301	20	30	9	32	16	28
Olfr73	-0.191718	0.580179	1	42.479	46.0773	38.8807	39	32	63	42	33	47
Olfr1340	0.161462	0.582366	1	287.406	274.79	300.022	202	357	236	400	234	309
Olfr1029	0.292105	0.582554	1	36.4978	38.8143	34.1813	10	84	20	26	40	42
Olfr347	0.729229	0.585829	1	2.99487	2.63421	3.35553	6	0	1	3	7	1
Olfr455	0.114677	0.587097	1	613.543	593.394	633.692	480	767	461	928	632	453
Olfr686	0.332031	0.587309	1	23.1046	20.3826	25.8267	8	17	36	45	14	22
Olfr161	0.301908	0.588227	1	16.1292	15.3721	16.8863	13	6	26	17	15	21
Olfr775	0.301142	0.588663	1	22.9715	21.0017	24.9412	25	24	10	36	15	27
Olfr133	0.186628	0.58934	1	45.4755	42.8303	48.1207	41	39	43	54	40	57
Olfr606	0.157302	0.589584	1	81.7943	78.38	85.2086	68	64	95	93	110	69
Olfr48	-0.144512	0.590562	1	172.802	176.463	169.142	233	186	73	337	143	59
Olfr1393	0.185439	0.592235	1	61.7601	57.3732	66.1471	59	67	37	112	50	47
Olfr186	-0.16046	0.593976	1	77.3474	83.1536	71.5411	84	90	63	80	72	74
Olfr1218	-0.261267	0.595825	1	30.6596	32.005	29.3141	26	27	40	13	58	24
Olfr1006	-0.25795	0.596715	1	27.8458	30.0509	25.6407	27	22	38	40	29	13
Olfr180	0.221445	0.596815	1	56.6622	51.9952	61.3292	35	69	47	92	37	63
Olfr187	-0.225032	0.596837	1	43.3151	47.6721	38.9581	24	65	51	54	34	35
Olfr15	0.0924212	0.59706	1	1137.94	1113.79	1162.09	897	1387	926	1570	1238	886
Olfr806	0.151757	0.599514	1	79.9659	76.989	82.9428	73	58	91	99	97	68
Olfr1413	-0.214066	0.600086	1	36.0836	39.5886	32.5786	37	50	26	42	31	30
Olfr131	-0.0989441	0.60035	1	370.907	385.769	356.046	316	412	387	366	498	276
Olfr365	-0.134052	0.60041	1	125.005	133.227	116.784	150	121	107	137	140	95
Olfr205	-0.199121	0.601989	1	57.398	62.5297	52.2663	55	82	42	64	41	59
Olfr1423	-0.168902	0.602678	1	101.747	108.729	94.7658	115	115	79	117	71	109
Olfr345	-0.516808	0.60313	1	3.34259	4.19694	2.48825	3	8	1	2	4	2
Olfr1303	-0.170767	0.604029	1	54.588	58.2311	50.945	45	60	64	56	44	60
Olfr110	-0.0991983	0.604839	1	322.355	337	307.711	268	387	319	296	421	266
Olfr1015	0.158556	0.605536	1	57.0916	54.7655	59.4178	44	50	65	58	66	64
Olfr1141	1.16075	0.606212	1	1.40256	1.54286	1.26227	4	0	0	0	2	2
Olfr1232	-0.160813	0.606365	1	66.7838	69.6451	63.9224	65	69	66	97	70	37
Olfr44	-0.193216	0.606976	1	49.3458	53.8763	44.8154	56	62	35	38	54	50
Olfr307	0.305382	0.607178	1	12.7257	12.0523	13.3991	6	7	23	10	13	19
Olfr1330	-0.125083	0.608428	1	188.193	199.895	176.492	139	243	199	184	212	165
Olfr651	-0.241184	0.6087	1	26.3191	28.6595	23.9786	18	30	36	29	17	29
Olfr1216	0.152691	0.608808	1	74.3084	71.0549	77.5619	53	67	87	100	72	73
Olfr827	-0.219029	0.608956	1	31.6158	34.1766	29.0549	35	26	37	23	27	41
Olfr91	0.172366	0.608991	1	53.5247	51.2682	55.7812	27	59	65	49	85	45
Olfr224	0.133623	0.609018	1	197.655	193.473	201.837	218	206	123	272	194	173
Olfr1229	0.156725	0.610559	1	116.499	110.235	122.764	78	136	106	179	123	88
Olfr697	-0.230632	0.611251	1	26.2633	28.8748	23.6518	24	37	22	29	25	21
Olfr507	0.444108	0.612455	1	6.74906	6.06514	7.43298	1	12	5	10	11	3
Olfr286	0.17915	0.612636	1	67.1416	61.7297	72.5535	69	60	46	117	39	71
Olfr20	0.201079	0.613158	1	42.6747	40.1756	45.1738	21	52	45	38	37	66
Olfr1220	0.212505	0.613395	1	31.6597	30.1142	33.2053	17	42	29	36	43	27
Olfr1240	0.115984	0.613487	1	221.827	216.779	226.874	220	213	186	243	252	224
Olfr313	0.230163	0.616243	1	28.1228	25.8059	30.4398	19	28	28	32	22	41
Olfr45	0.156324	0.616882	1	68.0354	67.1265	68.9443	44	108	42	72	98	51
Olfr1265	0.218291	0.617062	1	29.3819	26.9887	31.775	23	26	29	47	32	22
Olfr166	0.11142	0.617149	1	403.054	394.633	411.475	258	470	423	500	414	388
Olfr781	0.280369	0.617975	1	22.276	20.9001	23.652	18	10	33	25	35	16
Olfr193	-0.243016	0.618078	1	26.3672	29.6003	23.1342	18	45	23	25	23	25
Olfr685	0.121511	0.620033	1	184.294	179.12	189.469	171	155	189	178	226	197
Olfr1420	0.139679	0.621073	1	230.3	217.939	242.662	161	257	214	368	213	187
Olfr1213	-0.720188	0.621786	1	23.0877	27.9225	18.2529	53	22	0	31	0	25
Olfr395	-0.406432	0.622677	1	10.8662	10.0358	11.6967	3	12	15	1	34	4
Olfr342	0.135912	0.623129	1	88.5203	85.793	91.2475	77	101	68	85	122	84
Olfr1388	-0.153631	0.624327	1	72.2711	76.5513	67.991	87	70	60	65	108	46
Olfr1337	0.742246	0.624344	1	0.466453	0.31992	0.612986	0	0	1	1	1	0
Olfr624	0.256724	0.62442	1	18.017	16.4779	19.5561	14	10	24	27	11	23
Olfr1222	-0.105969	0.625466	1	259.344	272.879	245.808	236	230	324	244	298	239
Olfr355	0.36575	0.625861	1	7.50361	6.71617	8.29105	3	6	11	11	6	9
Olfr894	-0.494234	0.626405	1	5.0952	6.2992	3.89121	0	11	8	1	3	8
Olfr1023	-0.290541	0.626823	1	12.4035	13.7189	11.0882	7	23	10	6	22	8
Olfr1347	0.119149	0.628132	1	165.26	159.659	170.861	153	137	169	203	144	190
Olfr1239	0.277068	0.628666	1	15.198	14.059	16.337	14	17	9	13	22	17
Olfr1181	0.441036	0.628802	1	6.38968	6.14558	6.63379	8	9	0	12	5	4
Olfr53	0.15929	0.631804	1	95.3432	90.8035	99.883	72	112	78	120	76	117
Olfr1309	-0.248401	0.632208	1	20.3744	22.0827	18.6661	15	15	35	25	9	24
Olfr912	0.187	0.633176	1	42.6365	40.2761	44.9968	28	50	39	50	36	55
Olfr1312	-0.205155	0.633404	1	57.0129	59.2489	54.777	48	69	54	75	24	71
Olfr427	-0.83797	0.633541	1	1.47962	2.05111	0.908131	2	0	4	1	2	0
Olfr301	-0.154052	0.635096	1	66.5369	70.2964	62.7773	36	69	103	52	44	99
Olfr1160	0.297024	0.635711	1	27.5399	24.0272	31.0525	33	21	13	19	21	56
Olfr1136	0.556958	0.636741	1	2.12098	1.98531	2.25664	1	0	5	3	1	3
Olfr239	0.138526	0.637171	1	123.399	118.549	128.249	77	155	113	166	159	85
Olfr385	0.588146	0.637543	1	2.78308	2.3197	3.24647	0	4	3	4	1	5
Olfr810	-0.13046	0.638841	1	126.722	132.571	120.874	99	128	159	133	91	154
Olfr1206	0.165209	0.641535	1	42.7321	40.8212	44.643	29	42	48	52	52	38
Olfr31	-0.125805	0.64179	1	135.575	142.898	128.253	121	156	135	147	118	139
Olfr847	0.167405	0.642304	1	54.3652	52.6862	56.0442	30	72	52	65	55	57
Olfr846	0.801398	0.644573	1	2.59536	2.24849	2.94223	5	0	1	0	2	7
Olfr46	0.129718	0.646674	1	103.448	99.8654	107.03	90	106	91	121	98	118
Olfr1264	0.113696	0.647251	1	345.191	328.572	361.809	291	338	317	500	248	386
Olfr1148	-0.147912	0.64757	1	66.0493	66.5099	65.5888	83	61	43	131	47	30
Olfr763	0.161317	0.649175	1	48.9236	45.9798	51.8674	60	38	31	74	71	22
Olfr648	0.219361	0.650183	1	21.2722	19.7373	22.8071	14	13	31	15	19	37
Olfr724	0.209549	0.650307	1	26.6829	25.2006	28.1651	18	33	22	35	27	27
Olfr1118	0.26994	0.653488	1	16.0055	15.3154	16.6957	17	6	21	14	21	18
Olfr1126	-0.494567	0.654293	1	5.69102	6.56452	4.81752	1	5	14	10	1	4
Olfr164	0.225018	0.654706	1	30.8097	29.9535	31.6659	10	41	38	39	30	31
Olfr1504	-0.388578	0.655519	1	4.90348	5.24816	4.55881	5	6	4	4	10	1
Olfr138	0.239876	0.656342	1	19.2936	17.324	21.2633	15	17	18	21	13	32
Olfr1205	0.16858	0.657178	1	42.7181	38.5366	46.8996	49	22	38	95	27	26
Olfr196	-0.135516	0.658175	1	65.3579	69.586	61.1298	65	82	52	55	83	57
Olfr804	-0.187611	0.658663	1	29.9399	31.9461	27.9338	33	33	25	28	44	18
Olfr1441	0.216948	0.658862	1	20.9952	19.8008	22.1897	11	26	21	17	25	28
Olfr2	-0.457613	0.659169	1	3.5209	4.25387	2.78794	6	1	5	4	4	1
Olfr1411	0.126885	0.65942	1	185.541	182.492	188.589	110	268	153	236	230	136
Olfr898	0.276943	0.659888	1	11.234	10.7306	11.7374	16	4	10	18	9	10
Olfr769	0.149846	0.660942	1	56.106	53.2349	58.9771	42	60	52	47	57	81
Olfr1016	0.204965	0.661576	1	31.0607	28.0676	34.0538	16	23	44	36	14	55
Olfr667	-0.161178	0.661911	1	42.4379	45.8224	39.0534	50	47	33	38	47	39
Olfr143	-0.199178	0.663422	1	27.8409	29.9596	25.7221	32	17	37	21	19	40
Olfr339	0.172522	0.663672	1	62.656	60.8134	64.4986	28	85	66	85	53	65
Olfr1306	0.247914	0.664519	1	15.534	14.6221	16.446	18	16	7	25	14	13
Olfr575	0.185115	0.664848	1	33.1389	30.7799	35.4979	25	33	31	27	32	52
Olfr1052	0.161647	0.665019	1	46.3159	42.7041	49.9277	33	43	48	29	48	79
Olfr247	-0.243348	0.665372	1	15.7045	17.4377	13.9713	14	10	27	20	11	13
Olfr727	0.094854	0.666543	1	717.723	709.586	725.86	661	894	471	1009	651	634
Olfr401	0.249773	0.667185	1	17.2049	15.5618	18.8481	18	15	11	12	35	14
Olfr715	0.106765	0.66758	1	172.231	168.405	176.056	116	184	191	190	220	151
Olfr1389	0.0915849	0.66859	1	252.732	248.476	256.989	223	316	172	276	372	177
Olfr156	0.139059	0.669113	1	55.0259	53.1312	56.9207	38	52	65	66	66	49
Olfr1364	-0.103573	0.672382	1	259.068	268.816	249.319	241	330	199	374	253	166
Olfr871	0.334018	0.673371	1	10.6394	9.25546	12.0233	3	5	20	18	2	17
Olfr920	-0.222732	0.674287	1	26.4899	30.1044	22.8754	26	12	50	19	32	22
Olfr441	0.116048	0.674293	1	95.8421	93.3264	98.3579	83	106	79	87	128	98
Olfr398	0.113781	0.675137	1	146.605	144.692	148.518	123	191	101	179	167	126
Olfr27	-0.143625	0.676454	1	43.2826	46.1316	40.4337	24	52	60	27	51	50
Olfr419	0.145912	0.678623	1	145.787	141.605	149.97	139	176	88	170	119	181
Olfr742	-0.07671	0.678628	1	670.893	702.075	639.711	537	1006	478	828	817	403
Olfr58	0.372816	0.678824	1	12.6191	12.1796	13.0586	14	19	1	8	14	19
Olfr670	-0.168909	0.6796	1	30.2876	32.4509	28.1242	27	30	37	26	32	31
Olfr1297	0.116632	0.681072	1	85.0473	82.1397	87.9549	61	83	95	81	81	114
Olfr65	-0.0923812	0.681438	1	228.813	239.153	218.474	234	182	272	283	226	184
Olfr893	-0.273576	0.682485	1	14.3202	16.1448	12.4955	22	15	8	11	10	18
Olfr632	-0.140313	0.682673	1	58.8145	61.0538	56.5751	56	53	67	38	54	85
Olfr553	-0.100685	0.682873	1	185.155	192.744	177.567	134	190	239	152	167	238
Olfr1057	0.172672	0.684468	1	28.6481	27.4147	29.8815	31	21	26	38	33	24
Olfr519	0.635662	0.684673	1	0.528848	0.385714	0.671983	1	0	0	0	0	2
Olfr1048	0.196603	0.684876	1	33.3941	31.5717	35.2164	41	20	28	24	32	54
Olfr62	-0.118985	0.686787	1	119.87	124.738	115.003	138	104	113	134	78	147
Olfr275	0.289963	0.688778	1	10.8186	9.6045	12.0326	8	6	14	14	20	5
Olfr270	0.188659	0.689532	1	28.4336	27.8302	29.0369	20	14	48	20	37	35
Olfr360	-0.102634	0.690593	1	116.645	123.25	110.04	78	115	169	102	115	130
Olfr550	-0.109044	0.690817	1	144.551	150.683	138.42	143	137	153	108	199	135
Olfr479	-0.117877	0.691136	1	69.5742	73.8141	65.3344	63	92	57	64	83	61
Olfr1111	0.20458	0.691501	1	32.309	30.2825	34.3355	15	41	33	44	20	43
Olfr312	0.54318	0.691585	1	1.86091	1.31981	2.40201	0	2	2	0	7	1
Olfr910	0.120271	0.69276	1	72.349	69.9834	74.7146	44	75	86	69	65	100
Olfr598	0.105457	0.69307	1	137.925	135.069	140.781	140	134	111	130	189	130
Olfr353	-0.211427	0.693196	1	17.9879	19.4118	16.564	13	16	28	10	26	17
Olfr652	0.161343	0.694414	1	40.7144	40.1005	41.3282	46	46	21	40	48	43
Olfr1301	0.107179	0.694603	1	107.303	104.739	109.868	82	120	101	130	115	103
Olfr617	0.147976	0.695981	1	53.2366	53.53	52.9432	27	92	37	63	66	40
Olfr902	-0.374437	0.696306	1	6.36191	6.56237	6.16145	4	11	4	1	5	13
Olfr1143	-0.161735	0.696816	1	33.9879	35.756	32.2198	28	32	44	45	22	34
Olfr1324	-0.132794	0.697868	1	114.234	121.215	107.253	85	166	100	152	87	99
Olfr1408	-0.13419	0.698001	1	81.1446	85.5716	76.7176	91	60	94	52	114	79
Olfr403	-0.130923	0.698578	1	53.2954	56.2993	50.2916	43	50	71	52	70	39
Olfr805	-0.107825	0.69882	1	146.384	153.601	139.168	132	175	135	157	126	155
Olfr32	0.131127	0.698916	1	86.9345	83.8393	90.0298	47	102	97	93	66	122
Olfr813	-0.138464	0.700341	1	67.514	70.6612	64.3667	47	83	76	80	42	79
Olfr1426	0.116998	0.701541	1	145.418	138.764	152.072	98	137	170	213	106	158
Olfr1013	0.110717	0.701967	1	69.045	67.1211	70.9688	54	59	82	74	64	85
Olfr771	0.163638	0.702637	1	30.4047	29.2752	31.5343	31	34	18	44	31	25
Olfr202	0.165432	0.702928	1	40.5015	37.0457	43.9574	26	55	26	15	77	49
Olfr1249	0.2002	0.702932	1	16.8281	16.0297	17.6265	9	20	18	16	22	18
Olfr251	-0.153012	0.703778	1	42.8823	44.6818	41.0827	43	45	40	34	32	62
Olfr1443	-0.121918	0.704603	1	324.152	360.55	287.754	230	617	194	399	288	226
Olfr96	-0.0925575	0.704725	1	206.988	216.693	197.283	212	219	189	181	239	206
Olfr837	-0.630447	0.706846	1	4.20436	5.17135	3.23737	9	5	0	0	3	7
Olfr155	-0.13289	0.707057	1	49.1799	50.3068	48.0529	51	44	49	83	37	32
Olfr1163	0.29959	0.70729	1	6.31934	6.01399	6.62469	6	9	2	8	7	6
Olfr487	0.170323	0.707402	1	26.2924	24.8919	27.6928	20	27	25	33	23	31
Olfr250	0.124554	0.713069	1	78.9851	76.1905	81.7797	59	96	65	78	69	109
Olfr1350	-0.0964942	0.713603	1	112.033	116.831	107.235	112	130	92	102	159	83
Olfr76	-0.126867	0.713761	1	46.2497	48.9599	43.5396	36	42	65	37	61	41
Olfr544	0.100424	0.714485	1	280.249	271.232	289.265	237	320	222	411	221	278
Olfr16	-0.0908078	0.714524	1	183.56	193.062	174.058	199	200	151	188	204	161
Olfr866	-0.261731	0.715385	1	8.43524	9.10167	7.76881	4	10	13	5	5	14
Olfr1436	0.560457	0.718707	1	1.27098	1.27968	1.26227	0	0	4	0	2	2
Olfr1098	0.190419	0.718956	1	20.0999	18.5414	21.6585	18	20	15	34	14	20
Olfr716	-0.0901066	0.719891	1	181.799	188.431	175.167	162	234	145	234	214	112
Olfr589	-0.993027	0.720865	1	1.30946	1.66539	0.953524	1	0	4	3	0	0
Olfr1385	-0.101823	0.721538	1	147.939	154.508	141.371	150	209	80	229	147	75
Olfr703	0.170684	0.721785	1	28.1388	26.1604	30.1173	18	33	25	20	27	47
Olfr10	0.625096	0.722673	1	1.32177	0.99989	1.64366	0	2	1	2	0	3
Olfr799	0.115759	0.722963	1	48.5301	47.0729	49.9872	45	46	44	61	57	41
Olfr1314	-0.285053	0.723643	1	8.20378	9.78742	6.62015	12	2	14	6	8	7
Olfr170	0.0980911	0.723831	1	120.39	118.139	122.641	96	152	92	161	134	95
Olfr304	-0.295454	0.723849	1	8.77916	9.97557	7.58276	3	9	18	13	6	5
Olfr705	-0.103499	0.723911	1	68.3453	71.6467	65.0439	48	81	80	62	91	55
Olfr630	-0.105204	0.724148	1	79.7879	83.9752	75.6005	88	70	82	66	94	80
Olfr801	0.103013	0.724162	1	66.1819	64.6912	67.6727	59	65	62	67	82	66
Olfr855	0.121857	0.724282	1	47.1528	45.8442	48.4614	33	56	44	43	53	57
Olfr456	0.484734	0.724939	1	2.08685	2.23944	1.93426	0	0	7	0	2	4
Olfr295	0.187297	0.724973	1	16.6137	15.71	17.5174	16	13	16	17	16	22
Olfr549	-0.0947194	0.725273	1	219.592	236.06	203.123	178	355	146	248	239	160
Olfr434	0.179763	0.725385	1	18.5566	17.5525	19.5608	13	19	19	25	20	17
Olfr195	0.155807	0.730661	1	27.1502	26.0669	28.2334	26	34	14	43	30	17
Olfr1352	-0.0938146	0.731386	1	115.492	120.998	109.987	89	158	103	134	135	82
Olfr432	-0.12708	0.73162	1	44.1539	47.6514	40.6563	45	27	66	40	48	41
Olfr25	-0.197174	0.73222	1	20.4111	22.3013	18.5209	18	32	14	24	13	21
Olfr148	-0.191658	0.732594	1	17.5434	18.0553	17.0316	17	15	20	27	7	19
Olfr132	-0.074158	0.734687	1	287.931	294.803	281.059	236	366	248	342	395	166
Olfr444	-0.332198	0.735733	1	2.82163	3.13686	2.5064	3	3	3	1	4	3
Olfr1275	-0.162158	0.736094	1	23.5482	25.8466	21.2499	40	9	23	38	14	15
Olfr30	-0.0666583	0.737516	1	398.989	417.696	380.283	362	529	307	377	492	343
Olfr1123	-0.103513	0.738453	1	68.246	71.9934	64.4987	49	95	65	54	75	75
Olfr470	0.220037	0.74289	1	10.2982	9.52191	11.0744	4	15	9	4	15	16
Olfr988	-0.132768	0.743735	1	41.0641	42.6618	39.4663	36	47	40	44	26	53
Olfr750	0.0968544	0.745845	1	70.9133	70.0947	71.732	77	68	54	75	86	67
Olfr1331	-0.178262	0.746179	1	21.8329	23.2153	20.4506	17	33	17	13	20	31
Olfr655	0.0869716	0.747013	1	122.465	119.906	125.024	101	128	117	115	129	150
Olfr584	-0.0984904	0.749707	1	58.9463	61.2308	56.6619	45	66	67	42	83	56
Olfr290	0.0843016	0.749755	1	183.293	181.872	184.715	131	232	164	186	199	199
Olfr1066	0.270419	0.751382	1	7.19635	6.61025	7.78245	2	4	14	11	2	11
Olfr952	0.493384	0.752013	1	3.06402	2.2595	3.86855	0	1	6	9	0	3
Olfr644	-0.0910659	0.752052	1	86.3425	88.2573	84.4277	64	107	85	50	140	81
Olfr341	-0.108752	0.75256	1	50.171	51.722	48.6199	33	46	73	40	34	77
Olfr1182	0.22311	0.753737	1	22.971	21.1734	24.7687	27	26	6	45	7	25
Olfr699	-0.17614	0.754235	1	20.1941	22.621	17.7672	11	39	16	15	19	22
Olfr824	0.142974	0.754882	1	23.465	22.6289	24.3011	16	23	27	28	26	23
Olfr1238	-0.106604	0.754922	1	67.9335	72.3765	63.4906	36	77	101	76	57	67
Olfr693	-0.0766422	0.757822	1	153.568	159.576	147.56	149	146	164	138	184	147
Olfr482	-0.183231	0.758801	1	11.6972	12.6242	10.7702	8	13	16	9	12	13
Olfr13	0.108696	0.759997	1	57.6456	58.7973	56.4938	84	56	23	84	52	43
Olfr539	-0.0736554	0.760148	1	167.112	172.906	161.318	144	173	183	155	218	142
Olfr248	-0.343507	0.760984	1	2.48139	2.66528	2.29749	1	2	5	3	0	4
Olfr447	-0.148723	0.762681	1	23.5596	25.7013	21.4179	25	35	13	27	23	18
Olfr951	-0.126692	0.765255	1	30.4019	31.6081	29.1957	23	33	36	18	34	40
Olfr836	0.360304	0.765768	1	2.03457	1.81705	2.2521	3	1	1	1	2	4
Olfr825	-0.176303	0.765984	1	21.2206	23.0214	19.4199	18	36	12	12	21	28
Olfr361	0.107413	0.767048	1	49.2832	49.188	49.3784	20	58	68	43	47	65
Olfr1112	0.0891699	0.7676	1	122.334	121.17	123.499	91	160	99	152	117	121
Olfr324	0.104472	0.767922	1	43.5925	42.2284	44.9565	44	47	29	43	73	29
Olfr461	0.109499	0.768093	1	51.9897	51.0866	52.8928	30	72	47	44	51	71
Olfr576	-0.205765	0.768142	1	9.50513	10.6648	8.3455	15	4	11	8	6	12
Olfr1404	-0.0849668	0.769693	1	132.745	135.979	129.511	107	160	126	192	133	87
Olfr490	-0.221401	0.769791	1	7.94791	8.47648	7.41934	10	7	7	4	14	6
Olfr320	0.277194	0.770312	1	3.92995	3.7053	4.1546	1	6	4	5	3	5
Olfr1002	-0.183203	0.770589	1	18.8351	19.3128	18.3574	20	20	15	6	25	27
Olfr522	-0.056256	0.771037	1	509.056	527.036	491.075	407	617	501	537	497	517
Olfr744	0.123136	0.771261	1	65.4943	57.0406	73.9481	43	71	51	150	56	29
Olfr305	-0.141392	0.771767	1	22.3623	23.3658	21.3588	19	18	31	32	14	21
Olfr812	0.0869247	0.771819	1	67.7177	66.0332	69.4023	56	62	73	61	67	90
Olfr623	0.172667	0.772048	1	17.9312	16.547	19.3154	12	20	16	24	10	26
Olfr150	-0.0852677	0.772373	1	86.3414	89.072	83.6108	56	126	77	90	134	46
Olfr828	-0.196921	0.772523	1	9.96547	10.9042	9.0267	8	7	17	8	14	7
Olfr1466	0.129972	0.772967	1	25.6825	25.3567	26.0083	21	15	38	31	24	27
Olfr71	0.097205	0.774322	1	63.7763	62.6631	64.8895	40	90	52	88	75	44
Olfr1396	-0.0872744	0.774501	1	182.228	190.521	173.935	119	240	197	184	143	218
Olfr1450	-0.289054	0.774578	1	6.03306	7.63907	4.42705	0	14	9	4	5	5
Olfr772	0.09191	0.77521	1	51.4983	50.4715	52.5252	38	47	62	44	60	62
Olfr1338	-0.135751	0.776001	1	29.9079	32.4001	27.4157	46	13	32	27	16	42
Olfr998	-0.259251	0.77755	1	3.95515	4.18248	3.72782	4	4	4	1	7	4
Olfr380	-0.100016	0.777986	1	62.2387	66.676	57.8013	84	66	37	72	50	60
Olfr702	-0.12756	0.778019	1	30.6414	32.8223	28.4604	36	19	39	31	38	22
Olfr209	-0.112715	0.778961	1	36.8312	39.7806	33.8818	46	46	20	38	42	28
Olfr658	0.0908431	0.779748	1	49.9787	48.9668	50.9907	44	48	49	59	58	45
Olfr350	-0.0757804	0.782239	1	84.065	86.599	81.531	78	106	64	97	116	49
Olfr1286	0.198577	0.782694	1	14.9678	14.8247	15.1109	8	27	8	15	10	22
Olfr916	0.130414	0.785206	1	29.1266	26.7601	31.4931	18	31	29	16	28	54
Olfr1505	0.106846	0.786596	1	46.4937	45.0616	47.9258	29	62	40	72	45	35
Olfr228	-0.114906	0.787204	1	30.1174	32.4694	27.7654	13	29	55	20	27	40
Olfr358	-0.0879238	0.787452	1	49.9942	52.1627	47.8256	47	38	66	54	39	57
Olfr820	0.0639997	0.787515	1	171.929	170.467	173.39	127	171	198	166	189	193
Olfr1271	-0.0688995	0.787824	1	162.187	166.108	158.265	141	147	193	160	126	209
Olfr1047	0.103069	0.788055	1	42.3707	41.2292	43.5122	27	37	57	60	35	42
Olfr1100	-0.112561	0.788917	1	37.2718	39.8944	34.6492	52	32	28	31	51	29
Olfr609	-0.077503	0.78908	1	106.254	109.956	102.553	106	110	99	108	90	124
Olfr1354	0.108354	0.789731	1	38.9812	37.6969	40.2655	35	42	31	42	32	52
Olfr638	0.138867	0.789917	1	17.6803	16.953	18.4076	20	14	14	24	24	11
Olfr508	0.0875636	0.790241	1	47.0366	46.2156	47.8576	42	45	46	51	56	45
Olfr197	-0.156314	0.790978	1	13.9324	15.0921	12.7727	6	15	24	8	21	12
Olfr1406	0.0753577	0.791859	1	110.817	109.844	111.789	87	87	146	112	150	95
Olfr599	0.0678157	0.79337	1	219.953	214.133	225.772	157	208	259	202	363	162
Olfr243	0.154733	0.793659	1	14.6519	14.4245	14.8794	8	23	11	12	17	18
Olfr231	0.106602	0.793896	1	38.2541	37.4229	39.0853	43	34	29	30	58	37
Olfr790	0.170471	0.794134	1	22.6232	19.8465	25.3998	12	25	21	45	8	26
Olfr1361	-0.0654192	0.796176	1	140.731	146.044	135.418	126	121	176	157	152	121
Olfr11	0.0825782	0.798688	1	79.0912	77.5105	80.6719	66	91	66	88	67	98
Olfr1179	0.172981	0.799043	1	9.77912	9.18771	10.3705	12	4	10	12	4	16
Olfr1342	0.0630611	0.799373	1	126.243	124.855	127.631	120	121	117	153	147	106
Olfr936	0.157953	0.799428	1	12.1004	11.4962	12.7045	10	14	9	18	10	12
Olfr50	0.155358	0.799508	1	14.0118	12.7267	15.2969	5	12	21	7	9	31
Olfr1341	-0.0536861	0.799979	1	335.61	338.081	333.14	355	331	277	421	475	176
Olfr676	0.0944765	0.800261	1	79.7702	67.7377	91.8028	60	86	48	47	224	32
Olfr1419	0.10767	0.800389	1	33.3795	32.7685	33.9906	23	43	29	36	32	39
Olfr424	0.130197	0.800721	1	28.3552	25.9576	30.7529	21	29	25	26	17	52
Olfr802	0.188221	0.802342	1	8.3445	7.86212	8.82689	4	12	7	14	8	6
Olfr591	-0.109168	0.803369	1	31.0255	32.0831	29.9678	29	37	26	18	48	30
Olfr995	0.172405	0.807875	1	13.4964	13.639	13.3537	21	5	12	8	15	19
Olfr633	0.0691279	0.808621	1	131.472	127.367	135.577	105	120	144	83	181	166
Olfr1463	0.0751571	0.808727	1	205.982	205.133	206.831	135	278	183	250	172	228
Olfr165	0.101542	0.810741	1	31.8376	30.7745	32.9008	31	29	28	40	24	39
Olfr1437	0.0841568	0.812454	1	61.6406	58.4652	64.816	44	59	67	62	39	100
Olfr976	0.0871019	0.81378	1	38.8132	38.0736	39.5529	31	42	37	47	39	39
Olfr559	-0.100069	0.814421	1	28.4821	29.9888	26.9755	37	18	30	40	21	24
Olfr146	-0.0882565	0.816455	1	57.3573	60.9862	53.7284	27	65	89	67	45	57
Olfr1153	0.308123	0.816953	1	2.691	2.33977	3.04224	0	5	2	4	6	0
Olfr1305	-0.116242	0.820117	1	29.6666	31.6903	27.6429	13	38	43	38	22	27
Olfr1447	-0.0734818	0.820483	1	61.6139	63.9873	59.2405	41	73	73	60	53	73
Olfr1318	0.0636121	0.820919	1	95.5599	94.4417	96.6782	65	109	101	110	126	73
Olfr308	-0.0624605	0.821786	1	86.086	89.5788	82.5931	85	104	67	93	100	70
Olfr178	-0.123111	0.822683	1	22.1673	23.3527	20.9819	27	23	16	14	23	29
Olfr293	-0.0760148	0.824322	1	50.9046	52.0769	49.7324	46	37	68	37	41	77
Olfr297	-0.0930403	0.824935	1	34.3175	35.657	32.978	35	36	31	25	37	42
Olfr907	-0.294705	0.825194	1	1.13344	1.29974	0.967128	0	1	3	0	1	2
Olfr722	0.070869	0.825897	1	59.9699	59.9271	60.0127	65	63	42	69	63	58
Olfr1253	-0.0739907	0.826182	1	66.5111	67.8425	65.1797	61	72	62	40	81	85
Olfr173	-0.0988375	0.82623	1	33.7397	34.5197	32.9597	25	44	31	21	31	51
Olfr954	-0.139464	0.82712	1	12.7829	13.6334	11.9325	20	8	10	14	6	17
Olfr1276	0.0785418	0.828095	1	41.8764	42.2747	41.4781	66	25	26	70	31	30
Olfr551	-0.178011	0.828802	1	7.45187	8.28815	6.6156	12	7	4	4	9	8
Olfr666	0.0555039	0.829217	1	131.008	130.072	131.944	99	131	148	141	129	146
Olfr1290	-0.0859527	0.829677	1	45.558	47.2408	43.8752	29	59	50	49	31	57
Olfr33	0.058183	0.83205	1	123.359	123.478	123.24	138	105	108	120	154	118
Olfr449	-0.042156	0.83345	1	480.593	475.138	486.047	503	490	358	826	467	255
Olfr1040	0.22507	0.833552	1	3.48097	3.02533	3.9366	1	4	4	3	1	8
Olfr459	0.147244	0.835519	1	18.2604	19.2848	17.2359	15	35	5	23	12	19
Olfr17	0.0433467	0.835674	1	353.684	354.152	353.216	322	427	265	461	377	284
Olfr1113	0.118281	0.837177	1	13.8556	13.3812	14.33	11	9	19	21	10	14
Olfr556	-0.0561857	0.837458	1	116.365	123.824	108.907	79	220	58	91	197	65
Olfr572	0.0732473	0.839293	1	42.9554	42.2124	43.6984	31	41	51	57	40	41
Olfr741	-0.0554272	0.841447	1	383.06	409.689	356.431	297	646	236	487	369	276
Olfr1366	-0.0806165	0.842417	1	40.6392	43.4784	37.8001	18	67	43	28	41	50
Olfr780	-0.079279	0.842662	1	35.5869	37.7733	33.4004	17	57	37	23	44	39
Olfr1219	0.0553523	0.842827	1	104.492	105.659	103.326	106	135	59	128	128	74
Olfr1418	0.0916108	0.843191	1	56.6379	51.7288	61.5471	34	59	58	107	25	60
Olfr472	0.0423231	0.843716	1	329.239	328.572	329.907	234	493	221	392	493	178
Olfr3	-0.0633834	0.843735	1	54.0514	55.8726	52.2303	52	63	45	67	57	42
Olfr835	0.0759033	0.845957	1	41.2925	40.7938	41.7913	45	36	35	33	48	51
Olfr1382	0.064579	0.846218	1	115.126	113.233	117.019	88	141	98	153	86	128
Olfr1178	0.0733788	0.846967	1	48.4047	49.2107	47.5988	34	77	31	40	59	52
Olfr541	0.0549133	0.847481	1	138.175	137.677	138.673	117	164	115	159	129	149
Olfr1283	-0.0737287	0.847906	1	60.9468	66.9796	54.914	53	119	19	84	66	26
Olfr1221	-0.116225	0.848012	1	15.8315	16.207	15.456	12	19	16	19	8	21
Olfr597	0.046955	0.848608	1	193.078	191.62	194.537	154	180	222	193	268	161
Olfr24	0.042424	0.848783	1	354.255	357.369	351.141	259	475	300	421	388	306
Olfr517	-0.184137	0.849944	1	3.32517	3.43111	3.21922	2	5	3	1	3	6
Olfr1288	-0.0854093	0.85013	1	32.8015	33.5509	32.0521	20	44	34	44	43	16
Olfr1257	0.0534226	0.850418	1	233.129	230.39	235.869	187	298	178	353	205	188
Olfr6	0.0424794	0.850628	1	295.7	295.595	295.805	290	340	213	407	293	238
Olfr476	-0.0662755	0.85167	1	70.7521	74.3398	67.1645	88	100	20	126	60	28
Olfr814	-0.0991586	0.85388	1	28.4481	30.0208	26.8755	25	43	18	36	17	31
Olfr437	0.0663241	0.854414	1	42.3822	41.1616	43.6028	43	29	46	59	25	52
Olfr1477	0.079123	0.854935	1	57.2223	52.9116	61.5331	38	57	59	73	24	93
Olfr656	0.0568809	0.856899	1	112.895	111.142	114.649	100	125	94	113	96	150
Olfr663	-0.714666	0.858962	1	0.838891	1.35994	0.317841	0	4	0	1	0	0
Olfr641	-0.130277	0.859206	1	10.8415	11.7391	9.94376	7	20	7	8	8	15
Olfr1089	-0.13074	0.865014	1	6.55941	7.07081	6.04801	9	4	7	5	6	8
Olfr974	0.0501324	0.865363	1	63.0983	62.7829	63.4137	61	59	60	70	78	54
Olfr619	-0.0717146	0.866265	1	30.5575	31.4967	29.6183	28	27	36	30	43	22
Olfr1	-0.0501786	0.867126	1	138.538	140.924	136.153	108	164	136	119	118	189
Olfr318	0.0494711	0.868155	1	82.8649	81.8425	83.8873	75	102	57	125	87	55
Olfr1202	0.0942695	0.869196	1	27.5467	26.0067	29.0866	26	31	17	32	14	44
Olfr284	0.114849	0.869762	1	17.826	16.432	19.22	6	18	25	22	5	32
Olfr796	-0.0545257	0.86986	1	168.573	172.224	164.922	157	208	128	232	112	173
Olfr325	-0.0522331	0.872287	1	72.8094	75.7168	69.902	60	101	57	89	67	65
Olfr467	-0.062486	0.877129	1	32.765	33.6281	31.9019	30	31	36	35	26	39
Olfr452	-0.050035	0.87733	1	50.8226	52.312	49.3332	45	52	54	55	51	50
Olfr1076	0.19806	0.877481	1	3.92113	3.61944	4.22282	0	5	6	4	10	0
Olfr98	0.184945	0.877711	1	2.11495	1.95965	2.27025	0	2	4	0	2	5
Olfr958	0.0467597	0.87932	1	63.064	63.1776	62.9504	67	59	54	67	66	66
Olfr1080	-0.0578224	0.879532	1	36.3996	37.6278	35.1713	37	32	39	32	46	34
Olfr201	0.0613325	0.880093	1	33.4573	33.6455	33.2691	12	59	28	20	65	23
Olfr843	0.0522053	0.882204	1	47.27	47.1004	47.4397	29	52	57	50	42	57
Olfr683	-0.0584542	0.885137	1	56.0378	59.1736	52.902	66	70	31	44	59	64
Olfr348	-0.0645091	0.885773	1	29.7454	30.2315	29.2593	27	31	29	19	32	41
Olfr675	0.0642109	0.885914	1	26.3491	26.2632	26.4351	29	18	28	26	24	33
Olfr1402	0.10775	0.886869	1	8.43106	8.46201	8.40011	11	3	10	10	12	5
Olfr1344	-0.0466751	0.886946	1	54.3978	55.7209	53.0747	50	62	48	71	51	46
Olfr1287	-0.413202	0.887183	1	1.91536	2.55936	1.27137	0	0	8	4	0	0
Olfr557	0.0347838	0.887882	1	296.785	290.257	303.313	360	259	198	355	486	140
Olfr1189	-0.0551935	0.88896	1	36.4694	37.7355	35.2032	21	42	48	33	53	27
Olfr1157	0.046386	0.890699	1	53.2487	53.1818	53.3156	57	56	38	48	80	43
Olfr303	0.0379177	0.891675	1	76.1028	76.0282	76.1774	76	80	61	92	93	58
Olfr935	0.0651032	0.894424	1	24.683	23.5576	25.8083	21	21	26	23	16	41
Olfr192	0.0551969	0.894707	1	32.2128	31.8878	32.5379	23	31	39	38	42	24
Olfr859	0.044099	0.895812	1	49.6741	49.4749	49.8734	35	55	54	46	50	61
Olfr695	0.0320252	0.896205	1	172.161	172.43	171.892	141	191	166	202	185	158
Olfr798	-0.0429741	0.897654	1	45.6371	46.89	44.3841	41	50	44	50	51	40
Olfr267	-0.0480405	0.897907	1	42.2836	43.625	40.9422	40	50	35	40	41	48
Olfr357	-0.0334464	0.900496	1	123.729	126.024	121.433	163	118	72	207	102	76
Olfr829	-0.075354	0.902478	1	11.343	11.8931	10.7929	13	8	13	10	11	13
Olfr344	0.283293	0.902925	1	0.815789	0.659905	0.971674	0	1	1	2	0	1
Olfr1329	-0.0753914	0.906781	1	12.8059	13.107	12.5048	12	8	18	20	14	6
Olfr103	0.0423997	0.907153	1	45.6282	45.3101	45.9464	27	65	40	53	69	26
Olfr1355	0.104197	0.907307	1	6.02838	6.59905	5.45772	0	10	10	5	4	8
Olfr299	-0.0400813	0.910078	1	47.7807	50.8098	44.7517	17	53	82	32	50	59
Olfr412	0.0537652	0.91019	1	22.5921	22.386	22.7981	19	17	29	16	27	29
Olfr323	0.0517352	0.910561	1	25.3473	24.9085	25.786	16	25	32	19	43	21
Olfr1384	0.0374688	0.910704	1	590.173	524.794	655.552	550	706	227	1502	360	214
Olfr1211	-0.0466073	0.911303	1	53.735	56.6247	50.8454	40	92	31	80	44	37
Olfr788	-0.0246991	0.912143	1	261.536	269.77	253.301	233	340	201	272	316	219
Olfr1243	-0.0398724	0.913745	1	65.4121	67.7283	63.0958	41	100	56	91	60	49
Olfr390	0.0282375	0.91481	1	143.674	143.226	144.122	119	147	148	178	127	149
Olfr701	0.0290639	0.916758	1	99.0355	98.2153	99.8557	78	95	112	77	104	133
Olfr433	-0.0318994	0.916971	1	131.127	130.404	131.85	104	179	92	210	150	62
Olfr1012	-0.0303794	0.917454	1	65.6577	67.1481	64.1673	62	66	65	74	66	63
Olfr730	0.0310175	0.918339	1	67.8357	67.4445	68.2269	58	62	75	83	86	49
Olfr1018	0.0195808	0.918827	1	452.31	449.782	454.837	339	641	316	542	691	234
Olfr816	0.0342821	0.919517	1	47.6145	48.0163	47.2128	56	41	39	58	44	47
Olfr262	0.0735871	0.919864	1	6.59346	6.50778	6.67914	5	5	9	5	7	9
Olfr1058	0.0633911	0.919922	1	14.8688	14.0321	15.7056	6	10	26	12	5	31
Olfr993	-0.0927993	0.920576	1	3.35661	3.16252	3.5507	4	1	4	8	0	3
Olfr723	0.0371873	0.921967	1	82.0024	79.9356	84.0692	46	118	69	134	95	40
Olfr803	-0.0565791	0.92204	1	13.3359	13.6041	13.0678	8	14	18	8	22	12
Olfr981	-0.0585947	0.922647	1	12.2344	12.4907	11.9781	16	12	7	21	10	7
Olfr1133	0.0420322	0.923513	1	28.4282	28.3963	28.4601	14	30	40	21	26	42
Olfr74	-0.0939041	0.923694	1	5.18118	5.89901	4.46335	0	7	11	2	5	7
Olfr571	0.0227516	0.923967	1	230.828	226.099	235.557	199	268	182	315	320	122
Olfr354	-0.0405584	0.924059	1	31.8747	32.5057	31.2438	33	29	31	24	47	29
Olfr1497	-0.0388349	0.926802	1	29.5821	30.2682	28.8961	23	30	35	34	26	31
Olfr1444	0.0593024	0.927392	1	15.1047	14.0042	16.2051	8	18	15	8	11	31
Olfr530	0.0285499	0.929353	1	66.7063	67.8285	65.5841	38	67	95	71	82	56
Olfr1311	-0.0512199	0.929443	1	21.1602	21.2522	21.0682	13	28	21	34	12	20
Olfr1427	0.0162476	0.929702	1	838.291	847.155	829.427	815	1011	591	1156	814	660
Olfr672	0.0190312	0.930589	1	293.706	293.953	293.458	221	325	307	349	368	220
Olfr55	0.0294945	0.932711	1	160.708	158.734	162.683	176	159	115	159	117	231
Olfr1154	-0.0267074	0.932937	1	54.0205	55.0981	52.943	60	46	51	71	46	50
Olfr777	-0.0209176	0.9333	1	140.963	143.698	138.228	128	141	145	130	161	147
Olfr518	0.019753	0.934129	1	187.62	187.899	187.34	143	222	179	198	261	141
Olfr273	0.0238643	0.93511	1	85.9813	86.5406	85.422	61	111	79	106	99	67
Olfr1459	0.0278325	0.936406	1	79.7035	80.2654	79.1415	41	103	92	77	60	110
Olfr887	0.0248816	0.936737	1	58.4731	58.3594	58.5867	50	50	69	50	57	77
Olfr1328	0.0228911	0.937534	1	171.646	176.123	167.17	181	212	107	158	205	168
Olfr782	0.0357176	0.938964	1	23.6791	23.4204	23.9377	18	24	26	20	22	33
Olfr1110	0.020356	0.939345	1	193.381	195.791	190.971	121	241	210	183	187	231
Olfr917	-0.0657656	0.939399	1	4.93249	5.35623	4.50874	3	2	11	4	3	7
Olfr654	0.0231714	0.940137	1	61.3727	61.6657	61.0797	51	68	59	68	62	63
Olfr1138	0.0771604	0.940139	1	4.1516	3.86256	4.44065	4	4	3	1	6	7
Olfr514	0.120814	0.941489	1	0.327956	0.31992	0.335991	0	0	1	0	0	1
Olfr1353	-0.0234254	0.941948	1	53.7751	54.6393	52.911	36	54	70	43	51	72
Olfr684	0.026879	0.945262	1	35.891	36.6198	35.1622	25	53	28	37	44	31
Olfr70	-0.0344944	0.945534	1	20.7168	21.5775	19.856	7	32	25	12	35	17
Olfr707	-0.0278675	0.946822	1	40.8769	42.2738	39.4801	31	60	31	37	37	50
Olfr381	-0.0307329	0.947262	1	27.3896	27.9628	26.8164	15	37	30	19	26	39
Olfr521	0.0348507	0.948552	1	20.0325	19.4375	20.6276	14	14	29	28	9	27
Olfr875	0.0211013	0.94893	1	47.7707	47.9835	47.5578	40	44	55	53	46	51
Olfr1032	-0.0260547	0.949114	1	37.7134	39.0026	36.4242	50	26	34	36	30	48
Olfr102	0.0260896	0.949573	1	32.9999	33.4484	32.5513	23	45	29	30	37	36
Olfr905	-0.0466846	0.950274	1	7.03252	6.52784	7.53721	5	6	8	6	2	15
Olfr1124	-0.0225235	0.951332	1	43.4549	44.8733	42.0365	31	62	37	38	48	47
Olfr1448	-0.0164633	0.951579	1	155.71	156.965	154.456	133	164	156	133	149	203
Olfr646	0.0366132	0.952456	1	12.6534	12.8382	12.4685	7	11	20	13	18	9
Olfr393	-0.0178613	0.952504	1	107.754	107.938	107.57	89	113	110	102	85	149
Olfr1155	-0.0252661	0.953901	1	29.4042	29.5537	29.2547	24	23	39	17	33	42
Olfr90	0.0169079	0.955476	1	69.4262	69.1133	69.739	63	65	71	68	105	51
Olfr204	-0.0264117	0.955689	1	36.4042	36.2252	36.5831	26	46	33	52	19	43
Olfr1053	-0.0737792	0.956541	1	1.03151	1.09135	0.971674	2	0	1	2	0	1
Olfr63	-0.0189125	0.957556	1	57.7039	58.4461	56.9617	37	81	52	80	67	35
Olfr1214	0.0207226	0.957673	1	41.3093	41.9259	40.6926	30	30	63	56	40	33
Olfr1370	-0.0119977	0.958013	1	261.456	263.957	258.954	200	302	263	311	333	184
Olfr971	-0.0580986	0.958103	1	7.52207	7.85652	7.18761	3	15	5	9	1	12
Olfr1371	0.208767	0.958594	1	0.843972	0.67997	1.00797	0	2	0	0	0	3
Olfr121	0.0176309	0.958847	1	62.6863	64.3157	61.057	63	81	39	67	63	63
Olfr967	-0.0412328	0.960029	1	4.16418	4.09662	4.23175	3	3	6	3	2	8
Olfr574	-0.0508952	0.961383	1	4.63471	4.96492	4.30451	1	5	9	4	8	2
Olfr1020	0.0213631	0.965882	1	31.3779	34.6633	28.0925	15	68	18	30	31	28
Olfr1496	0.0181352	0.965927	1	56.6267	54.5898	58.6635	62	46	47	38	44	100
Olfr538	-0.0164813	0.966661	1	36.11	36.885	35.335	19	54	35	33	58	23
Olfr97	-0.0121732	0.967137	1	67.5106	68.6653	66.3559	65	68	64	61	84	66
Olfr1480	-0.0219896	0.967334	1	18.0944	18.8302	17.3586	23	18	12	19	19	17
Olfr122	-0.0107122	0.970077	1	138.742	139.181	138.302	104	170	129	195	155	91
Olfr944	-0.0125174	0.972458	1	39.0522	39.6641	38.4403	26	42	48	32	40	49
Olfr815	0.0179257	0.974671	1	15.2944	15.3553	15.2336	10	15	20	20	13	15
Olfr794	-0.0106213	0.975549	1	56.4496	57.7041	55.195	54	68	43	54	56	64
Olfr116	-0.008126	0.976033	1	125.032	125.761	124.302	104	123	137	160	102	129
Olfr776	0.00965745	0.977764	1	109.77	114.54	105.001	82	178	70	138	99	95
Olfr748	0.00639493	0.979819	1	122.005	123.295	120.716	106	137	112	138	142	104
Olfr1378	-0.025531	0.97991	1	8.64161	9.56419	7.71904	1	11	17	6	14	5
Olfr220	-0.0059074	0.979912	1	351.582	348.528	354.637	284	351	374	543	314	266
Olfr157	-0.0088991	0.980856	1	44.4124	44.9448	43.8799	40	52	37	56	36	46
Olfr711	-0.0039886	0.98215	1	598.473	597.551	599.394	512	646	564	801	722	392
Olfr1512	-0.0075694	0.982207	1	50.7427	51.058	50.4273	46	50	51	52	42	64
Olfr552	0.00548933	0.982223	1	201.995	203.775	200.216	167	217	205	220	191	220
Olfr710	0.00879194	0.98247	1	42.5787	43.0799	42.0775	39	58	26	65	35	33
Olfr394	-0.006474	0.985833	1	45.6215	46.6502	44.5929	34	61	40	52	45	44
Olfr338	-0.0088845	0.986687	1	17.2875	16.8669	17.708	12	20	17	11	14	30
Olfr657	0.00706373	0.988021	1	26.1358	25.991	26.2806	20	18	38	16	24	42
Olfr821	0.00496802	0.988337	1	54.2391	55.6714	52.8068	31	74	58	56	56	55
Olfr1135	-0.0078134	0.988667	1	15.1386	15.1525	15.1246	13	11	20	8	21	19
Olfr525	0.0036342	0.989015	1	212.088	209.101	215.075	168	240	196	291	281	118
Olfr1424	0.00500735	0.989188	1	48.2209	49.3243	47.1175	33	70	40	61	45	43
Olfr1199	-0.0057438	0.990266	1	27.1943	26.6319	27.7566	20	34	23	48	23	17
Olfr987	-0.0039214	0.991054	1	69.4752	73.053	65.8975	73	101	33	79	79	52
Olfr653	-0.0029237	0.991349	1	112.151	115.083	109.219	135	111	79	132	130	86
Olfr854	-0.0114712	0.992248	1	0.337988	0.339985	0.335991	0	1	0	0	0	1
Olfr1461	-0.0032668	0.993785	1	30.4247	30.5458	30.3036	26	34	28	26	28	41
Olfr141	0.00255739	0.994546	1	37.472	37.9566	36.9874	35	39	35	38	40	39
Olfr294	0.0481399	0.995289	1	0.920243	0.659905	1.18058	0	1	1	0	4	0
Olfr410	0.00136676	0.997096	1	41.301	41.5873	41.0148	37	38	45	36	41	52
Olfr229	-0.0014072	0.997383	1	36.5479	37.6703	35.4255	41	21	46	45	34	33
Olfr1320	0.00128576	0.99754	1	31.2601	31.8443	30.676	19	26	49	20	38	39
Olfr706	0.0003511	0.999174	1	81.2076	81.6751	80.7401	67	88	81	69	82	103
Olfr397	0.00032831	0.999244	1	181.923	179.509	184.337	110	215	200	103	204	272
Olfr1506	0.0148464	1	1	9.3242	8.15964	10.4888	0	24	0	33	0	0
Olfr1128	-3.48e-16	1	1	0	0	0	0	0	0	0	0	0
Olfr1145	-3.48e-16	1	1	0	0	0	0	0	0	0	0	0
Olfr1282	-3.48e-16	1	1	0	0	0	0	0	0	0	0	0
Olfr1367	-3.48e-16	1	1	0	0	0	0	0	0	0	0	0
Olfr1373	-3.48e-16	1	1	0	0	0	0	0	0	0	0	0
Olfr176	-3.48e-16	1	1	0	0	0	0	0	0	0	0	0
Olfr26	-3.48e-16	1	1	0	0	0	0	0	0	0	0	0
Olfr331	-3.48e-16	1	1	0	0	0	0	0	0	0	0	0
Olfr503	-3.48e-16	1	1	0	0	0	0	0	0	0	0	0
Olfr504	-3.48e-16	1	1	0	0	0	0	0	0	0	0	0
Olfr631	-3.48e-16	1	1	0	0	0	0	0	0	0	0	0
Olfr761	-3.48e-16	1	1	0	0	0	0	0	0	0	0	0
Olfr834	-3.48e-16	1	1	0	0	0	0	0	0	0	0	0
Olfr883	-3.48e-16	1	1	0	0	0	0	0	0	0	0	0
Olfr891	-3.48e-16	1	1	0	0	0	0	0	0	0	0	0
Olfr926	-3.48e-16	1	1	0	0	0	0	0	0	0	0	0
