# Supplementary material for: Concentration-Dependent Recruitment of Mammalian Odorant Receptors
Source: eNeuro. 2020 Apr 15;7(2):ENEURO.0103-19.2019. doi: 10.1523/ENEURO.0103-19.2019 (PMC7189481; doi:10.1523/ENEURO.0103-19.2019)
Supplement: Extended Data Figure 2-4. — Differential expression data for 1% ACT. Download Figure 2-4, XLSX file. [file enu-eN-NWR-0103-19-s11.xlsx]

## Sheet: Table 1percentACT
	EdgeR DE analysis						Read counts
id	logFoldChange	PValueRaw	PValueFDRadjusted	baseMean	baseMeanA	baseMeanB	No1	No2	No3	Ac1	Ac2	Ac3
Olfr376	2.67501	2.86117e-19	3.11295e-16	381.016	113.21	648.822	84	120	103	878	408	877
Olfr136	1.76846	1.85732e-10	1.01038e-07	265.324	131.61	399.038	94	121	140	520	255	551
Olfr923	3.11159	4.72928e-10	1.71515e-07	407.593	58.5675	756.618	32	60	66	65	772	1489
Olfr1474	2.33135	2.47577e-09	6.73409e-07	107.733	38.6658	176.801	28	43	34	309	104	192
Olfr913	1.64654	5.17845e-06	0.00101481	100.255	46.5906	153.919	9	61	56	25	125	323
Olfr1377	2.19768	5.59639e-06	0.00101481	167.453	46.4331	288.472	33	51	42	46	264	579
Olfr430	1.52079	8.48106e-06	0.00120063	140.236	70.2702	210.202	41	86	64	81	194	384
Olfr1353	1.86969	8.82816e-06	0.00120063	47.4702	20.4607	74.4798	29	19	8	206	38	28
Olfr1104	1.0966	1.72624e-05	0.00208684	208.822	137.421	280.223	85	116	168	136	291	461
Olfr888	3.09623	2.19125e-05	0.00222986	15.9022	3.41132	28.3932	4	0	5	9	31	49
Olfr56	1.49823	2.25446e-05	0.00222986	117.124	72.6727	161.576	45	38	110	259	112	178
Olfr744	1.67722	2.69382e-05	0.00244239	75.6207	34.0494	117.192	31	29	32	47	99	221
Olfr749	1.33781	4.05898e-05	0.00339705	360.78	189.372	532.189	126	160	223	141	606	917
Olfr478	1.75913	8.86269e-05	0.00658816	40.8842	19.6269	62.1415	15	29	10	35	64	99
Olfr31	1.43474	9.08293e-05	0.00658816	121.075	72.3732	169.777	47	67	81	303	150	134
Olfr901	1.13753	0.000182606	0.0119493	104.547	67.9565	141.137	47	71	66	95	120	236
Olfr491	1.0249	0.000186708	0.0119493	158.769	110.954	206.585	47	151	104	91	253	312
Olfr1381	1.10942	0.000415626	0.0251223	57.8368	40.3021	75.3716	21	34	53	60	64	119
Olfr220	0.972928	0.000500121	0.0281731	248.095	183.159	313.032	142	183	171	526	269	279
Olfr449	0.896371	0.000517888	0.0281731	325.398	252.148	398.648	228	158	290	704	313	356
Olfr315	1.05855	0.000616097	0.0308202	86.8853	61.5147	112.256	61	58	48	196	87	103
Olfr1467	1.37042	0.000631544	0.0308202	43.6825	24.2113	63.1538	12	33	21	19	72	107
Olfr881	1.77115	0.000651531	0.0308202	36.8674	18.1082	55.6266	20	25	5	30	69	79
Olfr1355	-2.88569	0.00069006	0.0312827	7.13755	12.8363	1.43879	9	16	10	2	3	0
Olfr711	0.68732	0.000824091	0.0348767	321.539	271.291	371.788	206	201	321	355	377	486
Olfr1197	1.00073	0.000833452	0.0348767	82.2553	60.5315	103.979	39	77	49	92	117	131
Olfr983	1.01534	0.000949961	0.0363392	126.961	85.8477	168.075	54	99	80	85	170	278
Olfr281	0.838428	0.000966862	0.0363392	147.338	115.869	178.806	87	109	117	169	232	189
Olfr531	1.35808	0.000980683	0.0363392	311.649	178.105	445.193	114	189	179	1006	311	264
Olfr1352	1.55939	0.00102446	0.0363392	134.345	58.4492	210.241	54	61	44	593	102	75
Olfr1471	1.58608	0.0010354	0.0363392	33.788	17.4489	50.127	13	15	19	114	33	31
Olfr1406	0.990659	0.00115965	0.0394282	70.436	50.707	90.165	43	45	49	67	125	102
Olfr1026	1.50528	0.00149928	0.0493693	49.3046	23.794	74.8152	20	29	16	21	83	130
Olfr145	1.74367	0.00154279	0.0493693	152.065	60.3494	243.781	49	87	30	49	271	438
Olfr1469	2.05162	0.00216743	0.067376	12.639	5.68559	19.5923	5	1	9	12	24	27
Olfr167	0.792289	0.00233364	0.0705279	118.614	95.2614	141.966	78	93	87	148	166	156
Olfr165	1.53982	0.00245522	0.0721968	37.3331	19.7945	54.8717	14	14	25	129	38	29
Olfr164	1.70509	0.00271466	0.0767617	36.7123	16.4116	57.013	12	12	20	149	38	20
Olfr1415	0.894376	0.00275157	0.0767617	60.6029	46.8181	74.3878	35	39	52	76	77	92
Olfr874	1.51149	0.00285965	0.0777826	120.319	52.8745	187.764	37	75	33	40	172	369
Olfr1132	1.76377	0.00315238	0.0836534	12.5248	6.22022	18.8294	8	6	3	42	16	9
Olfr527	1.07765	0.00341704	0.0885175	303.355	192.886	413.825	167	124	226	1001	180	294
Olfr328	0.78858	0.00353813	0.0895229	104.05	83.9362	124.165	81	71	75	146	157	113
Olfr61	1.4	0.00398525	0.0985445	81.664	44.8327	118.495	27	45	49	281	73	69
Olfr1428	0.761203	0.00473247	0.114128	107.194	87.4305	126.957	51	100	86	107	155	153
Olfr46	0.926761	0.00482526	0.114128	66.0493	50.6645	81.4341	30	54	53	100	72	99
Olfr693	0.874933	0.00518133	0.119054	70.8184	55.7012	85.9356	42	69	41	113	90	86
Olfr745	0.840589	0.00525237	0.119054	308.418	218.214	398.622	150	263	181	168	422	668
Olfr1506	1.66404	0.00586011	0.127908	18.3709	11.4035	25.3382	0	18	13	17	33	32
Olfr1347	0.813963	0.00587813	0.127908	85.5644	69.6277	101.501	70	43	74	136	107	99
Olfr193	1.53564	0.00609771	0.130084	25.2605	15.0001	35.5208	7	11	22	62	37	24
Olfr876	1.66621	0.00673808	0.140981	83.2146	31.2154	135.214	33	31	21	22	115	279
Olfr1219	0.998736	0.00689787	0.141602	64.1184	47.481	80.7558	40	61	29	134	62	80
Olfr1153	3.60986	0.00709084	0.142867	2.67532	0.352908	4.99774	0	1	0	11	7	0
Olfr1048	-1.57688	0.00763397	0.151014	19.021	27.8329	10.2092	16	38	22	6	26	2
Olfr51	2.15704	0.0085804	0.166705	10.0643	3.82848	16.3002	1	1	8	0	19	31
Olfr463	1.13562	0.00875184	0.167053	196.42	117.024	275.816	91	96	128	689	118	181
Olfr720	0.728782	0.00910635	0.170823	84.549	69.1574	99.9405	62	61	64	93	114	121
Olfr806	-1.10967	0.00931833	0.171836	29.5362	41.4993	17.5732	41	32	39	17	11	29
Olfr1386	0.544165	0.0101991	0.184943	348.977	310.594	387.36	246	317	279	463	385	442
Olfr1477	0.981153	0.0110829	0.197675	31.1094	23.4517	38.7672	23	15	25	50	39	41
Olfr1087	1.06048	0.011536	0.202438	32.5085	23.1167	41.9002	17	28	18	73	43	29
Olfr170	0.939596	0.0124083	0.20531	81.7588	61.6899	101.828	43	53	70	165	121	65
Olfr398	0.770151	0.0124825	0.20531	71.0838	57.1727	84.9949	66	46	43	125	57	104
Olfr1160	1.18912	0.012592	0.20531	31.0346	19.1064	42.9627	18	20	14	104	28	22
Olfr589	4.22026	0.0126012	0.20531	1.08104	0	2.16208	0	0	0	1	4	2
Olfr697	1.54806	0.0126432	0.20531	11.5593	6.24163	16.8769	7	6	4	11	27	17
Olfr330	0.746784	0.0131014	0.209622	131.789	106.665	156.913	93	102	94	271	156	115
Olfr133	0.913613	0.0133143	0.209942	33.8362	25.897	41.7754	24	33	14	41	63	35
Olfr1213	1.16047	0.0135875	0.211188	22.2862	16.0084	28.564	26	4	13	49	11	37
Olfr110	0.897086	0.0143746	0.220276	329.871	236.782	422.96	172	263	208	930	295	271
Olfr1310	1.64677	0.0148167	0.220861	8.12457	4.40594	11.8432	2	6	4	11	15	13
Olfr17	0.54537	0.0148188	0.220861	263.982	231.164	296.799	156	234	235	257	288	420
Olfr1368	0.70707	0.0156533	0.221473	82.9716	70.5125	95.4308	45	55	89	100	100	115
Olfr1392	0.520877	0.0157251	0.221473	247.389	221.001	273.776	168	174	252	248	280	366
Olfr490	1.56462	0.0157919	0.221473	11.1961	5.8745	16.5178	6	6	4	39	11	9
Olfr1380	0.740372	0.0160543	0.221473	93.4624	78.6898	108.235	49	63	99	139	100	123
Olfr303	0.842464	0.0160646	0.221473	42.0873	32.121	52.0536	27	31	29	36	71	62
Olfr55	0.671626	0.0162456	0.221473	94.1894	78.6749	109.704	76	69	68	109	107	144
Olfr45	0.809122	0.016431	0.221473	54.506	44.5221	64.49	48	52	22	91	64	63
Olfr889	1.27366	0.0164884	0.221473	37.8236	19.6802	55.9669	21	13	19	14	44	115
Olfr1360	-4.46495	0.0169142	0.224423	1.76454	3.52908	0	0	10	0	0	0	0
Olfr727	0.47601	0.0174731	0.229045	522.168	479.859	564.476	340	439	515	598	671	603
Olfr1500	0.761762	0.0177294	0.229638	55.2866	44.6009	65.9724	33	37	50	53	91	72
Olfr314	0.815971	0.0182525	0.233632	40.9595	32.381	49.5379	33	31	24	59	72	36
Olfr536	0.459591	0.0185794	0.23505	979.864	915.963	1043.77	1143	661	677	1317	1244	950
Olfr1124	0.888897	0.0190501	0.238235	32.6751	24.8919	40.4583	20	20	27	32	52	48
Olfr1385	0.682638	0.0196559	0.243018	98.4541	84.1751	112.733	80	54	92	129	133	114
Olfr1271	0.656325	0.0199625	0.244036	80.0252	68.726	91.3245	67	81	40	119	119	71
Olfr820	0.631582	0.0209378	0.249938	100.849	86.746	114.953	53	118	66	91	158	127
Olfr1051	1.75887	0.0210369	0.249938	9.31146	5.35054	13.2724	4	11	0	26	18	3
Olfr360	0.729782	0.021287	0.249938	58.2851	47.3067	69.2634	25	64	40	42	89	92
Olfr147	0.837336	0.0213642	0.249938	49.744	37.1436	62.3444	30	30	40	32	87	81
Olfr325	0.765017	0.022647	0.258488	55.1664	46.1268	64.206	24	65	37	70	83	61
Olfr262	-2.02768	0.0226488	0.258488	4.61137	7.75316	1.46959	4	9	8	2	2	1
Olfr907	4.06551	0.0231346	0.258488	1.08957	0	2.17915	0	0	0	0	6	1
Olfr109	0.84115	0.0233149	0.258488	123.074	89.9719	156.177	59	122	65	88	132	275
Olfr127	0.829987	0.0235386	0.258488	33.7362	26.774	40.6985	21	32	20	43	49	43
Olfr12	0.611447	0.0236136	0.258488	128.894	113.213	144.574	81	89	134	166	145	169
Olfr921	0.768214	0.0237581	0.258488	40.0301	32.5522	47.508	30	28	30	54	52	52
Olfr1212	0.759086	0.0245963	0.264306	48.5296	39.8419	57.2173	36	27	44	57	69	63
Olfr1491	0.738206	0.0247787	0.264306	47.1317	38.9866	55.2768	28	34	43	61	56	66
Olfr361	1.04544	0.0251949	0.266136	22.9992	15.5775	30.4209	13	13	16	16	35	46
Olfr1022	2.78456	0.0257126	0.268993	2.70611	0.705816	4.70641	0	2	0	3	4	8
Olfr898	1.72867	0.0261356	0.270814	7.26865	4.16702	10.3703	5	0	6	11	8	15
Olfr728	0.649919	0.0264817	0.271812	84.7624	71.845	97.6798	70	68	57	151	116	68
Olfr944	0.99601	0.0268646	0.273165	23.5057	17.6808	29.3306	7	23	18	24	39	33
Olfr455	0.454183	0.027165	0.273662	349.641	319.045	380.237	284	286	293	417	350	488
Olfr1204	1.28265	0.0280825	0.28031	11.8318	7.32177	16.3418	6	9	5	10	25	18
Olfr930	1.53157	0.0286838	0.281548	8.80586	5.13317	12.4785	1	8	5	8	13	19
Olfr936	-2.0248	0.0288013	0.281548	4.88128	8.2451	1.51746	4	17	2	1	3	1
Olfr432	1.13968	0.0289972	0.281548	19.1374	13.1215	25.1534	9	8	18	17	39	26
Olfr15	0.406288	0.0299575	0.281548	611.588	569.11	654.066	433	648	467	586	852	713
Olfr1253	0.841292	0.030305	0.281548	32.2717	25.5231	39.0202	10	41	19	21	61	44
Olfr1394	1.18095	0.0303787	0.281548	13.6139	9.32147	17.9064	10	5	10	19	17	23
Olfr1249	1.67483	0.0306651	0.281548	7.76621	4.8014	10.731	10	1	2	15	8	13
Olfr456	3.73284	0.0309604	0.281548	0.7656	0	1.5312	0	0	0	2	0	3
Olfr462	0.809908	0.0309777	0.281548	40.1437	31.5436	48.7438	21	29	35	59	32	70
Olfr209	0.932228	0.0309793	0.281548	27.142	21.2063	33.0777	9	21	27	31	42	36
Olfr1472	2.37776	0.031053	0.281548	3.88599	1.08719	6.68479	2	1	0	4	3	14
Olfr784	0.847853	0.0315761	0.282032	33.8156	25.3625	42.2686	16	31	22	25	44	66
Olfr623	1.30671	0.0318058	0.282032	11.6214	7.61057	15.6322	4	13	4	12	21	18
Olfr725	1.02691	0.0319084	0.282032	19.6496	14.0519	25.2473	10	14	14	24	40	20
Olfr1272	1.95562	0.0321434	0.282032	9.32654	6.14557	12.5075	0	2	14	17	11	14
Olfr726	0.521	0.0329964	0.2872	194.95	174.365	215.534	127	188	158	232	304	184
Olfr1226	0.519419	0.0334616	0.288939	193.828	170.298	217.358	111	170	179	175	204	324
Olfr1447	0.759789	0.0341123	0.292238	36.2804	28.8987	43.6621	19	39	21	33	77	34
Olfr541	0.639994	0.0361529	0.3073	98.0672	84.6534	111.481	57	98	75	143	105	125
Olfr30	0.591044	0.0366479	0.308068	238.774	205.07	272.478	166	197	192	441	191	295
Olfr805	0.571196	0.0368096	0.308068	88.2794	77.6841	98.8747	66	81	64	112	122	96
Olfr663	3.66634	0.0378388	0.312556	0.804937	0	1.60987	0	0	0	1	0	4
Olfr345	2.91728	0.0379204	0.312556	1.85449	0.367139	3.34183	1	0	0	2	7	2
Olfr532	0.632855	0.0387011	0.316593	57.7089	49.5555	65.8623	44	44	46	88	60	73
Olfr583	-3.47507	0.0391105	0.317554	0.723639	1.44728	0	0	3	1	0	0	0
Olfr1427	0.425026	0.0394661	0.318067	431.675	400.534	462.817	302	409	374	511	444	575
Olfr1340	0.476292	0.040127	0.319761	200.537	182.379	218.694	96	178	217	156	253	298
Olfr194	-1.23813	0.0405958	0.319761	10.2187	15.0463	5.39111	13	17	11	6	7	5
Olfr988	1.0332	0.0407245	0.319761	25.5434	19.5128	31.574	17	31	6	31	36	37
Olfr1295	0.738979	0.040929	0.319761	34.1028	27.968	40.2375	28	27	21	43	53	38
Olfr1261	0.612721	0.0411457	0.319761	115.722	99.5171	131.926	99	70	99	116	179	139
Olfr99	0.571494	0.0419706	0.323858	94.6374	82.2793	106.996	56	78	88	86	155	110
Olfr732	1.2349	0.0427631	0.325894	12.24	8.68003	15.8	2	6	15	13	13	25
Olfr1193	0.586641	0.0428335	0.325894	84.6981	73.3316	96.0646	65	62	71	88	132	97
Olfr1395	1.05756	0.0434596	0.328361	404.062	223.632	584.493	147	200	255	1623	188	315
Olfr974	0.665134	0.0441558	0.329138	47.0085	39.9596	54.0573	32	37	39	64	66	51
Olfr1196	0.548296	0.0444469	0.329138	117.632	104.059	131.205	86	103	93	156	177	108
Olfr486	2.51306	0.04447	0.329138	2.80389	1.05872	4.54906	0	3	0	5	4	6
Olfr76	0.866413	0.0454624	0.331771	22.8089	17.5808	28.0369	15	21	12	26	43	24
Olfr196	1.30964	0.0456112	0.331771	79.421	39.2114	119.631	19	44	43	329	78	31
Olfr1393	0.719868	0.0457404	0.331771	47.2838	39.9956	54.572	22	42	44	68	61	54
Olfr1342	0.575231	0.0461293	0.332375	66.6115	58.004	75.219	42	48	66	67	73	105
Olfr878	0.61353	0.0467798	0.332697	56.0422	48.7286	63.3558	41	69	24	64	104	44
Olfr1157	0.762658	0.0467855	0.332697	35.5565	29.5762	41.5367	12	46	23	37	70	31
Olfr1508	0.55806	0.0473503	0.334527	83.6182	73.0682	94.1682	54	76	68	84	138	89
Olfr748	0.607083	0.0487325	0.342071	61.5434	51.4557	71.6311	36	50	53	49	71	110
Olfr1364	0.461684	0.0493908	0.342436	183.913	168.252	199.573	108	142	202	172	197	280
Olfr910	0.65908	0.0494141	0.342436	54.38	47.4709	61.289	19	63	47	54	87	61
Olfr890	1.55872	0.0502386	0.344262	27.4179	11.1752	43.6605	9	19	3	3	55	77
Olfr1102	0.677762	0.050349	0.344262	38.8251	32.9159	44.7343	26	42	22	51	62	37
Olfr447	1.2132	0.0506267	0.344262	10.4975	6.97591	14.019	9	6	4	13	16	17
Olfr419	0.538964	0.0521448	0.352382	84.114	74.7078	93.5203	58	93	53	86	132	91
Olfr420	0.614993	0.0525683	0.353051	52.7437	45.4526	60.0347	41	41	41	68	81	52
Olfr1263	0.5014	0.0544389	0.358688	120.695	108.216	133.175	70	105	117	106	164	164
Olfr741	0.408701	0.0545485	0.358688	273.886	256.369	291.403	201	252	241	315	326	325
Olfr854	-3.35364	0.0545558	0.358688	0.705816	1.41163	0	0	4	0	0	0	0
Olfr959	0.585159	0.0547263	0.358688	55.7521	48.3722	63.132	38	59	35	61	97	52
Olfr631	-3.34109	0.0550715	0.358789	0.777108	1.55422	0	0	0	4	0	0	0
Olfr912	0.757713	0.0558826	0.359181	27.7309	22.5107	32.9512	19	22	20	33	41	35
Olfr1359	0.644143	0.0563062	0.359181	57.941	49.6803	66.2018	45	29	59	54	81	81
Olfr186	1.14914	0.0563639	0.359181	89.2518	45.8629	132.641	30	47	47	381	71	36
Olfr952	1.81949	0.0564522	0.359181	3.15732	1.47574	4.8389	2	1	1	6	3	7
Olfr476	0.708527	0.0571209	0.359445	32.6638	27.0379	38.2896	17	27	29	35	38	52
Olfr204	0.998257	0.0571543	0.359445	23.0588	19.0603	27.0572	10	37	6	33	35	23
Olfr1054	0.888682	0.0579809	0.362436	19.5949	14.8075	24.3822	11	14	15	19	37	24
Olfr1257	0.500753	0.0582962	0.362436	110.661	98.6732	122.648	67	102	98	97	145	157
Olfr1389	0.529483	0.0596789	0.367936	112.937	100.448	125.427	78	111	84	130	124	159
Olfr346	0.667496	0.0600126	0.367936	37.6645	32.1104	43.2186	24	44	20	41	60	42
Olfr1346	0.565571	0.0604091	0.367936	80.7416	71.9593	89.5238	60	49	84	90	109	97
Olfr285	0.506281	0.0609257	0.367936	285.72	260.609	310.832	147	220	332	387	224	420
Olfr1494	0.616206	0.0609957	0.367936	58.9356	52.1226	65.7487	28	47	65	75	64	79
Olfr1231	0.795419	0.0615135	0.367936	29.4617	24.0899	34.8335	16	34	16	52	41	26
Olfr172	3.30175	0.0618862	0.367936	0.613812	0	1.22762	0	0	0	0	4	0
Olfr883	3.30175	0.0618862	0.367936	0.613812	0	1.22762	0	0	0	0	4	0
Olfr1264	0.462261	0.0646198	0.37473	151.247	137.581	164.914	120	145	109	154	217	173
Olfr1384	0.407241	0.0647447	0.37473	237.361	220.277	254.446	162	187	244	219	269	341
Olfr1322	0.634333	0.0650348	0.37473	47.4273	39.5709	55.2838	37	34	36	41	63	75
Olfr452	0.629193	0.0659093	0.37473	39.4943	33.9496	45.039	29	33	30	53	47	50
Olfr453	0.85798	0.0660164	0.37473	20.4225	15.9447	24.9003	9	16	18	21	37	24
Olfr470	1.52967	0.0660463	0.37473	4.5311	2.62717	6.43504	1	2	4	6	6	9
Olfr804	1.11869	0.0670556	0.37473	10.7487	7.68878	13.8086	12	6	3	27	9	12
Olfr1164	-2.44022	0.0670579	0.37473	2.82856	4.88002	0.777109	3	3	7	3	0	0
Olfr915	2.13221	0.067179	0.37473	2.78922	1.41163	4.16681	0	4	0	4	8	2
Olfr1233	0.738693	0.0671892	0.37473	29.0237	23.662	34.3855	23	20	21	37	50	28
Olfr845	1.49146	0.0674779	0.37473	5.13721	2.9016	7.37282	3	4	1	5	11	8
Olfr736	0.891445	0.0678036	0.37473	21.3416	16.9816	25.7016	25	10	11	28	26	31
Olfr1396	0.506366	0.0681107	0.37473	96.2661	87.0844	105.448	61	71	102	94	130	122
Olfr992	0.779312	0.0683387	0.37473	25.3379	20.7963	29.8795	10	21	25	26	38	34
Olfr918	1.02149	0.0685037	0.37473	15.3443	11.2536	19.435	7	18	6	14	24	25
Olfr1015	0.675553	0.0685397	0.37473	50.0201	43.949	56.0913	17	54	48	60	65	61
Olfr187	0.863689	0.0711792	0.387215	43.0753	30.852	55.2985	22	26	35	131	30	36
Olfr357	0.640286	0.0725513	0.392716	36.4146	30.9125	41.9168	29	31	24	40	50	48
Olfr123	0.552544	0.0746879	0.402279	54.048	47.4026	60.6934	39	42	47	53	76	70
Olfr1411	0.49145	0.075258	0.403353	115.491	106.12	124.862	56	85	143	113	109	184
Olfr1170	0.749142	0.0761408	0.40405	28.0123	22.6675	33.3571	20	17	24	29	49	32
Olfr1437	0.709035	0.0765673	0.40405	29.1133	24.6244	33.6021	24	36	8	45	55	15
Olfr1404	0.535241	0.0765727	0.40405	62.8481	56.6958	69.0004	40	75	40	75	90	65
Olfr390	0.506253	0.0768735	0.40405	70.9813	64.2099	77.7526	49	55	69	82	84	91
Olfr10	-1.71814	0.0777238	0.406555	3.56563	5.60006	1.5312	4	4	7	2	0	3
Olfr1349	0.430894	0.078543	0.408875	165.125	152.367	177.882	129	139	144	198	166	224
Olfr397	0.499078	0.0792917	0.410806	82.5907	73.2536	91.9278	52	72	74	68	131	101
Olfr1509	0.604514	0.0802114	0.4118	99.9896	93.0125	106.967	60	47	140	127	117	113
Olfr780	0.782252	0.0802554	0.4118	23.9439	19.7198	28.1679	9	30	15	22	38	32
Olfr291	0.583295	0.080976	0.4118	45.1609	39.678	50.6439	32	34	41	68	46	56
Olfr773	-3.00917	0.0809975	0.4118	0.529362	1.05872	0	0	3	0	0	0	0
Olfr153	-2.99811	0.0816638	0.413257	0.582831	1.16566	0	0	0	3	0	0	0
Olfr1313	1.22222	0.0827078	0.414971	8.93293	5.81743	12.0484	7	7	2	8	16	15
Olfr480	1.62501	0.0829975	0.414971	4.68744	2.54165	6.83323	0	5	2	6	15	2
Olfr552	0.507358	0.0831467	0.414971	119.256	108.447	130.065	80	147	70	119	155	153
Olfr1356	1.3235	0.0845759	0.420176	8.50399	5.64276	11.3652	7	1	7	12	17	9
Olfr16	0.462431	0.08567	0.4204	111.069	101.817	120.321	67	101	107	109	157	130
Olfr524	0.446094	0.0859068	0.4204	157.197	144.214	170.181	149	105	135	278	124	178
Olfr1238	0.609544	0.0861316	0.4204	36.8001	31.9427	41.6574	27	36	24	55	53	33
Olfr131	0.431257	0.0861666	0.4204	244.596	231.898	257.294	184	153	284	360	233	274
Olfr1018	0.37316	0.0883318	0.428026	304.961	292.748	317.174	158	271	358	275	348	412
Olfr1239	1.15132	0.0890692	0.428026	10.4315	7.9528	12.9102	3	4	14	15	14	14
Olfr371	1.42549	0.0892415	0.428026	4.84741	3.00854	6.68629	3	1	4	11	7	5
Olfr836	-2.29782	0.0893561	0.428026	2.40436	4.03162	0.777109	3	5	3	3	0	0
Olfr1112	0.547573	0.0896966	0.428026	82.9817	75.2888	90.6746	58	44	99	82	114	102
Olfr1507	0.354707	0.0904077	0.428462	306.18	291.777	320.583	236	295	260	351	416	302
Olfr1055	2.95725	0.0905755	0.428462	0.460359	0	0.920718	0	0	0	0	3	0
Olfr331	2.95849	0.0916925	0.431868	0.388554	0	0.777109	0	0	0	3	0	0
Olfr169	0.431627	0.092285	0.43189	155.048	147.411	162.684	142	74	178	209	127	206
Olfr495	-1.37001	0.0924911	0.43189	5.69824	8.7334	2.66308	6	13	5	4	2	3
Olfr309	0.465298	0.0937763	0.43602	441.649	412.852	470.445	237	375	498	681	409	499
Olfr860	0.783061	0.0943315	0.436735	22.3058	18.2476	26.3639	7	18	24	18	41	27
Olfr998	1.7328	0.0961811	0.441679	2.75796	1.5328	3.98312	1	0	3	4	3	6
Olfr1484	0.468598	0.0962382	0.441679	88.6693	79.7624	97.5761	63	79	74	86	99	133
Olfr111	0.56334	0.0968355	0.441679	41.1202	35.7215	46.5189	22	42	33	33	61	57
Olfr788	0.441812	0.0970233	0.441679	149.771	139.892	159.651	77	106	191	114	194	209
Olfr1451	1.17497	0.0979137	0.443876	9.17246	6.83346	11.5115	4	13	2	16	13	10
Olfr821	0.533951	0.0984953	0.444659	51.5446	45.2176	57.8715	32	53	38	44	70	74
Olfr239	0.481766	0.0997778	0.448588	65.4616	59.3126	71.6107	30	73	58	50	102	81
Olfr733	0.529034	0.100207	0.448662	80.0067	71.4526	88.5608	82	50	61	87	126	81
Olfr171	0.599651	0.100931	0.450054	89.827	82.1728	97.4812	38	70	112	127	107	94
Olfr1270	0.505701	0.101407	0.450329	81.2969	74.1124	88.4814	60	54	85	97	114	84
Olfr173	0.998886	0.103311	0.455364	44.3852	24.0471	64.7233	18	34	14	195	32	13
Olfr297	0.775851	0.103378	0.455364	24.4069	19.2346	29.5792	22	14	16	22	47	28
Olfr522	0.464576	0.103966	0.456108	254.222	234.282	274.162	219	294	129	254	296	348
Olfr885	-1.22749	0.104623	0.457149	6.84074	10.0131	3.66843	9	8	10	8	3	2
Olfr213	0.451772	0.105603	0.459585	83.7355	77.2566	90.2145	58	76	75	98	110	92
Olfr340	3.55255	0.106077	0.459809	0.896783	0	1.79357	0	0	0	1	5	0
Olfr777	0.535391	0.107647	0.461475	83.3854	72.8149	93.9559	58	48	89	59	132	113
Olfr1023	-1.18139	0.107912	0.461475	10.085	14.3335	5.83646	10	17	12	14	5	2
Olfr523	0.366651	0.108938	0.461475	204.285	194.899	213.67	199	190	141	262	255	200
Olfr401	0.847254	0.109306	0.461475	13.6147	10.7046	16.5248	8	11	10	19	18	18
Olfr1216	0.540212	0.109772	0.461475	50.0478	45.3035	54.792	18	59	46	41	68	69
Olfr948	-0.925148	0.109897	0.461475	14.2254	20.2471	8.20375	19	31	6	12	10	6
Olfr578	-0.590972	0.109922	0.461475	237.501	330.892	144.11	112	166	595	177	121	181
Olfr1242	0.561568	0.109981	0.461475	54.9767	49.745	60.2084	25	61	49	74	71	57
Olfr1297	0.918025	0.110279	0.461475	89.226	52.707	125.745	35	70	39	359	66	37
Olfr676	-0.769494	0.111165	0.461864	54.1301	79.1755	29.0846	15	48	146	33	24	39
Olfr995	1.44218	0.111388	0.461864	3.82278	2.23143	5.41412	3	1	2	10	7	2
Olfr135	1.2532	0.111645	0.461864	6.30152	3.73577	8.86727	2	3	5	2	14	12
Olfr399	0.702086	0.113366	0.467205	22.721	19.0138	26.4282	14	25	13	25	32	30
Olfr311	1.92155	0.113949	0.467835	1.7309	0.720047	2.74176	1	1	0	3	2	4
Olfr214	0.651436	0.114391	0.467886	28.509	23.5766	33.4414	17	26	21	26	32	50
Olfr77	0.691039	0.116846	0.47486	28.2953	24.482	32.1087	19	43	6	23	61	22
Olfr649	-0.690361	0.116969	0.47486	28.3909	36.4559	20.326	19	45	35	14	17	34
Olfr1136	2.2357	0.118187	0.477216	1.07399	0.388554	1.75943	0	0	1	3	1	2
Olfr985	-0.86139	0.118427	0.477216	13.7585	18.6823	8.83463	13	24	14	11	14	5
Olfr958	0.56109	0.119533	0.47866	38.7477	33.1512	44.3442	25	36	29	31	49	63
Olfr479	0.526307	0.119964	0.47866	46.902	42.2587	51.5452	37	24	52	46	51	71
Olfr197	1.03142	0.120105	0.47866	8.55216	6.36999	10.7343	6	3	8	13	13	10
Olfr43	0.380435	0.121061	0.480711	172.057	158.637	185.476	125	129	173	144	178	277
Olfr834	2.59832	0.12501	0.493994	0.322308	0	0.644615	0	0	0	0	1	1
Olfr1453	2.59702	0.125773	0.493994	0.298373	0	0.596745	0	0	0	1	0	1
Olfr555	2.59702	0.125773	0.493994	0.298373	0	0.596745	0	0	0	1	0	1
Olfr514	2.59457	0.126223	0.493994	0.282971	0	0.565942	0	0	0	1	1	0
Olfr1134	0.709757	0.12718	0.495956	25.4124	20.3148	30.5101	21	17	17	66	25	17
Olfr1211	0.65095	0.127956	0.497199	23.8291	20.4503	27.2079	18	15	22	35	25	31
Olfr518	0.48485	0.130136	0.49901	108.074	104.085	112.062	32	102	145	86	144	135
Olfr141	0.657326	0.130206	0.49901	23.6951	20.1226	27.2676	10	29	16	19	42	28
Olfr1151	-2.16893	0.130511	0.49901	1.06166	1.86429	0.259036	2	1	2	1	0	0
Olfr533	0.347867	0.130651	0.49901	203.936	194.65	213.221	183	163	180	251	199	258
Olfr329	0.40745	0.130916	0.49901	94.0162	88.2783	99.7542	74	106	61	109	134	90
Olfr1218	-0.833563	0.131173	0.49901	14.8342	20.1368	9.53157	11	28	16	8	10	13
Olfr747	0.658883	0.132771	0.500221	34.7289	28.6955	40.7623	17	35	26	43	25	65
Olfr6	0.356267	0.133647	0.500221	195.916	188.232	203.6	125	149	231	184	222	260
Olfr1344	0.692143	0.133654	0.500221	18.8982	15.8234	21.973	13	17	13	27	29	18
Olfr1188	1.62773	0.1337	0.500221	2.99506	1.77877	4.21135	1	4	0	5	4	5
Olfr372	0.805446	0.133791	0.500221	16.8484	14.2232	19.4736	2	14	22	10	22	30
Olfr114	1.29559	0.135471	0.504768	5.07336	3.41851	6.72821	2	1	6	5	10	7
Olfr229	-0.631159	0.136189	0.505258	25.561	32.9659	18.1562	24	20	44	17	14	28
Olfr464	0.428367	0.136531	0.505258	125.973	117.559	134.387	74	113	130	157	115	173
Olfr556	0.483392	0.137357	0.50583	62.1041	56.0791	68.1291	41	59	52	83	54	89
Olfr1089	1.50386	0.137616	0.50583	2.91677	1.46151	4.37203	1	2	1	1	9	4
Olfr1323	0.682616	0.138872	0.506715	20.1757	17.1567	23.1947	10	25	12	22	35	20
Olfr681	0.445733	0.138879	0.506715	70.5225	66.4169	74.6282	36	99	47	69	109	69
Olfr1391	0.380218	0.139254	0.506715	165.658	158.909	172.407	106	111	208	197	138	234
Olfr716	0.388576	0.141182	0.510061	135.381	126.459	144.303	94	102	144	157	111	206
Olfr1189	0.730612	0.141721	0.510061	16.6198	13.7987	19.4409	12	9	16	19	22	23
Olfr520	0.990789	0.141776	0.510061	7.75518	5.51454	9.99582	3	7	5	6	11	15
Olfr807	0.759984	0.142048	0.510061	21.2714	18.8145	23.7283	5	36	11	16	33	28
Olfr11	0.526069	0.143398	0.511697	55.5772	49.1028	62.0516	45	67	23	40	98	64
Olfr832	1.03859	0.143609	0.511697	6.71761	4.71602	8.7192	4	7	2	7	17	5
Olfr389	0.501062	0.144325	0.511697	37.9949	34.3167	41.673	30	33	30	47	51	41
Olfr1318	0.423992	0.144508	0.511697	67.1373	61.5332	72.7415	37	61	68	54	77	104
Olfr1283	0.456913	0.144908	0.511697	76.2581	72.2025	80.3136	32	59	102	76	71	115
Olfr1303	-0.615175	0.145326	0.511697	31.8758	41.4535	22.2981	23	55	35	26	21	27
Olfr1008	2.49129	0.146274	0.511725	0.306906	0	0.613812	0	0	0	0	2	0
Olfr1436	2.49129	0.146274	0.511725	0.306906	0	0.613812	0	0	0	0	2	0
Olfr731	0.995828	0.147574	0.513618	7.87386	5.82462	9.9231	5	8	3	12	9	12
Olfr20	0.563593	0.14776	0.513618	48.9167	41.9524	55.881	31	58	26	97	76	22
Olfr295	0.755958	0.148487	0.514504	14.0497	11.4389	16.6606	10	11	10	20	22	14
Olfr919	0.887228	0.151688	0.523926	13.1702	10.8117	15.5287	3	11	15	18	20	14
Olfr965	-0.758659	0.152724	0.525833	15.7765	20.9066	10.6464	18	24	15	11	10	14
Olfr656	0.463542	0.154659	0.528526	46.2736	42.2303	50.3168	33	49	33	53	73	42
Olfr1309	0.977247	0.154738	0.528526	8.4774	6.19894	10.7559	4	9	4	10	9	16
Olfr482	0.819072	0.154963	0.528526	14.1005	10.9078	17.2933	10	15	5	10	27	19
Olfr1093	0.643815	0.155504	0.528715	49.2102	42.4125	56.0079	21	62	33	104	54	37
Olfr159	2.03398	0.15632	0.529833	0.96841	0.388554	1.54827	0	0	1	1	2	2
Olfr224	0.411238	0.156943	0.530291	128.469	119.89	137.048	92	124	109	191	172	103
Olfr502	0.563533	0.15818	0.531698	32.6404	26.9738	38.307	15	30	28	18	37	66
Olfr722	0.510293	0.158337	0.531698	46.5523	43.0363	50.0682	20	56	41	55	65	47
Olfr71	0.625219	0.160093	0.535941	24.7968	21.8582	27.7353	23	27	10	40	28	26
Olfr292	0.549475	0.160905	0.537008	30.3801	26.3035	34.4567	20	24	27	24	48	40
Olfr150	0.402596	0.162394	0.538857	74.0907	70.2194	77.9619	72	47	70	93	82	85
Olfr380	0.512446	0.162449	0.538857	39.9735	36.9336	43.0134	18	54	29	44	59	40
Olfr1504	1.25817	0.163259	0.53953	3.92649	2.57729	5.27568	0	4	3	2	10	5
Olfr954	1.03434	0.163644	0.53953	6.46972	4.75871	8.18073	7	4	2	8	10	9
Olfr859	0.533034	0.166581	0.547555	31.4332	28.2927	34.5736	16	36	25	35	49	31
Olfr119	0.459728	0.168159	0.549421	46.1771	42.7294	49.6248	33	35	47	63	48	55
Olfr284	0.697092	0.168159	0.549421	16.9918	14.2479	19.7356	9	20	10	25	30	12
Olfr319	0.448622	0.170654	0.553032	50.2489	46.6257	53.8721	29	48	49	57	57	64
Olfr212	0.340083	0.171004	0.553032	155.005	147.266	162.743	108	153	138	143	184	205
Olfr1034	-0.689165	0.171195	0.553032	21.6403	28.1788	15.1019	13	41	23	16	28	7
Olfr1182	0.764676	0.171624	0.553032	18.5039	14.3264	22.6814	7	19	13	25	44	8
Olfr1135	-0.931523	0.171806	0.553032	7.90561	11.0647	4.74649	6	13	11	6	6	4
Olfr905	1.11683	0.172701	0.554053	5.08278	3.62883	6.53673	2	6	2	9	6	7
Olfr586	0.536056	0.173847	0.554053	29.4943	25.8188	33.1697	16	40	15	22	62	25
Olfr142	0.547222	0.173852	0.554053	49.5784	46.9462	52.2106	45	73	12	50	74	49
Olfr1466	0.752113	0.174233	0.554053	21.4495	17.4312	25.4678	12	27	9	54	22	14
Olfr1325	0.374667	0.174669	0.554053	100.124	94.9874	105.26	61	100	96	105	108	133
Olfr259	0.889554	0.175217	0.554174	9.43296	7.03311	11.8328	3	8	8	8	23	8
Olfr1029	-0.686912	0.177241	0.558952	18.0129	23.9544	12.0714	19	36	11	12	16	12
Olfr608	0.666406	0.178116	0.560086	19.9137	16.4721	23.3554	19	17	9	18	40	19
Olfr385	1.1013	0.179388	0.56104	4.42317	2.99431	5.85203	2	2	4	6	3	10
Olfr1495	0.656039	0.180398	0.56104	18.6211	15.3564	21.8858	15	18	9	16	38	18
Olfr933	0.682175	0.180604	0.56104	17.7543	15.1711	20.3375	12	25	5	15	36	16
Olfr448	-0.481006	0.180871	0.56104	35.38	43.7703	26.9897	32	50	37	28	39	23
Olfr1378	-1.22382	0.181887	0.56104	5.04564	7.56069	2.53059	3	15	3	1	3	4
Olfr60	0.383784	0.182174	0.56104	151.154	140.497	161.812	111	134	135	208	114	216
Olfr1206	0.60241	0.183171	0.56104	22.217	18.832	25.6021	16	18	17	23	42	20
Olfr1275	0.699071	0.183388	0.56104	15.1114	12.1661	18.0567	9	13	11	12	30	17
Olfr1341	0.334315	0.183509	0.56104	148.157	142.515	153.799	101	127	156	158	151	197
Olfr868	0.477863	0.183575	0.56104	36.3507	33.3401	39.3613	26	41	24	44	46	41
Olfr32	0.4025	0.185156	0.564284	57.8789	54.1288	61.629	53	52	42	77	83	48
Olfr510	0.77991	0.18598	0.564458	15.9849	13.6882	18.2816	12	23	3	15	26	19
Olfr160	0.579648	0.186866	0.564458	25.0075	21.3167	28.6982	12	27	19	18	31	43
Olfr683	0.468856	0.187063	0.564458	44.2287	40.8188	47.6386	28	48	35	66	50	45
Olfr1308	0.704639	0.187902	0.564458	12.8101	10.6404	14.9798	11	11	7	16	21	13
Olfr641	1.11389	0.188414	0.564458	5.81278	3.77142	7.85414	2	2	6	2	14	9
Olfr873	0.430754	0.188569	0.564458	51.7318	48.2155	55.2482	34	44	52	59	73	52
Olfr381	0.737873	0.188844	0.564458	17.748	14.1019	21.394	6	15	17	16	43	12
Olfr539	0.465493	0.190751	0.568596	72.3929	66.3097	78.476	43	76	61	129	83	58
Olfr177	0.714926	0.191985	0.569422	39.0011	27.8756	50.1267	19	35	22	130	36	16
Olfr1354	0.52549	0.192393	0.569422	36.3902	32.9017	39.8787	25	43	22	55	34	45
Olfr1222	0.325576	0.194044	0.569422	148.04	142.583	153.498	91	142	152	138	168	196
Olfr120	0.508676	0.194255	0.569422	59.2581	55.9757	62.5405	38	31	80	74	83	53
Olfr1225	-0.679864	0.194432	0.569422	34.3727	44.6867	24.0587	22	63	37	29	11	39
Olfr424	0.597443	0.194522	0.569422	20.4787	17.9909	22.9665	9	24	16	21	34	21
Olfr652	0.464047	0.194897	0.569422	34.8456	31.9784	37.7129	27	35	25	47	48	32
Olfr211	0.281253	0.195215	0.569422	302.598	293.484	311.712	231	261	300	334	265	426
Olfr713	0.500768	0.197277	0.570541	33.2387	30.7629	35.7144	23	17	42	33	39	45
Olfr566	0.52068	0.197925	0.570541	27.5817	24.2255	30.9379	13	32	21	18	46	36
Olfr884	0.424198	0.198179	0.570541	53.2403	49.745	56.7355	25	61	49	51	89	48
Olfr125	0.464683	0.198417	0.570541	35.5672	32.5343	38.6002	34	37	18	40	59	30
Olfr138	-0.762218	0.198828	0.570541	16.3748	21.7765	10.973	12	25	22	17	6	14
Olfr121	0.399515	0.199202	0.570541	54.8955	50.6964	59.0947	40	58	40	46	80	67
Olfr1126	1.05209	0.201081	0.570541	6.29105	4.44145	8.14065	7	2	3	5	8	13
Olfr124	0.255464	0.201889	0.570541	345.808	337.971	353.646	259	326	329	314	380	461
Olfr1416	0.494072	0.202048	0.570541	33.987	31.1439	36.8301	38	30	17	52	31	41
Olfr59	0.323536	0.202127	0.570541	142.447	135.4	149.495	82	120	162	114	140	228
Olfr535	0.370596	0.202445	0.570541	73.2431	69.9349	76.5513	47	70	72	84	85	85
Olfr640	0.337915	0.202811	0.570541	112.52	107.342	117.698	79	135	79	115	183	94
Olfr771	0.596412	0.203569	0.570541	19.9635	17.2244	22.7026	12	11	23	15	25	33
Olfr1058	0.898337	0.203774	0.570541	10.8997	9.09705	12.7023	4	4	16	11	20	11
Olfr1265	0.690394	0.203894	0.570541	15.2272	13.1177	17.3368	19	13	4	36	14	11
Olfr1425	0.668877	0.2042	0.570541	27.4295	26.1611	28.6979	12	11	46	34	34	28
Olfr1459	0.435925	0.204514	0.570541	41.1036	38.2055	44.0017	43	36	25	49	58	40
Olfr1410	0.637927	0.205736	0.571206	16.3386	14.2264	18.4508	15	17	7	23	22	17
Olfr701	0.469097	0.20653	0.571206	50.9234	48.2972	53.5496	43	69	21	65	58	56
Olfr1228	0.312531	0.206684	0.571206	211.317	207.74	214.893	154	162	242	250	235	231
Olfr140	0.265782	0.206852	0.571206	1336.4	1357.12	1315.67	780	864	1971	1522	960	1856
Olfr763	0.602242	0.208789	0.575094	21.7077	19.8299	23.5855	24	7	22	35	22	23
Olfr351	0.625553	0.210097	0.577236	16.2684	14.1089	18.4278	9	13	16	19	22	20
Olfr53	0.365872	0.211853	0.578509	61.9044	58.4031	65.4058	48	55	55	61	78	76
Olfr180	0.423248	0.212031	0.578509	41.7546	38.9012	44.6081	22	40	43	37	58	51
Olfr1012	-0.470422	0.212155	0.578509	44.3009	55.3842	33.2176	32	73	46	46	43	24
Olfr1137	0.931719	0.213139	0.579232	10.4816	7.86009	13.1031	4	6	11	18	22	5
Olfr1183	0.538377	0.213573	0.579232	26.7479	24.0328	29.4631	22	32	12	27	38	32
Olfr1229	0.349783	0.214018	0.579232	83.2431	79.1175	87.3687	52	71	90	69	112	104
Olfr729	0.410662	0.214847	0.580034	44.6651	41.7528	47.5773	29	43	41	50	49	58
Olfr1180	0.889803	0.215504	0.580367	6.08732	4.83	7.34464	7	2	4	12	5	8
Olfr869	0.731894	0.218074	0.585838	10.7396	8.71199	12.7673	7	13	4	9	23	10
Olfr561	-0.355075	0.221317	0.59225	92.8061	107.571	78.0416	72	111	108	42	111	98
Olfr195	0.589975	0.221894	0.59225	22.319	20.1333	24.5047	8	19	27	28	21	32
Olfr466	0.563148	0.22215	0.59225	27.8419	25.27	30.4139	12	36	21	36	28	37
Olfr794	0.470436	0.223041	0.59225	29.2877	26.5851	31.9904	20	27	25	30	36	39
Olfr1412	0.35526	0.223854	0.59225	107.092	100.633	113.551	81	104	88	121	94	158
Olfr47	0.485634	0.224035	0.59225	32.9279	30.0429	35.8128	20	39	23	38	34	46
Olfr394	0.658084	0.225273	0.59225	14.1717	11.8061	16.5374	11	11	10	20	26	10
Olfr902	0.845662	0.225761	0.59225	7.07734	5.47889	8.67579	3	8	4	6	10	12
Olfr1200	0.400248	0.226319	0.59225	54.6984	51.9368	57.46	43	65	34	75	59	59
Olfr799	0.441577	0.226829	0.59225	47.9154	44.9076	50.9232	27	32	61	41	73	53
Olfr1281	-0.445148	0.226847	0.59225	39.0342	46.9253	31.1431	25	42	59	15	47	38
Olfr628	-0.67447	0.227429	0.59225	12.6421	16.3939	8.89028	11	24	10	6	14	9
Olfr1097	0.549623	0.227537	0.59225	19.6305	17.5949	21.6661	21	17	10	27	28	18
Olfr1463	0.367109	0.22812	0.59235	122.682	116.945	128.418	89	143	87	202	139	99
Olfr1110	0.300921	0.229529	0.593353	154.505	149.216	159.794	119	168	119	143	203	179
Olfr1480	0.858864	0.229597	0.593353	6.55306	5.21856	7.88756	7	2	5	9	6	11
Olfr695	0.318024	0.23075	0.594586	121.691	117.37	126.013	86	122	110	128	132	155
Olfr1162	0.542248	0.231167	0.594586	23.2318	21.3488	25.1148	12	37	10	21	41	21
Olfr811	0.425491	0.232519	0.596653	42.117	37.1187	47.1152	26	44	31	25	84	44
Olfr1501	0.416383	0.233703	0.59828	39.8296	37.2544	42.4048	18	45	38	33	63	43
Olfr572	0.471183	0.236476	0.603957	34.4032	32.581	36.2254	20	55	15	30	52	37
Olfr1056	0.642668	0.238855	0.608604	12.3856	10.5763	14.1949	9	14	6	17	22	9
Olfr370	0.30127	0.241819	0.612954	159.633	155.027	164.24	100	169	151	156	168	214
Olfr667	0.543008	0.242478	0.612954	25.4156	22.0792	28.7521	26	19	15	22	30	41
Olfr740	0.311079	0.243427	0.612954	778.205	766.63	789.781	350	814	903	830	603	1154
Olfr298	0.729923	0.243675	0.612954	9.78572	8.04887	11.5226	10	8	4	10	17	11
Olfr332	0.288319	0.244146	0.612954	309.367	306.049	312.684	135	315	374	267	273	473
Olfr819	0.51364	0.245544	0.612954	24.7317	22.8173	26.646	16	37	10	23	41	24
Olfr459	-0.618293	0.246498	0.612954	16.8775	21.0493	12.7057	13	23	21	9	25	8
Olfr1419	0.692361	0.24772	0.612954	10.6937	9.12182	12.2655	11	10	4	15	13	13
Olfr813	0.438979	0.248092	0.612954	41.4673	36.0955	46.8391	31	37	30	25	82	45
Olfr411	0.377857	0.248239	0.612954	45.1743	42.7009	47.6478	34	57	26	44	73	41
Olfr596	0.350319	0.248633	0.612954	55.8775	52.739	59.016	37	57	49	47	80	66
Olfr117	0.413664	0.248866	0.612954	52.056	49.0568	55.0553	31	44	57	81	45	60
Olfr429	0.385057	0.248923	0.612954	44.6118	42.5763	46.6473	27	32	55	47	43	63
Olfr168	0.287337	0.248987	0.612954	141.681	137.852	145.511	109	144	121	140	181	159
Olfr1184	0.416704	0.249012	0.612954	34.5841	32.4633	36.7049	24	45	20	36	54	32
Olfr692	0.357687	0.250563	0.614586	66.9209	63.4899	70.3519	48	54	69	66	102	65
Olfr1314	1.48766	0.2512	0.614586	1.41955	0.755693	2.08341	1	0	1	2	4	1
Olfr1240	0.310004	0.25137	0.614586	134.081	131.322	136.839	82	169	107	132	165	154
Olfr516	0.357885	0.254137	0.618869	63.9982	61.4008	66.5957	55	43	67	106	56	65
Olfr8	0.449155	0.25426	0.618869	29.6899	27.7257	31.6541	26	35	15	37	40	29
Olfr66	0.851412	0.254958	0.619185	6.52113	4.78731	8.25495	4	5	4	9	16	3
Olfr433	0.332092	0.255843	0.619949	74.1456	72.156	76.1353	39	67	88	69	82	98
Olfr1133	0.574606	0.256917	0.621007	19.7959	17.317	22.2747	14	29	5	13	44	16
Olfr812	0.389118	0.257421	0.621007	51.5303	49.8984	53.1621	21	70	45	50	76	50
Olfr317	0.570426	0.258414	0.622022	17.7758	15.6202	19.9315	16	10	16	19	28	19
Olfr294	-1.31557	0.259144	0.622404	2.40889	3.68589	1.13188	1	5	4	2	2	0
Olfr678	-0.563341	0.260751	0.624884	22.3768	28.1286	16.625	22	37	18	15	14	25
Olfr492	-1.60692	0.261863	0.626169	1.17336	1.82865	0.518073	2	2	1	2	0	0
Olfr1324	0.320159	0.262636	0.626611	69.0248	66.7194	71.3302	52	70	59	77	86	74
Olfr221	0.452648	0.263725	0.626611	30.2747	28.2999	32.2494	14	37	26	31	36	39
Olfr559	0.536237	0.263776	0.626611	18.4945	16.4436	20.5453	17	19	9	19	30	19
Olfr750	0.389713	0.264695	0.627047	48.2677	46.0984	50.4371	22	67	37	39	61	64
Olfr617	0.573729	0.265112	0.627047	16.0768	14.255	17.8986	12	18	9	23	18	19
Olfr263	0.290679	0.267663	0.629371	117.324	113.641	121.007	64	109	133	89	131	171
Olfr517	0.901835	0.268055	0.629371	3.87509	2.97289	4.77729	3	2	3	6	5	5
Olfr251	0.466234	0.268091	0.629371	31.5161	29.7434	33.2889	24	45	13	33	41	36
Olfr654	0.413577	0.268801	0.629371	36.3004	33.1548	39.4459	23	48	20	23	64	41
Olfr1094	0.589351	0.269323	0.629371	21.2054	18.4293	23.9815	10	22	18	37	15	29
Olfr2	0.985866	0.269565	0.629371	3.5865	2.57011	4.60288	2	3	2	9	3	4
Olfr427	1.66673	0.2728	0.631506	0.749512	0.367139	1.13188	1	0	0	2	2	0
Olfr1426	0.367254	0.273417	0.631506	82.4534	77.6274	87.2793	55	111	47	60	105	117
Olfr1006	-0.542709	0.274703	0.631506	23.1927	29.6796	16.7058	9	34	37	12	30	13
Olfr519	1.65088	0.275617	0.631506	0.766331	0.352908	1.17975	0	1	0	1	3	0
Olfr1037	0.410492	0.275661	0.631506	33.4218	31.5901	35.2535	17	41	28	33	43	40
Olfr308	0.347644	0.275723	0.631506	53.0174	50.0514	55.9833	29	50	56	45	52	84
Olfr151	1.77188	0.276303	0.631506	0.168855	0	0.337709	0	0	0	0	0	1
Olfr353	0.584176	0.276699	0.631506	12.75	11.1715	14.3286	11	7	12	20	10	18
Olfr243	0.678686	0.276803	0.631506	10.8285	9.10759	12.5494	10	11	4	11	14	16
Olfr1046	0.431073	0.277057	0.631506	34.5352	32.285	36.7854	24	50	15	26	55	39
Olfr1232	0.340351	0.277299	0.631506	53.4795	51.1494	55.8096	29	41	67	39	62	79
Olfr908	1.76697	0.277445	0.631506	0.153453	0	0.306906	0	0	0	0	1	0
Olfr1465	-1.06347	0.279132	0.632045	2.82659	4.15279	1.5004	4	1	6	2	1	2
Olfr1128	1.75931	0.279424	0.632045	0.129518	0	0.259036	0	0	0	1	0	0
Olfr1475	1.75931	0.279424	0.632045	0.129518	0	0.259036	0	0	0	1	0	0
Olfr1155	0.610673	0.281006	0.633177	18.9325	15.663	22.202	14	10	18	19	42	13
Olfr301	0.400996	0.281089	0.633177	34.4637	31.0447	37.8828	16	46	23	21	76	27
Olfr837	0.891163	0.284176	0.63881	4.7937	3.66448	5.92292	2	5	3	9	4	7
Olfr657	0.609414	0.287144	0.642624	12.3568	11.1357	13.5778	16	5	9	19	15	12
Olfr414	0.283146	0.287162	0.642624	120.077	118.115	122.04	69	144	108	109	167	126
Olfr538	0.433629	0.287645	0.642624	29.0537	26.5564	31.551	28	23	21	27	36	40
Olfr1277	0.55559	0.288377	0.642914	19.8327	18.7073	20.9581	15	33	4	36	28	9
Olfr738	0.446096	0.289321	0.642914	28.6706	27.3514	29.9897	24	14	35	41	29	31
Olfr392	-0.360147	0.289548	0.642914	42.6565	50.7531	34.5599	49	51	38	34	52	29
Olfr338	-0.622159	0.291892	0.6468	12.2602	14.9822	9.53823	11	20	10	4	20	7
Olfr1337	1.00022	0.292975	0.64788	2.64215	1.85006	3.43424	1	2	2	2	4	5
Olfr155	0.604498	0.294152	0.647897	24.0853	21.987	26.1837	7	33	20	41	21	27
Olfr814	0.604589	0.294174	0.647897	12.9226	11.5637	14.2814	9	19	4	12	21	14
Olfr904	0.871621	0.29508	0.648579	5.62689	4.80168	6.4521	0	7	6	5	8	8
Olfr373	0.3784	0.297302	0.652147	39.1062	36.9476	41.2648	26	27	46	53	27	57
Olfr481	0.386953	0.298965	0.652398	37.9993	36.438	39.5606	23	54	23	36	49	45
Olfr601	-0.310236	0.299077	0.652398	65.5655	76.8753	54.2558	54	100	56	40	77	60
Olfr1179	0.893116	0.29943	0.652398	5.03171	3.72859	6.33484	4	2	4	10	10	2
Olfr1513	0.380904	0.299815	0.652398	33.1326	31.2228	35.0424	21	38	26	31	44	40
Olfr1141	1.71359	0.301598	0.653703	1.03855	0.388554	1.68855	0	0	1	0	0	5
Olfr1195	0.591914	0.301617	0.653703	11.603	10.202	13.0041	10	13	5	22	15	8
Olfr1339	0.289837	0.306409	0.661433	72.7681	70.0062	75.53	47	68	74	56	91	98
Olfr635	0.536323	0.306753	0.661433	25.6553	22.1686	29.1421	15	34	12	19	25	49
Olfr5	0.404676	0.308089	0.661433	32.6832	30.7807	34.5856	22	28	33	45	45	27
Olfr972	0.337374	0.308093	0.661433	44.4018	42.3266	46.477	32	36	46	39	58	55
Olfr118	0.489022	0.308223	0.661433	20.618	19.6056	21.6305	13	9	30	22	20	29
Olfr870	0.47976	0.310034	0.663336	19.734	17.8447	21.6234	11	16	21	17	33	21
Olfr247	0.626091	0.31197	0.663336	10.6302	8.43756	12.8229	5	11	7	4	23	14
Olfr191	0.358978	0.312611	0.663336	46.2168	44.9145	47.5191	35	27	58	73	36	52
Olfr1255	0.453251	0.313143	0.663336	26.2427	24.015	28.4704	18	24	23	49	25	24
Olfr1450	1.16797	0.313232	0.663336	3.33534	2.68423	3.98645	0	1	6	2	8	3
Olfr706	0.347106	0.313379	0.663336	43.4988	41.8919	45.1057	24	53	37	42	51	55
Olfr206	0.449396	0.315083	0.663336	22.1365	20.7713	23.5016	11	32	14	22	36	20
Olfr1366	0.388561	0.315547	0.663336	34.4717	32.2352	36.7083	20	32	35	34	59	29
Olfr1408	0.312593	0.316283	0.663336	53.2679	50.7748	55.761	38	57	43	47	87	50
Olfr801	0.336926	0.316447	0.663336	47.0169	45.9307	48.1032	27	36	60	48	48	62
Olfr1454	0.480032	0.317109	0.663336	20.7551	18.3509	23.1594	12	23	15	24	42	12
Olfr288	-0.528622	0.317355	0.663336	31.517	36.053	26.9811	23	43	32	18	10	57
Olfr984	0.50676	0.317579	0.663336	22.4688	20.4825	24.455	13	28	15	38	19	26
Olfr1120	0.625347	0.317894	0.663336	8.96002	7.71751	10.2025	4	10	7	10	16	8
Olfr183	0.362038	0.318255	0.663336	49.5949	47.096	52.0937	37	30	59	39	73	58
Olfr1284	0.681803	0.320342	0.665958	7.60797	6.24882	8.96712	5	7	5	14	13	4
Olfr1047	0.40414	0.320737	0.665958	30.8185	28.4959	33.1411	18	40	20	22	41	44
Olfr235	0.411576	0.322116	0.667546	32.4653	29.6296	35.301	13	33	34	23	67	26
Olfr215	0.406062	0.323231	0.668585	32.5227	29.6045	35.4409	16	21	42	15	50	48
Olfr700	-0.952483	0.32535	0.67169	3.78695	5.42888	2.14501	7	7	1	2	2	3
Olfr598	0.261499	0.326664	0.673125	103.212	101.711	104.713	52	113	110	76	145	120
Olfr365	0.339087	0.327924	0.673639	69.3875	67.5034	71.2717	62	42	77	116	76	53
Olfr967	-1.21506	0.328151	0.673639	2.95708	4.05303	1.86112	2	5	4	6	1	0
Olfr1215	0.548519	0.333096	0.681888	19.2564	18.7753	19.7374	2	28	21	16	31	18
Olfr509	0.274892	0.334414	0.681888	78.0574	76.6684	79.4463	56	61	89	71	90	99
Olfr1298	0.466967	0.334647	0.681888	20.7915	19.9229	21.6602	11	34	10	22	30	20
Olfr802	0.84097	0.334677	0.681888	7.3102	7.11508	7.50531	4	16	0	8	10	7
Olfr368	-0.472736	0.335832	0.682945	19.0548	22.9921	15.1175	13	23	26	8	26	15
Olfr1009	0.419377	0.336451	0.682945	31.7564	29.8929	33.6199	32	36	14	37	31	43
Olfr1433	0.568026	0.338459	0.684723	10.4081	9.07913	11.7371	8	13	4	10	21	8
Olfr558	0.325605	0.339055	0.684723	44.6193	43.7811	45.4576	28	63	29	50	63	39
Olfr685	0.256937	0.339215	0.684723	107.44	105.467	109.413	68	107	110	90	154	115
Olfr1013	0.308331	0.341373	0.687342	54.3777	53.2275	55.528	34	56	54	66	57	62
Olfr1208	0.260826	0.341776	0.687342	95.9343	95.2584	96.6101	58	116	85	92	126	101
Olfr1307	0.441583	0.344707	0.691392	20.5274	19.5486	21.5061	12	33	9	22	35	15
Olfr1131	1.10093	0.345919	0.691392	6.45597	4.33451	8.57743	7	5	0	1	15	11
Olfr968	0.45702	0.345969	0.691392	20.217	19.1242	21.3098	19	8	24	21	22	27
Olfr688	1.91358	0.346331	0.691392	0.992345	0.388554	1.59614	0	0	1	0	3	2
Olfr544	-0.258807	0.347942	0.693334	124.918	144.62	105.215	146	139	108	95	135	116
Olfr132	0.230046	0.349263	0.694695	167.153	167.696	166.611	106	137	207	161	155	229
Olfr1066	-0.785449	0.350346	0.694764	4.01877	5.43606	2.60148	5	8	2	4	4	1
Olfr272	0.450962	0.350575	0.694764	24.1828	23.8156	24.55	11	12	40	20	29	31
Olfr698	0.383131	0.351545	0.695419	26.0667	24.6708	27.4625	22	25	20	38	31	24
Olfr181	0.264641	0.352203	0.695457	74.5013	73.5994	75.4031	49	75	75	74	93	82
Olfr198	0.466881	0.353894	0.697511	17.1976	15.9163	18.479	7	18	18	16	28	17
Olfr1156	-1.13144	0.354525	0.697511	2.25026	3.36863	1.13188	1	3	5	2	2	0
Olfr808	0.316445	0.360798	0.704729	38.5357	36.8013	40.2702	31	39	30	34	53	45
Olfr653	0.288079	0.361508	0.704729	62.4828	59.7004	65.2651	55	58	49	55	65	92
Olfr1030	0.271061	0.36165	0.704729	62.181	60.1285	64.2334	43	75	46	47	97	66
Olfr97	0.294592	0.362229	0.704729	52.6367	51.8944	53.3789	27	54	59	50	58	67
Olfr550	0.284877	0.362283	0.704729	92.0945	88.5497	95.6394	55	88	96	97	68	147
Olfr1043	0.425782	0.362397	0.704729	20.3062	18.422	22.1905	17	18	15	18	23	31
Olfr190	0.35355	0.362802	0.704729	36.0993	35.4286	36.7699	41	17	37	59	37	30
Olfr772	0.304404	0.363376	0.704729	44.8718	44.0022	45.7414	26	58	36	46	64	42
Olfr1040	-1.34291	0.364723	0.706082	0.716039	1.09437	0.337709	0	2	1	0	0	1
Olfr310	0.760547	0.365692	0.706155	5.6037	4.06726	7.14013	3	4	4	6	16	2
Olfr1361	0.299081	0.366204	0.706155	80.5954	80.6006	80.5901	48	119	54	83	88	95
Olfr279	0.249053	0.366708	0.706155	88.9705	87.3335	90.6074	77	98	63	84	133	83
Olfr1251	0.324703	0.368102	0.707589	58.7006	54.0755	63.3256	47	68	33	32	99	73
Olfr922	0.776973	0.369224	0.708493	9.93685	6.22022	13.6535	8	6	3	4	7	31
Olfr1370	0.250421	0.370905	0.710465	150.542	149.262	151.821	112	160	133	198	135	175
Olfr1101	0.426747	0.371668	0.710676	23.4958	22.0114	24.9801	26	10	23	20	26	35
Olfr122	0.266347	0.373848	0.713591	137.919	141.065	134.774	75	107	195	154	132	161
Olfr283	0.531889	0.377156	0.718644	11.4011	9.99882	12.8033	8	9	10	23	8	13
Olfr714	0.458083	0.379069	0.721027	17.3012	15.7307	18.8717	14	19	10	20	16	26
Olfr494	0.395191	0.380068	0.721666	21.736	20.461	23.011	19	25	12	22	30	24
Olfr487	0.486848	0.382221	0.723018	13.6174	11.8275	15.4073	10	11	11	9	25	16
Olfr1487	0.360323	0.382391	0.723018	32.7335	32.0535	33.4136	17	28	41	40	41	31
Olfr557	0.236449	0.383194	0.723018	136.37	136.637	136.103	100	129	140	173	139	144
Olfr734	0.400783	0.384185	0.723018	22.5726	21.8228	23.3224	15	11	32	20	25	31
Olfr730	-0.349772	0.385036	0.723018	32.7296	38.8224	26.6368	34	35	36	45	18	28
Olfr434	0.478555	0.38527	0.723018	14.2648	13.0145	15.515	9	11	15	17	23	12
Olfr943	0.315852	0.385433	0.723018	43.1899	42.0059	44.374	27	48	39	56	39	53
Olfr1490	-0.440606	0.387559	0.725757	16.4119	19.5307	13.2931	13	22	18	7	22	14
Olfr645	0.43815	0.388269	0.725837	18.3532	17.0568	19.6495	13	26	8	14	28	22
Olfr846	1.29994	0.389655	0.727177	0.596059	0.367139	0.824979	1	0	0	2	1	0
Olfr593	1.25171	0.392815	0.73182	1.60947	1.41163	1.8073	0	4	0	2	2	2
Olfr1311	0.521055	0.394253	0.73302	14.6225	12.2231	17.022	13	9	11	15	34	8
Olfr1383	0.284208	0.395293	0.73302	55.0239	50.9176	59.1303	33	56	49	28	70	90
Olfr1168	-0.378515	0.395481	0.73302	22.8323	27.1982	18.4664	21	31	22	15	20	25
Olfr498	0.691708	0.39626	0.733216	4.40867	3.67153	5.14581	5	3	2	6	4	7
Olfr3	0.352801	0.397239	0.733779	30.1243	29.0306	31.2181	18	25	35	32	45	27
Olfr986	0.634577	0.398804	0.734773	8.49603	8.39828	8.59379	7	0	15	9	5	14
Olfr107	0.316566	0.399923	0.734773	46.4448	44.1767	48.7129	31	61	29	34	53	70
Olfr916	0.384792	0.400134	0.734773	25.1601	22.7423	27.5778	23	24	15	17	48	25
Olfr48	0.284922	0.400478	0.734773	44.6934	44.4729	44.9138	22	69	31	37	70	41
Olfr1336	0.288936	0.401419	0.735259	42.3728	41.5031	43.2424	34	47	32	61	52	34
Olfr102	-0.406745	0.403408	0.737243	20.3017	23.3915	17.212	9	36	19	4	34	17
Olfr1020	-0.377287	0.403857	0.737243	35.3449	44.3875	26.3023	15	32	71	18	43	25
Olfr1019	0.303632	0.406118	0.740127	40.5067	39.1612	41.8522	28	40	38	49	62	30
Olfr286	0.362316	0.409176	0.74391	31.744	29.5652	33.9227	21	30	29	46	53	17
Olfr782	-0.468213	0.410004	0.74391	12.6656	15.4493	9.88189	9	19	14	9	18	6
Olfr446	0.229964	0.410245	0.74391	80.9803	80.3578	81.6028	63	95	61	74	111	84
Olfr378	-0.496557	0.411605	0.745135	15.6341	18.6323	12.6359	17	23	11	6	13	21
Olfr694	-0.312738	0.413001	0.745477	32.1234	37.9597	26.2872	38	35	30	35	22	31
Olfr1262	0.226491	0.413164	0.745477	133.841	133.097	134.586	90	158	114	124	138	178
Olfr1252	0.273611	0.414164	0.746043	49.3878	47.9838	50.7918	33	62	36	38	63	64
Olfr403	0.340401	0.416107	0.748305	25.5668	24.3967	26.7369	10	29	27	16	34	36
Olfr1044	-0.27734	0.417616	0.749541	43.3578	49.1354	37.5803	27	66	41	19	69	34
Olfr1178	0.31757	0.418172	0.749541	33.8779	33.5864	34.1695	16	51	25	30	42	40
Olfr609	0.321972	0.418887	0.749588	46.565	44.7968	48.3333	40	60	23	40	50	67
Olfr1036	-0.397745	0.421101	0.750306	18.4908	21.6266	15.355	19	25	15	12	30	9
Olfr867	0.439814	0.421403	0.750306	13.6048	12.1091	15.1004	10	14	9	9	24	16
Olfr1461	0.380222	0.421571	0.750306	20.3718	18.6823	22.0613	13	24	14	13	29	29
Olfr139	0.359237	0.422047	0.750306	35.5244	36.3457	34.7032	9	65	26	24	40	48
Olfr1181	1.16516	0.425562	0.755097	0.630701	0.388554	0.872848	0	0	1	1	2	0
Olfr994	0.240344	0.426219	0.755097	73.6466	70.6228	76.6704	51	81	60	45	104	98
Olfr739	0.22428	0.427158	0.755097	72.1111	71.5283	72.694	50	78	66	62	91	85
Olfr525	0.263793	0.428719	0.755097	76.0985	75.335	76.862	65	93	48	91	68	96
Olfr761	-1.24577	0.428828	0.755097	0.682815	1.05872	0.306906	0	3	0	0	1	0
Olfr1148	0.367535	0.429307	0.755097	29.9485	28.8559	31.041	18	19	40	28	50	25
Olfr460	0.450478	0.4296	0.755097	14.1354	13.125	15.1457	12	17	7	26	12	14
Olfr412	-0.532048	0.431815	0.757765	10.2547	12.6545	7.85493	11	9	14	18	6	4
Olfr1338	-0.521249	0.433688	0.758458	15.8357	20.2401	11.4313	16	33	7	10	9	18
Olfr1201	-0.60947	0.434169	0.758458	6.46226	8.42333	4.50119	4	12	7	6	3	6
Olfr648	0.50257	0.434744	0.758458	14.8582	14.444	15.2723	8	26	6	24	13	15
Olfr577	0.24991	0.434998	0.758458	58.1478	59.0486	57.247	33	35	89	59	41	87
Olfr74	-1.00554	0.437559	0.761128	1.87099	2.62717	1.11482	1	2	4	3	0	1
Olfr786	-0.289467	0.437928	0.761128	34.0318	40.2556	27.808	28	42	39	34	30	29
Olfr1109	-1.13173	0.439021	0.761604	1.88657	2.23862	1.53453	1	2	3	0	5	0
Olfr1348	0.17413	0.439602	0.761604	243.353	245.273	241.433	185	235	243	213	334	248
Olfr951	-0.396621	0.441727	0.764068	16.2229	19.4025	13.0434	9	28	16	9	25	9
Olfr574	-0.691796	0.445513	0.769393	3.406	4.45582	2.35618	3	4	5	4	1	3
Olfr703	0.375683	0.446633	0.770106	20.6526	19.0636	22.2417	20	20	12	15	29	28
Olfr318	0.247446	0.448021	0.771277	51.2109	50.9463	51.4754	25	60	53	41	77	51
Olfr935	0.38189	0.450277	0.773232	19.1561	17.7235	20.5888	10	20	18	20	37	12
Olfr225	-0.518105	0.450861	0.773232	9.00952	11.6456	6.37343	12	4	15	6	8	7
Olfr549	0.204905	0.451289	0.773232	138.806	140.355	137.258	99	167	116	147	146	161
Olfr1282	-0.933589	0.452589	0.774215	3.98569	5.69982	2.27155	6	0	9	0	3	4
Olfr1420	0.192058	0.45379	0.774215	132.171	131.742	132.6	103	101	150	120	114	197
Olfr1031	0.337359	0.455207	0.774215	21.5684	20.8353	22.3014	18	26	13	24	26	24
Olfr1279	0.541652	0.455614	0.774215	6.32729	5.5716	7.08298	2	6	7	4	12	7
Olfr94	0.383883	0.456038	0.774215	14.3885	13.6988	15.0782	15	10	12	21	16	14
Olfr1254	0.355564	0.456132	0.774215	20.2778	19.0032	21.5525	13	15	23	14	32	24
Olfr52	-0.253825	0.457798	0.775832	52.9801	62.9057	43.0546	34	57	78	47	50	46
Olfr605	0.374419	0.458997	0.776175	20.0866	18.9139	21.2594	17	26	9	15	28	26
Olfr1154	-0.295395	0.459549	0.776175	30.3403	35.9069	24.7738	20	38	39	23	36	23
Olfr50	0.558693	0.46014	0.776175	8.10489	7.97785	8.23193	0	16	6	5	16	6
Olfr855	0.350947	0.462332	0.77747	18.4028	17.2563	19.5493	17	18	12	18	32	15
Olfr823	0.5585	0.46254	0.77747	7.08208	6.58017	7.58399	11	5	2	7	10	8
Olfr441	0.298672	0.4633	0.77747	47.0882	45.1178	49.0585	30	57	36	55	32	74
Olfr126	0.304112	0.463891	0.77747	25.377	24.3181	26.436	17	27	22	21	31	34
Olfr63	-0.254767	0.464481	0.77747	39.0806	45.3812	32.7801	46	40	37	34	44	31
Olfr483	0.390158	0.466466	0.779592	15.994	15.6882	16.2999	6	25	12	16	22	16
Olfr1123	0.260745	0.467878	0.780753	35.7802	35.5005	36.0599	21	27	47	29	38	50
Olfr564	1.24879	0.469151	0.781678	1.35063	0.705816	1.99545	0	2	0	0	1	5
Olfr205	0.384473	0.47339	0.787181	50.0371	44.7794	55.2947	21	61	40	124	48	25
Olfr149	0.39987	0.4739	0.787181	12.5664	12.0021	13.1306	10	17	6	20	16	9
Olfr866	-0.580619	0.475962	0.7894	4.08146	5.17586	2.98706	4	5	5	3	5	2
Olfr746	0.422168	0.476953	0.78984	10.1182	9.49614	10.7403	10	11	5	18	11	8
Olfr803	0.595912	0.478936	0.791223	7.87581	7.87446	7.87716	0	8	13	6	14	6
Olfr1209	0.295876	0.479243	0.791223	25.492	25.0168	25.9673	14	31	23	25	36	25
Olfr508	0.285627	0.480377	0.791895	31.2595	30.4708	32.0482	15	30	37	23	52	30
Olfr1085	0.519749	0.481434	0.792435	20.1197	14.4546	25.7848	11	13	15	73	18	4
Olfr1115	0.285171	0.482383	0.792799	32.6436	33.0515	32.2357	20	20	48	30	39	37
Olfr1448	0.184175	0.48443	0.79435	117.041	116.774	117.308	89	126	102	95	170	120
Olfr157	0.290465	0.484787	0.79435	25.2941	24.8741	25.7142	19	32	17	29	34	23
Olfr1052	0.275	0.486242	0.794593	30.5518	29.3442	31.7595	23	35	22	22	42	39
Olfr1256	0.251819	0.486748	0.794593	37.8054	36.9687	38.6421	38	41	22	34	62	32
Olfr103	0.271599	0.487126	0.794593	39.309	38.4588	40.1593	36	44	25	53	30	51
Olfr354	0.351969	0.489873	0.797132	17.7502	16.7145	18.7859	16	12	17	16	29	17
Olfr1113	-0.393667	0.490148	0.797132	12.3362	15.2351	9.43733	19	19	4	17	12	4
Olfr530	0.229324	0.494896	0.803653	50.7113	50.0262	51.3964	37	35	62	35	62	69
Olfr620	0.442122	0.496735	0.805436	9.20811	8.14876	10.2675	7	7	8	8	19	7
Olfr1140	0.250504	0.498135	0.806505	36.6518	36.0138	37.2898	20	35	42	27	58	37
Olfr1417	0.218999	0.49916	0.806563	72.6295	69.6994	75.5597	58	70	61	58	63	122
Olfr513	0.868408	0.499873	0.806563	2.00973	1.48292	2.53654	0	2	2	6	1	2
Olfr1032	-0.31014	0.501388	0.806563	21.842	25.6229	18.0611	12	37	21	10	24	24
Olfr1260	0.183449	0.501395	0.806563	96.9946	98.8015	95.1877	66	99	102	98	113	104
Olfr222	0.150511	0.502939	0.806563	430.667	450.975	410.358	303	345	561	457	465	442
Olfr1424	0.275923	0.503324	0.806563	30.973	28.2392	33.7067	17	26	33	16	27	63
Olfr603	0.523319	0.503361	0.806563	5.20204	4.47005	5.93403	4	3	5	3	8	8
Olfr1382	0.201821	0.505442	0.808707	60.978	60.9337	61.0222	60	64	42	57	88	57
Olfr1431	0.330126	0.507563	0.809953	21.4131	19.7266	23.0997	22	22	10	15	45	16
Olfr417	-0.255	0.508246	0.809953	31.4738	36.6518	26.2957	23	48	29	22	33	31
Olfr1230	1.52136	0.509304	0.809953	0.812536	0.352908	1.27216	0	1	0	1	0	3
Olfr877	0.316476	0.50947	0.809953	23.428	21.9297	24.9263	18	28	14	16	27	37
Olfr1198	0.254817	0.509943	0.809953	37.7842	38.4307	37.1377	21	32	50	43	44	37
Olfr862	-0.8215	0.51095	0.810369	3.44147	4.97991	1.90304	0	2	11	0	4	2
Olfr970	0.255339	0.512555	0.81138	28.8657	28.5137	29.2178	19	28	30	27	35	34
Olfr161	0.510862	0.513079	0.81138	7.04655	6.2415	7.8516	12	3	2	20	1	7
Olfr871	-0.460312	0.515521	0.814059	6.31989	7.75302	4.88677	9	6	6	5	4	7
Olfr313	0.372849	0.516269	0.81406	14.3712	14.2053	14.5371	6	23	10	15	16	17
Olfr1280	-0.257977	0.517688	0.815115	30.1928	34.9938	25.3917	38	31	26	37	35	15
Olfr816	-0.249248	0.520124	0.816896	32.4387	37.9888	26.8887	18	68	19	16	51	21
Olfr969	-0.193022	0.520321	0.816896	61.5365	70.4805	52.5924	44	111	39	42	93	39
Olfr450	-0.341942	0.52328	0.81931	17.9147	22.2471	13.5822	10	13	36	17	9	19
Olfr201	-0.283206	0.523364	0.81931	24.806	29.5121	20.1	10	49	22	11	32	22
Olfr769	-0.336357	0.528061	0.825475	26.9417	30.4313	23.452	25	36	22	57	14	13
Olfr1299	0.22362	0.534473	0.829392	40.4615	40.8403	40.0828	27	48	36	52	46	37
Olfr1	0.179292	0.535348	0.829392	84.9796	86.7854	83.1737	48	109	79	72	98	102
Olfr875	0.232844	0.538409	0.829392	31.0369	30.524	31.5498	24	34	25	27	47	30
Olfr166	0.159863	0.538762	0.829392	189.079	195.047	183.111	124	220	185	208	190	210
Olfr1158	0.731445	0.540395	0.829392	2.24335	1.87148	2.61522	0	2	3	5	1	3
Olfr231	0.257222	0.540498	0.829392	27.8422	27.0273	28.657	14	40	20	15	40	37
Olfr704	0.418273	0.540595	0.829392	9.27164	8.70481	9.83848	9	12	3	8	11	13
Olfr1095	0.441059	0.540951	0.829392	11.0442	10.5087	11.5797	4	8	16	12	21	6
Olfr73	0.264139	0.541596	0.829392	27.3286	26.674	27.9831	29	30	14	22	44	26
Olfr304	-0.664569	0.541849	0.829392	2.03626	2.61999	1.45253	3	1	3	3	0	2
Olfr643	0.278069	0.542666	0.829392	20.0275	19.1778	20.8771	13	21	18	14	32	22
Olfr143	-0.314722	0.542902	0.829392	17.3765	20.8033	13.9496	13	19	24	17	19	11
Olfr938	-0.408656	0.543476	0.829392	8.33992	9.53193	7.14792	5	13	8	2	15	6
Olfr743	0.141848	0.543725	0.829392	791.902	837.166	746.637	420	886	953	822	840	817
Olfr610	-0.167189	0.544711	0.829392	87.2003	97.8642	76.5364	60	118	88	58	119	74
Olfr305	-0.324478	0.54538	0.829392	14.4392	17.2063	11.6721	21	17	9	12	18	9
Olfr199	0.394004	0.546628	0.829392	16.3788	14.5866	18.1711	8	22	10	41	18	6
Olfr437	0.257742	0.547466	0.829392	25.4777	24.3109	26.6445	19	26	21	16	37	33
Olfr223	0.515953	0.547921	0.829392	3.64265	3.33299	3.95232	1	4	4	4	4	5
Olfr287	0.222264	0.5482	0.829392	62.1984	62.2207	62.1762	53	43	71	113	61	42
Olfr830	-0.804602	0.548451	0.829392	2.38153	3.60037	1.16269	0	8	2	2	1	1
Olfr341	-0.271805	0.548804	0.829392	22.7047	26.8347	18.5747	18	43	13	14	30	17
Olfr1082	0.343892	0.549087	0.829392	11.9057	10.9792	12.8322	5	16	9	7	26	9
Olfr661	0.208117	0.550714	0.829392	38.2768	38.4874	38.0662	33	45	27	39	46	41
Olfr293	0.237616	0.552613	0.829392	29.4819	29.0197	29.9441	25	32	22	40	44	18
Olfr1328	-0.20673	0.552952	0.829392	53.9176	62.2317	45.6034	42	82	46	47	44	59
Olfr457	-0.315627	0.553532	0.829392	15.493	18.6076	12.3783	10	17	23	12	17	12
Olfr1301	0.163678	0.55445	0.829392	89.4448	89.908	88.9815	49	108	87	59	140	91
Olfr810	0.180083	0.554662	0.829392	68.1117	70.2024	66.0211	44	97	51	68	84	67
Olfr25	0.309323	0.555134	0.829392	14.0191	13.6277	14.4106	10	15	12	17	15	16
Olfr961	0.227883	0.555693	0.829392	37.1663	35.5928	38.7397	33	39	25	23	65	38
Olfr395	0.567342	0.557017	0.829392	2.73424	2.57716	2.89132	5	1	1	5	3	2
Olfr1258	0.138345	0.557444	0.829392	321.554	337.902	305.207	190	304	414	330	311	368
Olfr1024	0.539602	0.557918	0.829392	3.70203	3.33299	4.07107	1	4	4	6	6	2
Olfr1316	0.651247	0.558355	0.829392	10.2446	7.52491	12.9643	8	13	0	3	10	27
Olfr1402	-0.523226	0.558682	0.829392	4.94439	6.22036	3.66843	3	9	5	8	3	2
Olfr1057	0.294793	0.558941	0.829392	21.6221	20.8997	22.3445	10	29	18	18	18	36
Olfr356	-0.737082	0.560573	0.829392	1.5462	2.18874	0.903651	0	4	2	1	1	1
Olfr616	0.281964	0.560869	0.829392	16.9269	16.3047	17.549	12	15	17	13	22	22
Olfr1033	-0.306929	0.561059	0.829392	15.6758	18.5646	12.7869	17	14	19	15	18	10
Olfr1351	-0.426205	0.563456	0.831423	5.37926	6.60877	4.14974	8	6	4	5	6	3
Olfr1145	-0.862682	0.563962	0.831423	0.531299	0.755693	0.306906	1	0	1	0	1	0
Olfr1220	-0.285489	0.566178	0.832708	17.6108	20.575	14.6466	22	20	14	14	15	19
Olfr267	0.237838	0.566592	0.832708	26.7025	26.5639	26.8412	16	30	26	26	27	35
Olfr316	0.20912	0.567129	0.832708	33.9091	33.8108	34.0073	19	32	40	27	33	50
Olfr101	0.142827	0.570635	0.836727	154.154	158.199	150.109	115	180	135	144	175	175
Olfr266	0.518735	0.571909	0.837466	5.37192	4.34888	6.39495	3	7	2	3	4	13
Olfr1443	0.19372	0.575256	0.840607	195.626	192.07	199.181	151	211	160	293	109	266
Olfr1457	0.341212	0.576526	0.840607	11.3669	11.3036	11.4302	3	19	9	10	20	8
Olfr203	-0.32539	0.576792	0.840607	16.5023	19.5165	13.488	12	23	18	26	11	10
Olfr666	0.156896	0.577145	0.840607	78.231	79.0428	77.4193	47	87	80	55	98	98
Olfr982	-0.227118	0.578426	0.84086	28.7423	33.522	23.9625	24	48	20	22	32	25
Olfr339	0.193709	0.578864	0.84086	40.1605	40.6906	39.6304	24	54	33	39	61	32
Olfr1289	-0.588016	0.582186	0.844435	7.39015	9.15056	5.62975	3	14	8	10	0	9
Olfr92	0.171839	0.583124	0.844435	89.5666	93.7223	85.4108	46	90	116	90	100	93
Olfr584	0.212706	0.584415	0.844435	35.0524	36.381	33.7238	19	58	23	38	47	28
Olfr1496	0.226009	0.586294	0.844435	29.7585	30.2034	29.3135	19	46	18	25	37	34
Olfr1335	-0.642228	0.586492	0.844435	2.01516	2.59152	1.43879	1	3	3	2	3	0
Olfr981	0.340825	0.587029	0.844435	8.97898	8.75482	9.20314	5	13	6	11	13	7
Olfr1223	-0.34795	0.588727	0.844435	8.57757	9.94894	7.20619	7	11	9	4	8	11
Olfr282	0.310894	0.589007	0.844435	13.9362	13.8166	14.0558	11	20	7	18	13	16
Olfr23	0.268448	0.589383	0.844435	15.9841	15.795	16.1733	11	19	13	18	21	15
Olfr1014	-0.194746	0.589821	0.844435	38.0337	43.111	32.9563	28	60	30	22	47	38
Olfr137	0.281531	0.589863	0.844435	14.6561	14.4759	14.8362	15	10	14	19	18	13
Olfr154	-0.790401	0.591486	0.84498	3.43676	5.08329	1.79024	0	10	4	3	0	3
Olfr299	-0.275724	0.591796	0.84498	21.9021	26.0185	17.7858	15	35	21	26	14	20
Olfr920	-0.293069	0.593272	0.845976	24.9702	31.6117	18.3287	8	24	52	23	15	23
Olfr582	0.177841	0.594333	0.846381	49.7371	49.8869	49.5872	50	42	43	42	59	61
Olfr1278	0.267682	0.598299	0.850452	16.8903	16.8395	16.9411	10	23	13	18	18	20
Olfr975	0.398713	0.599649	0.850452	6.38576	6.15611	6.6154	6	9	2	8	6	8
Olfr1423	0.171813	0.600273	0.850452	61.9021	62.1177	61.6866	41	64	63	65	46	91
Olfr493	-0.442791	0.601005	0.850452	4.34803	5.12599	3.57007	3	7	4	3	8	1
Olfr1449	0.356762	0.601101	0.850452	9.17569	8.43756	9.91382	5	11	7	9	6	17
Olfr342	0.207535	0.603582	0.851792	38.6895	39.2541	38.1248	22	41	43	48	54	27
Olfr1442	0.156934	0.604067	0.851792	72.7708	73.3029	72.2386	73	58	67	60	78	97
Olfr33	-0.159014	0.604832	0.851792	65.065	73.6954	56.4346	61	76	63	81	66	45
Olfr19	0.154766	0.605251	0.851792	62.9758	64.1497	61.8019	38	96	42	42	101	59
Olfr1387	0.150875	0.605962	0.851792	79.8611	82.2364	77.4858	61	98	65	85	85	87
Olfr507	0.698244	0.611649	0.858676	3.72202	2.65563	4.78841	3	0	4	0	9	6
Olfr1321	0.155205	0.612889	0.859308	76.7838	79.5096	74.0579	53	103	61	95	94	61
Olfr1129	0.309464	0.614433	0.859332	13.9197	13.8913	13.9481	16	4	17	10	15	20
Olfr849	0.200719	0.614486	0.859332	28.7208	28.1465	29.295	18	28	30	19	31	44
Olfr90	0.174743	0.617487	0.862421	48.1714	50.5078	45.835	26	39	70	46	50	55
Olfr192	0.224168	0.618583	0.862609	22.2672	22.5537	21.9808	12	25	24	23	28	22
Olfr1106	0.197619	0.619208	0.862609	37.2877	38.6267	35.9486	23	58	25	39	38	42
Olfr679	0.178204	0.621067	0.86375	33.8176	34.3987	33.2365	31	41	22	36	46	29
Olfr894	0.581705	0.622436	0.86375	1.62512	1.42586	1.82437	1	3	0	1	4	1
Olfr1245	0.448605	0.623129	0.86375	2.81039	2.61999	3.00079	3	1	3	4	2	4
Olfr618	-0.427803	0.623202	0.86375	8.59709	9.90598	7.2882	14	8	5	1	13	9
Olfr95	0.243302	0.625421	0.864636	16.9726	16.8393	17.1059	15	20	11	28	20	11
Olfr547	0.751757	0.626362	0.864636	1.48164	1.09437	1.86891	0	2	1	2	0	4
Olfr655	0.140987	0.626623	0.864636	64.3264	65.9282	62.7245	46	74	59	58	85	64
Olfr218	-0.264669	0.62702	0.864636	19.1814	22.7461	15.6167	13	19	29	20	23	10
Olfr699	0.293012	0.628203	0.86517	16.0767	16.7683	15.3851	5	28	13	21	17	14
Olfr576	-0.362648	0.630839	0.867703	6.57958	8.01336	5.14581	5	12	5	6	4	7
Olfr58	-0.47807	0.632079	0.86825	5.61242	6.40563	4.81921	6	2	9	0	8	7
Olfr665	0.128654	0.632833	0.86825	114.964	118.577	111.35	114	104	103	129	145	99
Olfr606	-0.180394	0.634421	0.869333	53.3091	59.8359	46.7824	55	76	33	32	55	64
Olfr843	0.219326	0.63531	0.869456	21.9603	21.1634	22.7571	11	21	25	10	36	27
Olfr715	0.123315	0.638489	0.872708	113.394	116.802	109.986	98	98	119	114	107	141
Olfr825	0.331767	0.639949	0.873122	11.9757	11.1859	12.7654	7	9	14	18	22	4
Olfr790	-0.277902	0.640987	0.873122	10.7556	12.6688	8.84241	7	11	16	7	13	9
Olfr914	0.305986	0.641991	0.873122	8.69918	8.0917	9.30667	8	8	6	5	14	11
Olfr592	0.157636	0.642376	0.873122	44.1255	45.8841	42.367	37	64	25	53	57	33
Olfr672	0.111846	0.642976	0.873122	179.403	182.449	176.356	132	198	165	126	235	212
Olfr1122	-0.218661	0.643607	0.873122	19.9609	23.2842	16.6376	19	33	12	16	22	17
Olfr461	0.190278	0.644758	0.873291	30.5722	31.8788	29.2657	17	22	46	26	36	34
Olfr1330	0.12604	0.646531	0.873291	84.5669	86.6422	82.4917	70	78	86	76	88	106
Olfr1234	-0.213956	0.64691	0.873291	18.6658	21.2737	16.0579	19	24	15	14	24	15
Olfr906	0.407489	0.647077	0.873291	3.18934	2.94443	3.43424	1	4	3	2	4	5
Olfr955	-0.318187	0.647744	0.873291	12.6239	13.9732	11.2746	17	12	9	3	21	12
Olfr347	-0.667672	0.648867	0.873722	2.55812	3.24733	1.86891	5	4	0	2	0	4
Olfr987	-0.14429	0.65	0.874166	50.4943	56.4036	44.585	34	65	54	33	58	54
Olfr467	-0.205129	0.651268	0.87479	20.9137	24.0579	17.7695	16	24	25	18	24	17
Olfr273	0.134184	0.65346	0.875896	59.4834	61.5294	57.4373	44	46	75	55	56	77
Olfr1118	0.347955	0.654493	0.875896	7.79009	7.29331	8.28688	4	11	5	9	4	14
Olfr1042	0.167775	0.655417	0.875896	36.3301	36.256	36.4043	30	44	25	25	48	45
Olfr1173	0.188203	0.655711	0.875896	26.1371	26.0539	26.2203	25	28	18	21	38	27
Olfr976	0.20426	0.656341	0.875896	20.1867	19.9835	20.3898	10	22	22	12	31	23
Olfr250	0.170819	0.657621	0.875896	63.4144	63.0229	63.8058	51	98	25	29	113	64
Olfr1413	0.203216	0.658198	0.875896	23.7557	23.5836	23.9277	20	24	20	33	16	31
Olfr1000	0.339936	0.658532	0.875896	9.15815	9.2824	9.03389	5	20	1	3	17	9
Olfr275	0.344343	0.659512	0.876128	5.4343	5.27562	5.59299	6	1	7	5	3	10
Olfr1317	-0.332351	0.660565	0.876457	9.51864	9.42854	9.60875	5	5	15	0	6	23
Olfr24	-0.128772	0.66144	0.876549	251.343	290.111	212.574	130	449	216	171	227	292
Olfr410	-0.211563	0.662908	0.877426	17.4056	20.0085	14.8028	12	31	12	12	26	11
Olfr571	0.124186	0.665528	0.879788	88.0361	92.3379	83.7343	93	57	98	125	76	83
Olfr1286	0.279172	0.667078	0.879788	9.28044	8.77623	9.78466	4	13	7	4	12	15
Olfr1320	0.192004	0.667484	0.879788	26.5042	27.1591	25.8493	18	23	32	39	26	23
Olfr1505	0.200669	0.667927	0.879788	19.849	20.0117	19.6862	22	14	18	19	25	21
Olfr1205	-0.192732	0.669286	0.880511	20.9027	23.7691	18.0363	18	20	26	15	23	21
Olfr1306	-0.278584	0.672555	0.882686	7.62087	8.85457	6.38717	7	9	8	7	5	9
Olfr1152	-0.311755	0.672561	0.882686	5.78559	6.70148	4.8697	7	4	7	6	2	8
Olfr1357	0.139458	0.67635	0.886588	41.8706	42.8683	40.8729	38	39	39	40	51	44
Olfr1246	-0.170509	0.678018	0.887615	30.2337	34.2883	26.1792	28	35	30	43	27	20
Olfr822	0.292126	0.679694	0.887615	7.67313	7.32882	8.01744	9	7	4	5	12	9
Olfr113	-0.448383	0.680744	0.887615	3.32166	4.57699	2.06634	4	0	8	3	2	2
Olfr270	0.200306	0.681332	0.887615	19.1536	19.8657	18.4415	19	9	25	20	19	22
Olfr568	0.351208	0.681591	0.887615	4.81604	4.68037	4.95171	4	8	1	3	7	6
Olfr828	0.41601	0.682028	0.887615	3.14369	2.90879	3.37859	1	5	2	7	4	1
Olfr93	0.141553	0.683345	0.888266	87.3411	91.2698	83.4125	48	114	86	101	71	105
Olfr1511	-0.114278	0.684786	0.889078	77.2313	85.9077	68.555	76	95	63	67	92	68
Olfr619	-0.206987	0.687281	0.890439	15.5853	17.9193	13.2512	19	20	10	13	19	12
Olfr324	0.243242	0.687471	0.890439	18.2245	17.9124	18.5366	11	25	13	27	9	26
Olfr1446	0.143508	0.688496	0.890706	36.4143	37.2614	35.5671	21	43	37	29	54	34
Olfr68	0.184939	0.69144	0.893453	23.0663	23.2772	22.8555	16	35	13	15	31	28
Olfr1121	0.338161	0.693561	0.89513	5.24181	4.83014	5.65347	2	5	6	5	12	2
Olfr1440	0.112435	0.697487	0.89913	65.3096	67.7996	62.8195	51	73	60	65	75	68
Olfr152	0.217701	0.69911	0.89953	12.0582	11.7348	12.3817	11	13	8	10	22	9
Olfr677	0.156975	0.69945	0.89953	26.532	26.9736	26.0905	25	24	24	25	32	29
Olfr1221	-0.228658	0.703835	0.903309	10.396	12.3122	8.47985	12	18	4	12	12	5
Olfr1080	0.160599	0.70405	0.903309	26.0788	26.5355	25.6221	9	35	28	13	34	35
Olfr1445	0.441278	0.70578	0.904463	1.90367	1.92135	1.88598	1	0	4	1	2	3
Olfr767	0.216988	0.707948	0.906173	10.7784	10.915	10.6419	8	16	6	13	16	7
Olfr686	0.209706	0.711606	0.908924	14.4686	14.1838	14.7534	7	23	9	6	21	20
Olfr1329	0.274874	0.711768	0.908924	6.29237	6.41986	6.16488	7	1	9	11	2	8
Olfr545	-0.173162	0.714599	0.91147	21.7825	24.9954	18.5696	15	31	22	25	24	14
Olfr1243	-0.132981	0.716294	0.912561	35.3664	39.1972	31.5357	18	45	43	19	35	47
Olfr957	-0.164255	0.717453	0.912696	23.7088	26.9772	20.4403	23	36	15	18	25	24
Olfr887	-0.1334	0.718077	0.912696	33.8505	38.1703	29.5307	28	46	30	32	34	32
Olfr829	0.295182	0.719146	0.912989	3.774	3.65729	3.89071	4	4	2	4	6	3
Olfr458	0.434325	0.72219	0.914488	1.83328	1.90712	1.75943	0	1	4	3	1	2
Olfr639	-0.252663	0.722396	0.914488	6.92311	8.07733	5.7689	12	6	4	9	9	2
Olfr570	-0.130863	0.722849	0.914488	75.2903	88.2862	62.2944	43	59	133	58	88	60
Olfr1302	0.296255	0.724836	0.915937	31.9795	22.5252	41.4338	10	27	24	125	24	5
Olfr1039	0.188624	0.726817	0.917374	13.7561	13.9234	13.5889	16	14	8	13	19	13
Olfr684	0.16151	0.728521	0.917609	21.3729	22.1827	20.5632	21	30	10	34	24	13
Olfr484	0.241239	0.730242	0.917609	7.29179	7.59634	6.98724	3	14	4	6	10	7
Olfr689	-0.109019	0.731183	0.917609	53.5778	60.2815	46.8741	54	75	36	64	58	37
Olfr1111	-0.154099	0.732245	0.917609	22.5482	25.876	19.2205	12	19	38	14	20	28
Olfr1062	0.271531	0.732804	0.917609	5.29554	5.18291	5.40817	7	3	4	5	9	4
Olfr402	-0.373814	0.732998	0.917609	3.1874	3.65011	2.72469	6	3	1	4	0	5
Olfr671	0.238692	0.733547	0.917609	5.9433	5.88168	6.00492	4	7	5	6	9	5
Olfr128	-0.18633	0.734794	0.917609	13.3607	15.4921	11.2294	7	19	16	11	13	13
Olfr57	-0.122925	0.735145	0.917609	38.0984	43.3144	32.8825	20	70	29	28	56	25
Olfr851	-0.136458	0.735737	0.917609	52.4132	58.9344	45.892	44	97	22	23	74	51
Olfr393	0.113489	0.737757	0.917609	44.6561	46.6005	42.7118	40	53	34	58	44	42
Olfr809	0.154915	0.738257	0.917609	23.4302	24.311	22.5494	14	29	23	31	22	23
Olfr112	0.118229	0.738396	0.917609	38.1626	39.0113	37.3139	35	40	31	31	47	44
Olfr642	-0.0861192	0.739211	0.917609	132.239	146.97	117.507	116	102	176	114	115	156
Olfr506	-0.118348	0.739653	0.917609	51.0247	58.0292	44.0203	32	86	41	55	64	30
Olfr775	-0.204375	0.749672	0.928979	11.6592	13.7809	9.53752	11	21	6	13	8	11
Olfr497	0.279964	0.753196	0.931839	3.30494	3.33299	3.2769	1	4	4	4	4	3
Olfr1241	0.103081	0.754334	0.931839	43.6002	45.0465	42.1539	32	36	53	37	39	61
Olfr963	0.181376	0.75455	0.931839	12.202	12.3122	12.0918	12	18	4	9	23	8
Olfr521	0.183708	0.75594	0.932498	10.4168	10.719	10.1146	4	13	12	8	13	12
Olfr1499	-0.261416	0.758731	0.933447	3.80602	4.34888	3.26316	3	7	2	3	7	1
Olfr1161	-0.351716	0.760193	0.933447	2.27478	2.85172	1.69783	2	6	0	3	3	0
Olfr723	0.0997116	0.760373	0.933447	54.2358	58.1788	50.2928	34	37	84	51	46	68
Olfr615	-0.0855991	0.760877	0.933447	192.441	217.965	166.917	121	331	146	143	202	201
Olfr344	0.350077	0.760999	0.933447	1.80157	1.77877	1.82437	1	4	0	1	4	1
Olfr1388	-0.0956372	0.762588	0.933645	55.9013	61.9931	49.8095	35	82	52	38	62	62
Olfr477	-0.0821434	0.76323	0.933645	134.543	148.31	120.775	137	139	126	177	144	91
Olfr1362	-0.0813725	0.763735	0.933645	128.531	139.377	117.684	112	143	123	93	130	159
Olfr355	-0.199148	0.766882	0.934962	7.80789	8.82597	6.78981	10	8	6	5	8	9
Olfr374	0.128167	0.768891	0.934962	22.8023	23.5621	22.0424	26	21	17	23	26	24
Olfr1166	0.145606	0.769254	0.934962	17.937	17.9052	17.9687	13	24	12	10	27	21
Olfr670	0.143625	0.769814	0.934962	18.4005	18.5684	18.2326	10	29	12	16	36	9
Olfr792	0.125418	0.769844	0.934962	23.5099	24.0935	22.9264	16	23	26	18	32	25
Olfr1086	-0.204534	0.770016	0.934962	8.59252	9.86342	7.32162	6	14	7	8	5	11
Olfr134	0.193448	0.770828	0.934962	12.6409	13.5993	11.6825	3	20	14	15	10	14
Olfr630	0.102928	0.772901	0.936433	35.9092	36.8299	34.9885	28	40	32	27	45	42
Olfr600	0.142613	0.775166	0.937563	21.0854	20.6891	21.4816	20	18	18	11	31	27
Olfr320	0.388815	0.775558	0.937563	2.03729	2.1886	1.88598	5	1	0	1	2	3
Olfr934	-0.118453	0.776977	0.938237	25.1452	27.8328	22.4577	21	35	20	22	37	16
Olfr1331	0.178943	0.777876	0.938281	14.9419	15.1642	14.7197	4	30	8	15	32	3
Olfr979	0.113576	0.7789	0.938476	27.9573	28.9914	26.9232	18	37	24	23	32	33
Olfr800	-0.0962762	0.781659	0.939499	38.6039	42.833	34.3747	23	49	44	27	43	42
Olfr798	0.115031	0.782204	0.939499	25.5736	26.1111	25.0361	19	30	22	22	41	20
Olfr553	0.0823876	0.78234	0.939499	102.1	107.609	96.59	96	150	50	77	154	87
Olfr796	0.0704435	0.789204	0.943665	108.14	113.548	102.732	93	116	99	109	136	97
Olfr668	-0.099339	0.789916	0.943665	38.0353	41.3069	34.7636	40	38	34	24	49	40
Olfr67	0.0897414	0.790559	0.943665	58.3898	60.3278	56.4518	57	61	46	105	48	43
Olfr1312	0.109171	0.790734	0.943665	27.2954	28.6132	25.9777	31	18	28	28	28	30
Olfr472	-0.0724068	0.791164	0.943665	155.674	173.656	137.692	89	198	183	129	145	177
Olfr1247	0.0970567	0.791726	0.943665	49.3292	50.7783	47.8801	41	66	32	36	53	66
Olfr872	0.228306	0.793119	0.943665	5.97559	7.27558	4.6756	0	3	16	3	5	7
Olfr735	-0.138792	0.793373	0.943665	18.1993	20.5288	15.8697	16	14	25	16	25	12
Olfr724	0.151689	0.793615	0.943665	15.3396	16.1158	14.5634	11	10	22	17	21	11
Olfr853	-0.714632	0.798203	0.944416	1.231	1.42586	1.03615	1	3	0	4	0	0
Olfr924	-0.139439	0.798229	0.944416	12.6648	14.0661	11.2635	11	13	14	9	17	11
Olfr611	-0.102946	0.798465	0.944416	30.7058	34.7091	26.7024	23	48	24	34	33	23
Olfr362	0.0798922	0.798552	0.944416	92.8624	95.0611	90.6637	104	83	71	186	68	64
Olfr669	0.0667247	0.798587	0.944416	132.024	135.493	128.555	87	158	123	80	194	143
Olfr1176	0.0816089	0.801048	0.944827	61.6639	65.2436	58.0842	53	89	37	53	73	65
Olfr1305	0.142739	0.80213	0.944827	18.4825	18.8393	18.1257	9	22	20	24	30	8
Olfr658	0.104403	0.802245	0.944827	31.3496	31.8571	30.8421	31	36	20	20	44	36
Olfr993	0.3966	0.802408	0.944827	0.813267	0.705816	0.920718	0	2	0	0	3	0
Olfr776	0.0776667	0.804505	0.946272	68.8343	70.1449	67.5237	62	66	62	45	83	90
Olfr1199	0.151713	0.807389	0.947096	12.6656	12.8577	12.4734	8	16	11	19	7	16
Olfr824	-0.119087	0.807582	0.947096	19.3564	21.0063	17.7064	20	20	17	11	22	24
Olfr1288	0.114327	0.808505	0.947096	19.811	20.7036	18.9184	11	23	22	19	28	16
Olfr827	0.121765	0.808687	0.947096	23.0596	24.9916	21.1276	25	36	8	28	21	22
Olfr710	-0.106283	0.810048	0.947669	30.3015	35.2469	25.3561	38	13	43	32	27	26
Olfr893	0.150695	0.814574	0.950991	9.74044	10.2948	9.18608	4	14	10	12	11	8
Olfr91	0.117986	0.815256	0.950991	27.4126	27.6616	27.1637	24	38	14	18	26	43
Olfr551	-0.255932	0.81622	0.950991	2.33546	2.89442	1.7765	5	3	0	2	3	1
Olfr633	-0.072068	0.816545	0.950991	79.0502	85.723	72.3774	53	114	67	73	128	42
Olfr323	0.14028	0.817258	0.950991	14.6972	15.8165	13.5778	5	22	16	19	15	12
Olfr622	0.081632	0.818798	0.951765	35.088	36.9473	33.2288	39	41	21	40	47	25
Olfr857	-0.125475	0.821709	0.95413	14.5553	16.3868	12.7238	8	26	11	8	16	17
Olfr27	-0.107213	0.822948	0.954549	25.1781	28.143	22.2132	18	39	20	38	26	13
Olfr1259	0.073165	0.824839	0.95502	45.2128	47.7915	42.6341	24	51	54	34	53	52
Olfr1214	0.0872895	0.826595	0.95502	32.5271	34.6415	30.4128	18	42	34	36	39	27
Olfr659	-0.103971	0.829111	0.95502	19.0919	21.6661	16.5177	12	39	9	14	31	10
Olfr815	0.178498	0.829757	0.95502	7.09324	6.28446	7.90201	5	6	6	1	15	9
Olfr612	0.0963341	0.830451	0.95502	20.5879	21.2811	19.8948	12	28	18	14	31	20
Olfr591	-0.101944	0.83071	0.95502	20.0455	22.3968	17.6941	11	30	20	17	29	13
Olfr768	-0.116873	0.831583	0.95502	19.2184	21.3952	17.0417	10	26	22	21	29	8
Olfr1143	-0.0978785	0.831676	0.95502	26.1701	29.2089	23.1313	16	43	21	31	36	12
Olfr290	0.0700795	0.833427	0.95502	85.8248	92.339	79.3105	53	81	114	93	104	69
Olfr781	0.115906	0.833547	0.95502	13.7884	14.0803	13.4965	12	12	14	13	22	10
Olfr1287	0.783442	0.833663	0.95502	1.74822	0.734278	2.76215	2	0	0	0	9	0
Olfr707	0.0892869	0.834644	0.95502	46.1373	47.645	44.6296	36	37	55	57	72	23
Olfr1163	0.164176	0.835031	0.95502	5.67583	5.8032	5.54845	6	8	2	4	7	7
Olfr585	-0.254138	0.835642	0.95502	2.38308	2.88019	1.88598	4	4	0	1	2	3
Olfr1016	0.118063	0.838152	0.956883	15.9604	16.3547	15.5662	8	16	20	14	29	9
Olfr156	0.0773446	0.841287	0.95854	37.1888	41.1184	33.2592	21	22	66	33	31	45
Olfr1276	-0.103287	0.843626	0.95854	20.1021	22.6785	17.5256	11	33	18	25	25	10
Olfr1350	0.0606592	0.844619	0.95854	85.3938	89.9969	80.7908	57	68	116	57	115	91
Olfr702	0.0930151	0.845765	0.95854	24.0646	26.2645	21.8647	12	19	39	28	19	26
Olfr130	-0.118832	0.846811	0.95854	9.16196	10.1877	8.13619	9	14	5	7	14	6
Olfr826	0.136358	0.84716	0.95854	12.1566	13.1284	11.1849	17	3	15	10	17	10
Olfr594	-0.0600363	0.847412	0.95854	70.3351	76.4371	64.233	43	108	58	40	82	85
Olfr358	-0.0713867	0.851432	0.95854	33.3043	36.7017	29.907	24	46	30	28	32	38
Olfr791	0.0587487	0.851945	0.95854	55.6757	58.792	52.5594	33	64	62	44	78	51
Olfr1010	0.180055	0.852348	0.95854	3.33865	3.70731	2.96999	0	5	5	4	3	3
Olfr1105	0.0708984	0.852461	0.95854	36.0934	38.6945	33.4923	20	47	38	39	41	32
Olfr98	0.840088	0.852637	0.95854	1.10429	0.367139	1.84144	1	0	0	0	6	0
Olfr638	-0.110795	0.852735	0.95854	11.7892	13.4638	10.1146	6	22	9	8	13	12
Olfr1333	0.0712227	0.853851	0.95854	32.9587	33.358	32.5593	22	32	36	22	27	55
Olfr1049	0.212814	0.854594	0.95854	7.43602	6.57326	8.29878	3	10	5	19	0	10
Olfr937	0.0820269	0.855081	0.95854	20.6918	21.5983	19.7853	12	30	17	15	32	18
Olfr613	-0.101987	0.855872	0.95854	15.2798	17.4382	13.1213	15	25	8	17	13	14
Olfr690	-0.065667	0.856086	0.95854	37.9967	40.8472	35.1463	35	43	33	32	60	25
Olfr348	0.0947121	0.856343	0.95854	19.9512	20.7893	19.1132	7	23	26	13	37	13
Olfr1294	-0.0541742	0.857266	0.958587	58.2673	63.2367	53.298	53	69	50	51	80	46
Olfr54	-0.0740181	0.858768	0.958696	34.2599	38.0847	30.4351	27	49	28	49	27	28
Olfr1269	0.107594	0.859126	0.958696	9.33334	9.59603	9.07065	7	10	9	8	14	8
Olfr1130	0.108807	0.860176	0.958884	9.59599	10.0631	9.12892	5	9	13	10	7	13
Olfr1079	0.0553677	0.867093	0.964736	50.0322	53.6662	46.3983	25	60	60	40	58	54
Olfr1441	0.0952786	0.868592	0.964736	13.2606	13.3673	13.154	14	9	13	8	13	21
Olfr62	-0.0633307	0.868888	0.964736	50.7774	57.612	43.9427	34	42	78	56	53	39
Olfr765	0.110778	0.869351	0.964736	8.42481	8.49448	8.35515	9	7	7	5	12	10
Olfr1489	0.0946791	0.869859	0.964736	10.361	10.669	10.053	8	12	9	8	15	10
Olfr78	0.057364	0.872431	0.966604	47.9471	51.848	44.0462	31	42	66	50	54	43
Olfr1497	-0.0757127	0.874009	0.967367	21.291	21.8763	20.7057	14	21	24	8	20	37
Olfr352	0.115699	0.876919	0.969601	5.54738	5.85322	5.24155	2	9	5	4	6	7
Olfr96	0.0395312	0.878479	0.969701	133.73	142.069	125.39	92	134	157	107	162	142
Olfr1186	-0.0985494	0.879147	0.969701	8.10844	8.84739	7.36949	9	8	7	7	6	11
Olfr742	0.0369261	0.879683	0.969701	481.536	523.659	439.413	320	454	633	563	457	454
Olfr129	-0.0593361	0.882115	0.969936	29.4394	32.5096	26.3692	22	34	32	32	27	29
Olfr1462	0.273736	0.882145	0.969936	1.19698	1.41163	0.982324	0	4	0	0	1	2
Olfr366	-0.0782825	0.88257	0.969936	15.8565	17.1031	14.6098	16	12	18	9	18	20
Olfr705	-0.0425453	0.885368	0.971241	62.1053	67.8105	56.4001	44	66	73	51	67	67
Olfr488	0.0440906	0.885544	0.971241	70.4235	72.4872	68.3597	51	105	43	39	126	58
Olfr569	0.0532751	0.886571	0.971389	33.5283	35.7357	31.3209	23	41	33	35	34	35
Olfr9	0.0408081	0.888343	0.972352	74.7826	79.8942	69.671	67	62	86	95	61	78
Olfr1138	0.134396	0.892574	0.973347	3.70605	4.28477	3.12734	1	10	1	2	3	5
Olfr978	0.0711961	0.893506	0.973347	15.2471	15.5775	14.9167	13	13	16	9	19	20
Olfr469	0.0629921	0.894569	0.973347	18.9823	19.463	18.5017	13	13	26	13	13	33
Olfr847	-0.0619736	0.894639	0.973347	20.2663	22.5998	17.9328	18	31	13	21	22	17
Olfr624	-0.0973697	0.894832	0.973347	6.26266	6.91194	5.61339	2	12	5	2	10	6
Olfr770	-0.0686588	0.895179	0.973347	17.8839	19.3919	16.3759	8	18	26	8	29	16
Olfr1090	-0.0898077	0.895515	0.973347	7.05222	7.73879	6.36564	8	7	6	10	9	3
Olfr228	0.0768786	0.896994	0.973572	11.8994	12.1019	11.697	12	13	8	7	19	12
Olfr178	0.0787265	0.89879	0.973572	14.7155	14.7933	14.6377	10	15	15	18	27	5
Olfr575	0.0706301	0.900525	0.973572	16.7138	18.9214	14.5063	5	33	14	15	17	16
Olfr473	-0.0591193	0.900702	0.973572	21.7515	23.573	19.93	19	14	30	12	24	28
Olfr597	0.0346268	0.900835	0.973572	123.329	132.751	113.906	82	118	157	109	146	121
Olfr554	0.0439225	0.901091	0.973572	35.4874	37.4394	33.5353	31	32	38	33	33	44
Olfr1390	-0.135799	0.906733	0.978053	2.23194	1.793	2.67087	2	3	0	0	1	7
Olfr65	-0.0315413	0.907036	0.978053	130.424	142.04	118.808	108	147	130	140	116	139
Olfr146	0.0451777	0.908447	0.978604	38.4836	42.1345	34.8327	16	51	47	36	49	31
Olfr307	-0.083547	0.913164	0.982712	7.23058	7.67468	6.78648	6	10	5	7	3	12
Olfr44	0.0341039	0.917333	0.985522	50.1446	53.8226	46.4666	41	46	58	61	46	49
Olfr1502	0.0745298	0.917586	0.985522	5.97048	6.35576	5.58521	5	4	8	9	4	6
Olfr651	0.0550128	0.920966	0.987418	14.2623	15.6453	12.8794	8	25	10	15	15	13
Olfr1084	-0.085141	0.921167	0.987418	3.36151	3.65729	3.06573	4	4	2	2	5	3
Olfr646	-0.0512606	0.923996	0.989269	12.9907	14.0733	11.9081	9	14	15	9	18	12
Olfr69	-0.0347814	0.92496	0.989269	38.0297	40.9544	35.1051	25	46	40	31	31	52
Olfr960	-0.0580372	0.925842	0.989269	13.9599	16.1552	11.7645	4	24	16	12	15	12
Olfr39	0.0504632	0.926582	0.989269	16.8854	17.4275	16.3433	14	15	18	17	29	9
Olfr971	0.0726547	0.928491	0.989269	6.47937	6.30588	6.65286	4	6	7	4	15	3
Olfr675	-0.0466417	0.928904	0.989269	18.0705	19.9658	16.1752	9	34	12	9	22	21
Olfr312	-0.0727413	0.929259	0.989269	4.93323	5.60725	4.25922	2	5	8	4	5	5
Olfr1290	0.0326115	0.93018	0.989282	32.2334	33.9746	30.4922	26	45	22	26	51	24
Olfr1510	0.0302012	0.932804	0.989833	40.0929	43.4533	36.7324	22	54	42	38	48	36
Olfr70	-0.0661482	0.932954	0.989833	6.51167	6.27728	6.74606	7	5	5	20	4	1
Olfr248	0.0896917	0.933427	0.989833	2.48197	2.65563	2.30831	3	0	4	5	0	3
Olfr774	0.142023	0.93703	0.992686	1.55376	1.51139	1.59614	2	0	2	0	3	2
Olfr644	0.024796	0.938054	0.992804	56.2417	59.041	53.4423	53	45	61	41	57	75
Olfr38	-0.0650086	0.939669	0.993547	5.20961	6.08132	4.33789	3	2	11	3	5	6
Olfr895	0.0310085	0.943132	0.99624	26.8114	28.8846	24.7381	13	43	23	18	28	34
Olfr18	-0.0361003	0.944168	0.996368	14.5035	15.7806	13.2263	15	17	11	18	18	9
Olfr1076	-0.0631361	0.946668	0.996466	3.81292	4.09586	3.52998	0	5	6	0	6	5
Olfr629	0.0273436	0.947277	0.996466	41.5605	45.6201	37.5009	46	66	14	29	57	37
Olfr1045	0.0216855	0.948114	0.996466	56.9412	58.5991	55.2833	47	61	51	32	86	61
Olfr1202	-0.0407793	0.949375	0.996466	12.4351	13.0144	11.8558	14	8	13	12	23	5
Olfr49	0.0206201	0.949674	0.996466	47.9079	51.6267	44.1891	43	41	55	56	45	47
Olfr1028	-0.0234491	0.949757	0.996466	33.8362	36.634	31.0384	22	60	19	21	57	24
Olfr444	0.0531024	0.9538	0.997225	3.28732	3.36863	3.20601	1	3	5	1	3	6
Olfr1100	-0.0263209	0.954313	0.997225	18.953	20.4218	17.4841	16	17	22	15	19	23
Olfr1217	0.0153267	0.95469	0.997225	102.585	110.43	94.7408	62	124	113	83	111	116
Olfr512	0.0381743	0.955802	0.997225	8.5467	9.50346	7.58994	3	15	8	12	8	6
Olfr1512	-0.0218035	0.956188	0.997225	32.8888	35.5607	30.2169	33	29	34	42	41	20
Olfr64	0.0204114	0.956915	0.997225	32.809	35.0579	30.5601	40	28	27	40	24	38
Olfr787	-0.0187825	0.958303	0.997225	34.6009	37.0474	32.1544	26	46	29	24	46	35
Olfr1099	0.0227393	0.958528	0.997225	31.4822	32.2421	30.7222	28	27	32	18	53	29
Olfr818	0.020801	0.959031	0.997225	28.0085	29.8471	26.1698	11	39	31	15	44	26
Olfr116	0.015903	0.959646	0.997225	72.6064	79.2139	65.9989	47	104	65	80	76	65
Olfr996	-0.0692322	0.961126	0.99781	1.00001	1.14425	0.855782	1	0	2	2	0	1
Olfr835	-0.0191616	0.9631	0.998906	27.4202	29.0413	25.7991	19	35	25	17	29	37
Olfr382	-0.0583141	0.964695	0.998917	1.02295	1.09437	0.951521	0	2	1	0	2	1
Olfr1418	-0.0166288	0.966082	0.998917	32.7099	35.7533	29.6665	29	26	41	33	38	28
Olfr1250	0.0166753	0.966188	0.998917	32.3458	33.3224	31.3691	22	33	35	18	32	50
Olfr1535	0.0151681	0.966783	0.998917	37.3618	40.4018	34.3217	26	50	34	39	36	39
Olfr632	-0.0154314	0.970785	1	32.4508	34.0282	30.8733	22	35	35	27	58	18
Olfr1098	0.0245643	0.97124	1	8.81066	9.47473	8.1466	11	11	4	10	6	11
Olfr474	-0.0463968	0.971868	1	0.337022	0.367139	0.306906	1	0	0	0	1	0
Olfr485	0.0223357	0.975199	1	7.70236	8.22005	7.18467	7	5	10	7	12	5
Olfr1414	0.0101386	0.975608	1	71.2021	75.4882	66.916	68	76	61	123	57	52
Olfr945	0.0308612	0.976424	1	3.00449	3.23309	2.77589	4	5	0	1	6	2
Olfr1053	-0.0493422	0.976687	1	0.34773	0.388554	0.306906	0	0	1	0	1	0
Olfr13	0.0126239	0.977601	1	22.1927	24.4282	19.9572	30	27	10	30	21	17
Olfr599	-0.00755977	0.977734	1	145.363	155.301	135.425	99	151	169	107	209	129
Olfr691	-0.00733956	0.979417	1	79.5769	86.286	72.8677	57	74	101	68	81	90
Olfr435	0.0131046	0.980359	1	14.4006	15.9697	12.8315	11	25	8	16	14	13
Olfr202	0.00896705	0.98159	1	29.1379	31.8432	26.4326	17	23	45	23	26	37
Olfr917	-0.0152043	0.984453	1	1.8004	1.80723	1.79357	3	2	0	1	5	0
Olfr1167	0.0113046	0.984465	1	13.3397	14.5652	12.1141	9	22	9	22	11	9
Olfr1065	-0.00718377	0.985543	1	57.5957	63.248	51.9434	29	94	50	69	78	30
Olfr543	0.0091927	0.987015	1	15.1299	15.8519	14.4079	15	15	13	10	22	15
Olfr1107	-0.0110183	0.987653	1	20.4431	23.0847	17.8014	15	41	8	18	12	28
Olfr1002	-0.00780338	0.99123	1	9.03345	10.0914	7.97552	12	4	11	11	9	7
Olfr148	0.00339087	0.994085	1	9.68273	10.9257	8.43977	6	6	17	9	10	9
Olfr350	0.00110207	0.997197	1	54.0281	57.5943	50.4619	33	54	68	34	62	67
Olfr1444	0.000168006	0.998883	1	16.2185	17.4847	14.9524	8	17	22	14	27	9
Olfr1061	-2.30175e-16	1	1	0	0	0	0	0	0	0	0	0
Olfr108	-2.30175e-16	1	1	0	0	0	0	0	0	0	0	0
Olfr1248	-2.30175e-16	1	1	0	0	0	0	0	0	0	0	0
Olfr1367	-2.30175e-16	1	1	0	0	0	0	0	0	0	0	0
Olfr1371	-2.30175e-16	1	1	0	0	0	0	0	0	0	0	0
Olfr1373	-2.30175e-16	1	1	0	0	0	0	0	0	0	0	0
Olfr176	-2.30175e-16	1	1	0	0	0	0	0	0	0	0	0
Olfr26	-2.30175e-16	1	1	0	0	0	0	0	0	0	0	0
Olfr384	-2.30175e-16	1	1	0	0	0	0	0	0	0	0	0
Olfr503	-2.30175e-16	1	1	0	0	0	0	0	0	0	0	0
Olfr504	-2.30175e-16	1	1	0	0	0	0	0	0	0	0	0
Olfr850	-2.30175e-16	1	1	0	0	0	0	0	0	0	0	0
Olfr891	-2.30175e-16	1	1	0	0	0	0	0	0	0	0	0
Olfr926	-2.30175e-16	1	1	0	0	0	0	0	0	0	0	0
