# Supplementary material for: Concentration-Dependent Recruitment of Mammalian Odorant Receptors
Source: eNeuro. 2020 Apr 15;7(2):ENEURO.0103-19.2019. doi: 10.1523/ENEURO.0103-19.2019 (PMC7189481; doi:10.1523/ENEURO.0103-19.2019)
Supplement: Extended Data Figure 2-5. — Differential expression data for 100% ACT. Download Figure 2-5, XLSX file. [file enu-eN-NWR-0103-19-s12.xlsx]

## Sheet: Table 100percentACT
	EdgeR DE analysis						Read counts
id	logFoldChange	PValueRaw	PValueFDRadjusted	baseMean	baseMeanA	baseMeanB	No1	No2	No3	Ac1	Ac2	Ac3
Olfr30	2.1307	2.03611e-18	2.21529e-15	464.93	178.815	751.045	166	197	192	598	455	1153
Olfr397	2.59635	8.85924e-15	4.81943e-12	246.148	63.8937	428.401	52	72	74	199	222	816
Olfr531	1.78651	1.54188e-13	5.59189e-11	310.97	155.381	466.56	114	189	179	532	416	434
Olfr376	2.22672	4.34652e-12	1.18225e-09	282.851	98.7361	466.965	84	120	103	356	222	799
Olfr1477	2.37006	8.5065e-10	1.85101e-07	65.5272	20.4381	110.616	23	15	25	95	32	204
Olfr1474	2.10998	3.61382e-09	6.55306e-07	85.3549	33.7244	136.985	28	43	34	132	73	203
Olfr923	2.27229	6.8232e-09	1.06052e-06	186.437	51.1087	321.766	32	60	66	80	146	693
Olfr283	2.54655	1.33398e-08	1.81422e-06	28.1892	8.71885	47.6595	8	9	10	34	38	66
Olfr1087	2.37577	1.13025e-07	1.26947e-05	62.2759	20.1621	104.39	17	28	18	101	41	171
Olfr1054	2.4551	1.16679e-07	1.26947e-05	45.6361	12.9142	78.358	11	14	15	55	24	153
Olfr898	3.29608	1.77073e-07	1.74534e-05	16.4176	3.62896	29.2062	5	0	6	30	18	39
Olfr32	1.65087	1.92501e-07	1.74534e-05	91.6432	47.1754	136.111	53	52	42	128	93	181
Olfr20	2.48699	2.67815e-07	2.24141e-05	120.299	36.5906	204.007	31	58	26	186	77	347
Olfr136	1.49515	2.90808e-07	2.25999e-05	213.792	114.792	312.793	94	121	140	275	150	504
Olfr1352	1.50324	4.17382e-07	3.02741e-05	91.7683	50.9495	132.587	54	61	44	104	147	129
Olfr1079	1.54576	5.66993e-07	3.85555e-05	87.1946	46.8431	127.546	25	60	60	69	96	201
Olfr1065	2.07522	6.29567e-07	3.89586e-05	125.323	55.2104	195.435	29	94	50	219	110	258
Olfr1043	2.40261	6.44535e-07	3.89586e-05	60.1947	16.0582	104.331	17	18	15	38	49	213
Olfr740	-1.21636	1.08312e-06	6.2023e-05	457	669.175	244.825	350	814	903	222	164	336
Olfr1104	1.43502	2.81892e-06	0.000153349	240.072	119.892	360.251	85	116	168	176	149	722
Olfr209	1.90463	3.93343e-06	0.000203789	39.3327	18.5121	60.1533	9	21	27	60	36	83
Olfr478	2.20592	5.72166e-06	0.000282962	48.2682	17.1175	79.4189	15	29	10	40	55	133
Olfr506	1.61424	8.78831e-06	0.000415725	90.0461	50.6411	129.451	32	86	41	169	104	116
Olfr895	2.03604	1.04253e-05	0.00045388	63.8888	25.2145	102.563	13	43	23	56	51	191
Olfr99	1.34343	1.05731e-05	0.00045388	125.596	71.772	179.419	56	78	88	90	241	168
Olfr1170	1.91362	1.08464e-05	0.00045388	49.2773	19.7607	78.7939	20	17	24	27	68	127
Olfr43	1.2634	1.81448e-05	0.000731167	237.91	138.333	337.487	125	129	173	152	274	534
Olfr110	1.2696	1.94773e-05	0.000741858	335.651	206.521	464.781	172	263	208	482	238	672
Olfr1451	3.00542	1.97738e-05	0.000741858	24.7344	5.96316	43.5057	4	13	2	45	17	69
Olfr348	1.85563	2.1048e-05	0.00076334	46.533	18.1529	74.9131	7	23	26	14	42	156
Olfr884	2.14516	2.19084e-05	0.000768914	166.001	43.4164	288.585	25	61	49	26	209	570
Olfr15	0.924347	2.43581e-05	0.000809249	694.836	496.328	893.344	433	648	467	539	861	1148
Olfr1157	1.68767	2.45452e-05	0.000809249	54.1169	25.8218	82.412	12	46	23	23	80	127
Olfr432	2.10528	2.61303e-05	0.000836171	33.4557	11.4452	55.4662	9	8	18	11	39	106
Olfr1457	2.30636	2.70926e-05	0.000842191	25.6736	9.87295	41.4743	3	19	9	30	27	64
Olfr1449	2.47546	3.6418e-05	0.00110063	29.322	7.36226	51.2816	5	11	7	21	16	112
Olfr1463	1.29264	5.87974e-05	0.00172896	163.546	101.991	225.102	89	143	87	230	141	299
Olfr199	1.86254	6.71017e-05	0.00192123	26.4107	12.7296	40.0917	8	22	10	35	34	48
Olfr339	1.54415	6.97018e-05	0.0019445	67.0662	35.5053	98.627	24	54	33	65	61	161
Olfr849	1.49135	8.3841e-05	0.00228048	47.121	24.5552	69.6868	18	28	30	29	55	114
Olfr1093	1.6429	0.000103421	0.00273851	67.9322	37.0186	98.8458	21	62	33	107	57	132
Olfr281	0.957282	0.000108998	0.00273851	138.427	101.051	175.803	87	109	117	152	162	197
Olfr346	1.47714	0.000109969	0.00273851	50.2474	28.0057	72.4891	24	44	20	42	73	91
Olfr31	1.09574	0.000110748	0.00273851	90.6903	63.1365	118.244	47	67	81	110	110	125
Olfr1045	1.95886	0.000124447	0.00300886	176.338	51.0983	301.579	47	61	51	62	129	669
Olfr1270	1.12227	0.000129083	0.00302761	98.4923	64.622	132.363	60	54	85	86	96	201
Olfr147	1.7003	0.000130788	0.00302761	81.2589	32.3877	130.13	30	30	40	32	78	259
Olfr1340	0.93915	0.000147041	0.00333294	228.201	159.161	297.241	96	178	217	128	259	455
Olfr1328	1.64986	0.000194581	0.0043205	128.774	54.2879	203.26	42	82	46	44	182	341
Olfr907	5.51546	0.000202111	0.00439793	2.60625	0	5.2125	0	0	0	7	2	7
Olfr1333	1.31708	0.000211227	0.00450617	49.7928	29.0999	70.4856	22	32	36	35	58	108
Olfr160	1.72644	0.000228288	0.00477648	43.3832	18.6016	68.1647	12	27	19	27	35	134
Olfr888	2.82464	0.000237546	0.00487642	13.0097	2.97108	23.0483	4	0	5	8	5	54
Olfr111	1.56494	0.00025762	0.00519057	58.826	31.1665	86.4856	22	42	33	158	57	55
Olfr905	2.67652	0.000262594	0.00519458	12.8992	3.16689	22.6315	2	6	2	4	20	39
Olfr1258	-0.900246	0.00027369	0.00531741	216.832	294.85	138.813	190	304	414	100	148	149
Olfr1330	1.29101	0.000285387	0.00544739	136.206	75.5492	196.863	70	78	86	68	190	294
Olfr1037	1.55994	0.000309221	0.00580055	60.7132	27.5686	93.8577	17	41	28	20	75	168
Olfr935	1.7778	0.000331159	0.0061068	40.8679	15.4658	66.2701	10	20	18	14	36	138
Olfr902	2.30846	0.000345408	0.0062634	14.3722	4.78137	23.9629	3	8	4	12	15	42
Olfr874	1.66033	0.000398255	0.00709103	97.6742	46.1223	149.226	37	75	33	96	69	272
Olfr937	1.97842	0.000404085	0.00709103	64.5713	18.848	110.295	12	30	17	19	46	249
Olfr747	1.32049	0.000421899	0.00728612	42.1552	25.0383	59.272	17	35	26	30	57	81
Olfr1238	1.25816	0.000464349	0.00789392	43.3978	27.8508	58.9448	27	36	24	76	47	54
Olfr875	1.4938	0.000476628	0.00797802	53.8618	26.6184	81.1052	24	34	25	34	53	145
Olfr1469	2.28775	0.000513125	0.00841347	13.6864	4.95618	22.4166	5	1	9	9	15	40
Olfr1102	1.51532	0.000525083	0.00841347	55.0449	28.7045	81.3854	26	42	22	56	45	137
Olfr1471	1.62438	0.000525842	0.00841347	29.1977	15.2176	43.1777	13	15	19	67	40	24
Olfr143	1.55417	0.000597165	0.00941617	39.3887	18.1496	60.6279	13	19	24	27	23	126
Olfr904	2.35022	0.000613016	0.0095008	11.8321	4.19706	19.4672	0	7	6	3	18	33
Olfr350	1.03383	0.000619997	0.0095008	72.6164	50.255	94.9778	33	54	68	62	68	145
Olfr1437	1.79099	0.000703979	0.0106379	47.0611	21.4628	72.6594	24	36	8	26	84	92
Olfr1213	1.8459	0.000771365	0.0113367	26.7009	13.9245	39.4773	26	4	13	33	33	49
Olfr1057	1.43339	0.000780226	0.0113367	30.9677	18.2424	43.693	10	29	18	30	37	59
Olfr912	1.32151	0.000781479	0.0113367	32.3698	19.6267	45.1129	19	22	20	34	43	53
Olfr46	1.11996	0.000949498	0.0135928	63.8405	44.2066	83.4745	30	54	53	100	61	89
Olfr380	1.20831	0.00102196	0.0141284	47.6116	32.2372	62.986	18	54	29	66	67	51
Olfr186	1.06043	0.00102774	0.0141284	56.7684	40.0095	73.5273	30	47	47	74	58	85
Olfr1036	1.49266	0.00103794	0.0141284	35.824	18.8544	52.7935	19	25	15	30	38	84
Olfr1124	1.48973	0.00103885	0.0141284	44.1546	21.705	66.6042	20	20	27	18	63	105
Olfr133	1.72637	0.00105215	0.0141326	53.7021	22.5746	84.8296	24	33	14	39	43	163
Olfr441	1.38061	0.00109216	0.0144911	77.6768	39.3595	115.994	30	57	36	29	106	189
Olfr196	1.17216	0.00111939	0.0146734	50.138	34.2243	66.0517	19	44	43	66	51	78
Olfr61	1.03326	0.00118528	0.0153522	56.0334	39.1167	72.9501	27	45	49	49	63	98
Olfr221	1.24836	0.0012982	0.016617	41.6174	24.7004	58.5344	14	37	26	18	69	75
Olfr488	1.53453	0.00134351	0.0169125	139.54	63.23	215.849	51	105	43	50	184	370
Olfr19	1.43918	0.00135238	0.0169125	112.5	55.9757	169.024	38	96	42	54	113	313
Olfr1121	2.02476	0.00139363	0.0172303	10.0413	4.21663	15.866	2	5	6	8	15	22
Olfr1282	-5.2437	0.00147735	0.0180601	2.48298	4.96597	0	6	0	9	0	0	0
Olfr141	1.42794	0.00163765	0.0197974	29.2781	17.5633	40.993	10	29	16	35	31	54
Olfr739	1.2648	0.00183729	0.0217418	121.263	62.3917	180.135	50	78	66	53	111	348
Olfr91	1.5726	0.00183846	0.0217418	50.3257	24.1172	76.5341	24	38	14	25	69	121
Olfr1489	1.62204	0.00196803	0.0230238	18.9072	9.30485	28.5095	8	12	9	12	30	38
Olfr247	1.94504	0.00200951	0.023259	21.8496	7.36226	36.3369	5	11	7	5	24	73
Olfr1042	1.34167	0.00211503	0.0242226	58.2367	31.6134	84.8599	30	44	25	34	66	141
Olfr539	1.35296	0.0022667	0.0256893	104.036	57.8486	150.224	43	76	61	314	87	77
Olfr145	1.39348	0.0023138	0.0259527	96.8256	52.6256	141.026	49	87	30	56	120	223
Olfr53	0.903962	0.00234055	0.0259849	68.5045	50.9238	86.0851	48	55	55	75	89	85
Olfr748	1.4038	0.00242748	0.0266777	107.179	44.8823	169.475	36	50	53	40	67	378
Olfr1020	-1.38748	0.00245947	0.0267591	25.7701	38.7566	12.7836	15	32	71	5	12	19
Olfr1047	1.44316	0.0025991	0.0277572	43.9396	24.8618	63.0174	18	40	20	59	29	100
Olfr922	2.31732	0.00260224	0.0277572	21.9348	5.41631	38.4533	8	6	3	7	20	82
Olfr1353	1.3199	0.00280315	0.0290514	27.7594	17.8094	37.7094	29	19	8	59	24	33
Olfr1377	1.27924	0.00281571	0.0290514	78.9715	40.5007	117.442	33	51	42	37	67	231
Olfr23	1.33394	0.00281715	0.0290514	22.3896	13.7777	31.0015	11	19	13	28	31	31
Olfr213	0.906077	0.00283037	0.0290514	94.4045	67.3772	121.432	58	76	75	66	117	162
Olfr1094	1.43165	0.00355692	0.0360246	31.1254	16.0828	46.1681	10	22	18	23	21	90
Olfr701	0.957877	0.00357597	0.0360246	56.1029	42.1062	70.0996	43	69	21	74	81	49
Olfr877	1.59626	0.00361782	0.0361118	45.4166	19.1221	71.7112	18	28	14	18	46	139
Olfr447	1.89033	0.00367908	0.0363895	14.1497	6.07419	22.2253	9	6	4	11	21	31
Olfr527	0.808889	0.00399188	0.0390432	210.558	168.157	252.959	167	124	226	317	230	207
Olfr530	0.923252	0.00401915	0.0390432	57.4209	43.6289	71.2129	37	35	62	76	56	79
Olfr1166	1.51111	0.00405625	0.0390549	32.2819	15.6174	48.9465	13	24	12	19	30	91
Olfr1339	1.11717	0.00421365	0.0402145	106.802	61.068	152.536	47	68	74	36	137	253
Olfr1444	1.44703	0.00442113	0.0418277	31.3943	15.2618	47.5268	8	17	22	23	13	103
Olfr1039	1.72553	0.00462702	0.0433983	28.5901	12.1288	45.0514	16	14	8	12	41	73
Olfr522	0.681647	0.00474598	0.0441335	247.368	204.219	290.516	219	294	129	256	343	236
Olfr987	-1.10147	0.00493948	0.0455437	35.586	49.2131	21.9589	34	65	54	11	30	20
Olfr578	-1.09239	0.00530027	0.0484596	189.291	288.908	89.6732	112	166	595	96	76	93
Olfr140	-0.55674	0.00541844	0.049019	921.157	1184.13	658.181	780	864	1971	570	543	809
Olfr1110	0.824556	0.00545156	0.049019	176.565	130.119	223.011	119	168	119	122	213	299
Olfr1505	1.46643	0.00559878	0.0499301	34.139	17.4343	50.8437	22	14	18	17	67	56
Olfr642	-0.863224	0.00574259	0.0507962	96.7406	128.157	65.3242	116	102	176	37	62	87
Olfr134	1.57966	0.0059666	0.0523521	21.9286	11.8793	31.978	3	20	14	18	16	59
Olfr470	2.22607	0.00649754	0.0565546	5.95985	2.29362	9.62607	1	2	4	10	11	7
Olfr847	1.35351	0.00662369	0.0571951	34.6909	19.7081	49.6736	18	31	13	30	31	83
Olfr90	0.968137	0.00688173	0.0589553	61.2241	44.0781	78.3701	26	39	70	41	100	78
Olfr1484	0.855433	0.0071114	0.0604469	92.9014	69.5547	116.248	63	79	74	123	64	161
Olfr309	0.595943	0.00733651	0.0618769	411.056	360.24	461.873	237	375	498	479	399	483
Olfr1411	0.737292	0.00818888	0.0685346	115.705	92.6079	138.803	56	85	143	75	143	175
Olfr60	0.649014	0.00853136	0.0703496	147.062	122.516	171.607	111	134	135	165	172	163
Olfr1466	1.52566	0.00853507	0.0703496	28.1047	15.2059	41.0035	12	27	9	36	18	68
Olfr918	1.84483	0.0086031	0.0703773	30.2874	9.81897	50.7559	7	18	6	13	16	117
Olfr1155	1.31016	0.009468	0.0768745	23.0734	13.6538	32.4929	14	10	18	17	40	34
Olfr67	-0.944954	0.00983725	0.079281	38.5395	52.5836	24.4953	57	61	46	28	26	18
Olfr736	1.81659	0.0100841	0.0806731	36.6258	14.7782	58.4734	25	10	11	12	45	107
Olfr150	0.995027	0.010439	0.0829025	91.0338	61.1886	120.879	72	47	70	54	111	177
Olfr288	-1.82942	0.0109809	0.0860607	20.6578	31.4537	9.86181	23	43	32	9	0	21
Olfr525	1.01923	0.0109949	0.0860607	101.375	65.6819	137.069	65	93	48	51	147	185
Olfr135	1.87112	0.0111633	0.0867546	7.15827	3.26002	11.0565	2	3	5	15	4	15
Olfr561	-0.771326	0.0113639	0.0876874	72.1242	93.8375	50.4108	72	111	108	36	40	70
Olfr490	1.74515	0.0117437	0.0899799	11.6704	5.11926	18.2216	6	6	4	18	5	32
Olfr338	1.50736	0.012025	0.0913155	25.3783	13.0675	37.6891	11	20	10	39	11	64
Olfr120	-1.01822	0.0120859	0.0913155	35.0731	48.8254	21.3208	38	31	80	12	18	31
Olfr205	0.97582	0.0123285	0.0925063	53.5201	39.087	67.9531	21	61	40	53	44	102
Olfr482	1.53881	0.0128451	0.0957223	19.0723	9.50876	28.6359	10	15	5	11	24	46
Olfr473	1.28507	0.0131569	0.0970437	41.2702	20.5542	61.9861	19	14	30	11	37	127
Olfr910	0.877218	0.0132008	0.0970437	52.5634	41.4444	63.6825	19	63	47	54	58	73
Olfr319	0.863221	0.013604	0.0988669	57.3808	40.6788	74.0827	29	48	49	29	96	80
Olfr491	0.943119	0.0136305	0.0988669	129.533	96.8624	162.204	47	151	104	140	87	253
Olfr1105	-1.11875	0.0146062	0.105242	24.0022	33.7703	14.2342	20	47	38	10	20	10
Olfr448	-1.00466	0.0148198	0.105452	27.4818	38.176	16.7876	32	50	37	16	16	17
Olfr746	1.5904	0.0149236	0.105452	18.0201	8.27467	27.7655	10	11	5	10	19	50
Olfr502	1.19422	0.0150487	0.105452	45.2576	23.5382	66.9771	15	30	28	25	22	147
Olfr1314	2.71437	0.0150633	0.105452	2.5665	0.657877	4.47513	1	0	1	3	3	7
Olfr204	1.31182	0.0151199	0.105452	24.4416	16.6358	32.2473	10	37	6	21	33	38
Olfr707	-1.19873	0.0156037	0.108133	29.5292	41.5507	17.5077	36	37	55	13	27	9
Olfr693	0.783551	0.016408	0.112987	61.3997	48.5793	74.2201	42	69	41	67	63	87
Olfr536	0.461306	0.0171624	0.117438	874.898	797.648	952.149	1143	661	677	1137	914	770
Olfr275	1.60444	0.0179534	0.121961	8.08022	4.59535	11.5651	6	1	7	14	6	15
Olfr202	1.0907	0.0180475	0.121961	39.219	27.7878	50.6502	17	23	45	84	30	43
Olfr1410	1.18296	0.0190768	0.128121	19.8248	12.3965	27.2531	15	17	7	18	41	17
Olfr970	1.08143	0.0193219	0.128971	43.824	24.8735	62.7745	19	28	30	14	43	120
Olfr1204	1.36479	0.0194702	0.129168	10.7309	6.38439	15.0774	6	9	5	17	18	9
Olfr914	1.41163	0.0196483	0.129559	12.7646	7.05206	18.4772	8	8	6	9	20	23
Olfr125	0.892839	0.0205583	0.133947	37.1874	28.3501	46.0247	34	37	18	67	34	39
Olfr819	1.39945	0.0205599	0.133947	40.6804	19.9039	61.457	16	37	10	16	40	118
Olfr494	1.41619	0.020711	0.134128	41.0221	17.8357	64.2084	19	25	12	16	32	135
Olfr127	0.910075	0.0225237	0.145005	30.959	23.3486	38.5694	21	32	20	47	33	35
Olfr745	0.933583	0.0228465	0.146217	326.55	190.349	462.751	150	263	181	130	257	931
Olfr1381	0.838339	0.0232999	0.148247	44.496	35.1713	53.8206	21	34	53	45	58	52
Olfr325	0.866228	0.0237747	0.150309	51.2498	40.2574	62.2422	24	65	37	62	46	76
Olfr1426	0.782104	0.0243066	0.150309	82.8422	67.7126	97.9717	55	111	47	123	75	96
Olfr1009	1.45749	0.0243471	0.150309	62.7772	26.0466	99.5078	32	36	14	25	47	212
Olfr1101	1.05035	0.0244159	0.150309	26.6925	19.1713	34.2137	26	10	23	49	32	22
Olfr851	0.80994	0.0245521	0.150309	61.5074	51.4027	71.6121	44	97	22	87	72	53
Olfr12	0.590077	0.0245661	0.150309	115.189	98.7436	131.635	81	89	134	109	112	162
Olfr430	0.805023	0.024591	0.150309	85.8118	61.3159	110.308	41	86	64	47	77	191
Olfr467	0.949882	0.0251942	0.153136	28.3375	20.9867	35.6884	16	24	25	47	31	29
Olfr1360	-4.20178	0.0258415	0.155804	1.54261	3.08522	0	0	10	0	0	0	0
Olfr314	0.858176	0.0260438	0.155804	37.4625	28.218	46.707	33	31	24	37	44	54
Olfr47	1.02077	0.0260628	0.155804	40.4671	26.2086	54.7256	20	39	23	28	32	98
Olfr570	-0.738974	0.0264089	0.15701	57.7631	77.0526	38.4737	43	59	133	27	33	51
Olfr201	1.24929	0.0270795	0.160122	37.2873	25.7712	48.8035	10	49	22	59	23	66
Olfr1130	1.2087	0.0277607	0.163263	14.0891	8.78262	19.3956	5	9	13	8	16	31
Olfr671	1.46777	0.0284114	0.165882	10.0017	5.13073	14.8727	4	7	5	5	12	25
Olfr1442	0.79155	0.028511	0.165882	86.9856	63.8819	110.089	73	58	67	57	86	172
Olfr51	1.80812	0.0286978	0.166081	6.26975	3.34337	9.19614	1	1	8	10	2	16
Olfr1	0.726264	0.0289898	0.166883	91.3959	75.7336	107.058	48	109	79	135	92	93
Olfr259	1.47003	0.0300453	0.172049	10.752	6.13964	15.3643	3	8	8	25	13	9
Olfr545	-1.26999	0.0307522	0.175175	15.6425	21.8093	9.47573	15	31	22	6	17	3
Olfr480	2.09155	0.0310163	0.175759	6.00242	2.22174	9.78309	0	5	2	0	8	19
Olfr462	0.95643	0.0312034	0.175903	38.5441	27.5165	49.5717	21	29	35	84	22	49
Olfr1388	-0.903601	0.031548	0.176929	40.5388	54.0971	26.9805	35	82	52	16	18	44
Olfr1502	1.37667	0.032546	0.180689	9.95313	5.54218	14.3641	5	4	8	6	10	25
Olfr1448	0.698136	0.032657	0.180689	136.139	101.839	170.439	89	126	102	65	194	216
Olfr919	1.17217	0.0329478	0.180689	13.9358	9.44218	18.4295	3	11	15	9	19	24
Olfr293	0.822852	0.0331289	0.180689	32.7783	25.3009	40.2556	25	32	22	53	40	27
Olfr320	-3.89383	0.0331717	0.180689	0.950035	1.90007	0	5	1	0	0	0	0
Olfr1056	1.45547	0.0333132	0.180689	19.7686	9.2215	30.3157	9	14	6	17	9	63
Olfr615	-0.576231	0.033381	0.180689	148.786	190.213	107.358	121	331	146	89	116	104
Olfr1454	0.95585	0.0341008	0.183672	22.8993	16.0092	29.7894	12	23	15	15	39	29
Olfr284	1.09209	0.0342976	0.183822	18.7839	12.4309	25.137	9	20	10	12	25	34
Olfr995	1.88929	0.0346023	0.183959	4.53838	1.94259	7.13418	3	1	2	4	9	7
Olfr170	0.718626	0.0346614	0.183959	65.554	53.8087	77.2992	43	53	70	103	67	62
Olfr1323	1.0038	0.0348675	0.184155	20.7213	14.971	26.4717	10	25	12	19	26	31
Olfr720	0.642362	0.035455	0.186353	73.4494	60.2874	86.6114	62	61	64	77	59	119
Olfr195	1.06862	0.0356869	0.18667	24.3712	17.5767	31.1657	8	19	27	42	17	36
Olfr881	1.61322	0.0362835	0.188883	43.3705	15.7771	70.9639	20	25	5	17	29	157
Olfr837	1.65466	0.0375882	0.194269	6.4189	3.19793	9.63986	2	5	3	10	4	15
Olfr1359	0.759309	0.0378454	0.194269	54.547	43.3056	65.7884	45	29	59	45	68	75
Olfr1134	0.901665	0.0378538	0.194269	23.6657	17.702	29.6294	21	17	17	44	24	22
Olfr1263	0.555413	0.0381222	0.194463	109.042	94.4059	123.678	70	105	117	100	130	126
Olfr1384	0.558592	0.0382491	0.194463	231.933	192.114	271.751	162	187	244	143	307	315
Olfr916	0.913768	0.0386934	0.194527	27.2826	19.8192	34.746	23	24	15	23	37	39
Olfr251	1.18068	0.039187	0.194527	45.8339	25.9373	65.7305	24	45	13	18	52	115
Olfr809	-1.09426	0.0392008	0.194527	15.2815	21.2135	9.3495	14	29	23	5	13	8
Olfr1239	1.2724	0.0393412	0.194527	10.4146	6.94296	13.8862	3	4	14	8	10	22
Olfr541	0.643483	0.0394576	0.194527	87.8034	73.8464	101.76	57	98	75	133	95	76
Olfr1211	0.904736	0.0394661	0.194527	23.6741	17.8279	29.5203	18	15	22	42	19	29
Olfr698	0.820875	0.0395133	0.194527	27.799	21.5072	34.0907	22	25	20	37	35	28
Olfr45	0.69342	0.0407581	0.199751	46.7283	38.7925	54.664	48	52	22	72	54	37
Olfr328	0.627291	0.0414787	0.202335	89.1391	73.1557	105.123	81	71	75	76	88	140
Olfr533	0.70629	0.0416572	0.202335	227.513	169.662	285.363	183	163	180	607	165	138
Olfr417	-0.908497	0.0423598	0.204531	23.3876	31.9776	14.7976	23	48	29	13	14	16
Olfr1445	-3.64112	0.0425299	0.204531	0.83829	1.67658	0	1	0	4	0	0	0
Olfr222	-0.492209	0.0426881	0.204531	321.062	393.385	248.738	303	345	561	179	275	256
Olfr472	0.559434	0.0428612	0.204531	182.789	151.558	214.021	89	198	183	112	157	345
Olfr1051	1.92388	0.0443775	0.210842	9.80402	4.66698	14.9411	4	11	0	11	7	26
Olfr628	-1.29544	0.0446397	0.211165	9.86452	14.3016	5.42743	11	24	10	2	7	6
Olfr689	0.683164	0.0450501	0.212184	65.6848	52.5523	78.8174	54	75	36	48	97	77
Olfr974	0.757934	0.0458909	0.214494	46.4607	34.8444	58.077	32	37	39	28	73	61
Olfr1501	0.706498	0.0459349	0.214494	40.4207	32.5166	48.3247	18	45	38	27	57	52
Olfr556	0.714125	0.0468953	0.218043	63.4688	48.911	78.0265	41	59	52	58	43	128
Olfr1217	-0.592584	0.0471536	0.218311	75.9265	96.363	55.4899	62	124	113	50	56	55
Olfr1419	1.17128	0.0480025	0.221022	12.0129	7.9449	16.081	11	10	4	13	19	14
Olfr33	-0.655756	0.0481453	0.221022	50.2169	64.2573	36.1765	61	76	63	38	29	40
Olfr672	-0.533402	0.0495722	0.226531	130.032	159.133	100.931	132	198	165	74	85	133
Olfr616	0.932094	0.0497618	0.226531	19.4499	14.2202	24.6796	12	15	17	22	29	20
Olfr353	1.23654	0.0519376	0.23457	17.5677	9.73587	25.3995	11	7	12	9	41	19
Olfr1346	0.605725	0.051959	0.23457	73.5847	62.7398	84.4296	60	49	84	70	84	90
Olfr63	-0.812395	0.0522253	0.234798	30.0397	39.5471	20.5323	46	40	37	31	20	11
Olfr968	0.980537	0.0526821	0.235877	23.7158	16.6657	30.766	19	8	24	15	23	50
Olfr520	1.50971	0.0532776	0.236888	11.8872	4.81242	18.9621	3	7	5	1	12	40
Olfr1301	0.606065	0.053389	0.236888	90.2126	78.4599	101.965	49	108	87	111	84	107
Olfr24	-0.540477	0.0535611	0.236888	197.515	253.253	141.776	130	449	216	118	147	144
Olfr1030	0.703364	0.0543067	0.239213	69.6565	52.4466	86.8664	43	75	46	32	98	112
Olfr796	0.543372	0.0545409	0.239276	117.665	99.0085	136.321	93	116	99	86	157	143
Olfr509	0.605214	0.0559035	0.243633	81.3229	66.8667	95.7791	56	61	89	53	109	108
Olfr167	0.52618	0.0559818	0.243633	95.8096	83.0631	108.556	78	93	87	92	116	105
Olfr390	0.680654	0.0567729	0.246091	69.3174	55.996	82.6388	49	55	69	135	40	82
Olfr676	-0.985848	0.057852	0.249525	45.5052	69.1606	21.8498	15	48	146	19	24	20
Olfr313	0.980384	0.0580236	0.249525	16.4942	12.4015	20.5868	6	23	10	17	24	18
Olfr913	0.715752	0.0591704	0.253075	50.9592	40.7004	61.2179	9	61	56	18	45	110
Olfr555	3.20123	0.0593929	0.253075	0.481307	0	0.962615	0	0	0	2	1	0
Olfr521	1.03798	0.0595471	0.253075	13.5067	9.35883	17.6546	4	13	12	8	16	26
Olfr62	0.693494	0.0616436	0.260966	70.3642	50.2667	90.4616	34	42	78	23	59	174
Olfr799	-0.766777	0.0619382	0.261197	29.3496	39.1807	19.5186	27	32	61	20	13	25
Olfr8	0.759138	0.0631012	0.265074	29.7864	24.1678	35.4051	26	35	15	46	31	29
Olfr623	1.21942	0.063596	0.266125	9.68054	6.64229	12.7188	4	13	4	16	11	11
Olfr516	-0.663127	0.064792	0.270091	42.1777	53.5245	30.8309	55	43	67	24	22	44
Olfr1085	0.915976	0.065238	0.270312	17.3695	12.6057	22.1333	11	13	15	18	14	33
Olfr1317	1.16704	0.065342	0.270312	11.8147	8.22767	15.4017	5	5	15	12	18	14
Olfr250	0.810706	0.067397	0.277064	71.7196	54.9581	88.4812	51	98	25	41	93	115
Olfr742	-0.429779	0.0674833	0.277064	373.895	456.874	290.915	320	454	633	330	204	335
Olfr180	0.796641	0.0697619	0.285342	43.3319	33.9451	52.7188	22	40	43	88	35	40
Olfr1153	2.83207	0.0706105	0.287731	1.84228	0.308522	3.37605	0	1	0	7	0	4
Olfr71	0.876426	0.0715621	0.290521	25.0822	19.0469	31.1176	23	27	10	24	28	38
Olfr920	0.710268	0.0722996	0.292424	34.002	27.6085	40.3955	8	24	52	12	31	71
Olfr952	1.90249	0.0732746	0.29527	3.51481	1.28471	5.74492	2	1	1	1	5	10
Olfr982	-1.09115	0.0742603	0.298137	20.7353	29.2398	12.2308	24	48	20	13	4	20
Olfr498	1.4446	0.0746905	0.298762	5.87528	3.19625	8.55431	5	3	2	6	5	14
Olfr1200	0.592189	0.0759098	0.302527	52.5338	45.2865	59.781	43	65	34	79	54	46
Olfr885	-1.37767	0.0763316	0.302976	5.97037	8.72864	3.2121	9	8	10	1	3	5
Olfr351	0.952709	0.0769036	0.302976	19.1411	12.3087	25.9736	9	13	16	11	12	52
Olfr476	0.716812	0.0771023	0.302976	30.0294	23.5888	36.47	17	27	29	22	28	55
Olfr599	-0.476719	0.0771363	0.302976	112.646	135.486	89.8057	99	151	169	55	96	104
Olfr1160	0.802787	0.0784451	0.307008	21.5305	16.654	26.407	18	20	14	40	24	16
Olfr1347	0.54226	0.0789218	0.307767	68.5901	60.6761	76.504	70	43	74	104	59	68
Olfr394	0.998701	0.079343	0.308304	15.1266	10.2908	19.9624	11	11	10	40	13	10
Olfr656	0.614928	0.0804734	0.31115	43.3546	36.8275	49.8818	33	49	33	51	42	54
Olfr631	-3.20592	0.0806473	0.31115	0.679135	1.35827	0	0	0	4	0	0	0
Olfr710	-0.893444	0.0810942	0.311769	22.28	30.708	13.852	38	13	43	10	12	18
Olfr1297	0.725807	0.0828714	0.317479	57.4586	45.9805	68.9366	35	70	39	123	43	49
Olfr836	-2.27779	0.0833833	0.318319	2.1063	3.51624	0.696365	3	5	3	0	0	2
Olfr830	1.74343	0.0873689	0.331237	5.30807	3.14731	7.46883	0	8	2	12	5	6
Olfr734	-0.989576	0.0873761	0.331237	13.3729	19.0346	7.71116	15	11	32	9	6	8
Olfr666	-0.547169	0.08804	0.332596	55.1064	68.9674	41.2454	47	87	80	37	39	44
Olfr1329	1.22838	0.0893512	0.336381	9.31285	5.5928	13.0329	7	1	9	6	4	28
Olfr1271	0.502115	0.0910953	0.341764	68.8193	59.8997	77.739	67	81	40	90	95	42
Olfr287	0.589701	0.0921335	0.344472	63.9239	54.2462	73.6017	53	43	71	62	87	62
Olfr894	1.85215	0.0937708	0.349392	2.74172	1.24387	4.23957	1	3	0	2	4	6
Olfr523	0.426278	0.0953149	0.352749	190.138	169.842	210.435	199	190	141	198	257	151
Olfr301	0.841356	0.0953201	0.352749	35.3703	27.095	43.6456	16	46	23	80	31	25
Olfr374	0.697227	0.0959031	0.353704	25.0648	20.5277	29.602	26	21	17	32	29	26
Olfr1219	0.669908	0.0976869	0.35762	52.2001	41.3997	63.0004	40	61	29	124	44	30
Olfr959	0.571916	0.0978965	0.35762	48.5006	42.1834	54.8178	38	59	35	63	45	55
Olfr224	0.431945	0.097951	0.35762	114.918	104.554	125.283	92	124	109	124	116	127
Olfr1249	1.39363	0.0992544	0.361167	6.15428	4.17075	8.1378	10	1	2	10	9	5
Olfr557	-0.46303	0.100482	0.364414	99.9137	119.17	80.6577	100	129	140	51	74	106
Olfr1355	-1.05844	0.103667	0.374717	8.1056	11.1968	5.01439	9	16	10	3	7	4
Olfr66	1.14413	0.104895	0.377899	6.53995	4.17412	8.90578	4	5	4	5	11	9
Olfr538	0.699861	0.105594	0.379164	29.2124	23.1396	35.2852	28	23	21	23	41	36
Olfr1212	0.581487	0.106016	0.379427	40.0036	34.7302	45.2769	36	27	44	50	39	45
Olfr1106	-0.702908	0.10677	0.379723	25.6011	33.7046	17.4976	23	58	25	18	19	14
Olfr535	0.572787	0.107187	0.379723	71.0252	61.006	81.0444	47	70	72	124	50	75
Olfr876	0.94406	0.107472	0.379723	50.4437	27.1993	73.6881	33	31	21	25	24	164
Olfr1062	1.16408	0.107827	0.379723	6.99058	4.512	9.46915	7	3	4	8	5	15
Olfr743	-0.420341	0.107844	0.379723	600.645	730.648	470.642	420	886	953	467	559	336
Olfr1052	0.662274	0.109712	0.385054	32.0453	25.5899	38.5008	23	35	22	21	40	48
Olfr347	1.68168	0.111717	0.390154	6.62528	2.82564	10.4249	5	4	0	4	5	21
Olfr1472	1.82752	0.112092	0.390154	2.07524	0.945141	3.20534	2	1	0	5	1	4
Olfr1046	0.723063	0.112241	0.390154	34.2467	28.159	40.3344	24	50	15	72	31	22
Olfr153	-2.86305	0.11335	0.392754	0.509352	1.0187	0	0	0	3	0	0	0
Olfr50	1.17209	0.115451	0.398763	9.42123	6.97375	11.8687	0	16	6	3	12	18
Olfr57	0.848867	0.118655	0.408533	49.7534	37.8102	61.6967	20	70	29	126	34	36
Olfr781	-1.07712	0.120286	0.412646	8.97626	12.2759	5.67659	12	12	14	5	9	2
Olfr921	0.613689	0.120608	0.412646	34.2062	28.3749	40.0375	30	28	30	47	20	54
Olfr55	0.443165	0.12137	0.41395	75.7166	68.5701	82.8631	76	69	68	99	76	71
Olfr1461	0.826915	0.12339	0.419527	22.7206	16.2965	29.1447	13	24	14	18	15	52
Olfr291	0.564094	0.127615	0.430948	40.1763	34.5979	45.7546	32	34	41	50	49	35
Olfr453	0.764062	0.127961	0.430948	18.5232	13.9134	23.1331	9	16	18	9	30	25
Olfr791	-0.543474	0.128182	0.430948	42.2068	51.3028	33.1108	33	64	62	16	37	40
Olfr223	1.28147	0.128334	0.430948	4.60774	2.91067	6.30482	1	4	4	7	3	9
Olfr773	-2.71543	0.129318	0.432918	0.462783	0.925565	0	0	3	0	0	0	0
Olfr960	-0.948845	0.130975	0.43712	10.5457	14.1108	6.98055	4	24	16	1	9	9
Olfr450	-0.841526	0.131768	0.438417	14.2458	19.4183	9.0732	10	13	36	8	4	15
Olfr329	0.443344	0.132273	0.438417	84.2766	76.9719	91.5813	74	106	61	101	79	91
Olfr726	0.361345	0.133276	0.438417	163.035	152.079	173.99	127	188	158	159	170	177
Olfr889	0.780659	0.133365	0.438417	24.6974	17.1471	32.2477	21	13	19	17	13	64
Olfr1371	2.54833	0.134185	0.438417	0.348183	0	0.696365	0	0	0	0	0	2
Olfr1436	2.54833	0.134185	0.438417	0.348183	0	0.696365	0	0	0	0	0	2
Olfr589	2.54833	0.134185	0.438417	0.348183	0	0.696365	0	0	0	0	0	2
Olfr312	-1.47274	0.135237	0.439805	3.34223	4.89577	1.78868	2	5	8	0	1	4
Olfr601	-0.511155	0.135418	0.439805	54.0231	67.0567	40.9895	54	100	56	38	35	47
Olfr1480	1.23937	0.135918	0.440114	7.93625	4.54305	11.3294	7	2	5	3	8	21
Olfr859	0.632427	0.136739	0.441459	28.9001	24.6889	33.1112	16	36	25	34	25	39
Olfr1467	0.775767	0.137613	0.442968	31.0147	21.1319	40.8975	12	33	21	13	21	83
Olfr873	0.486025	0.139485	0.446743	47.472	42.055	52.8889	34	44	52	42	49	62
Olfr772	-0.618263	0.139607	0.446743	30.537	38.3948	22.6793	26	58	36	14	20	31
Olfr1145	-2.57882	0.141465	0.451361	0.328939	0.657877	0	1	0	1	0	0	0
Olfr316	0.576559	0.142446	0.452187	34.0004	29.5033	38.4974	19	32	40	34	43	34
Olfr1453	2.49741	0.142715	0.452187	0.283331	0	0.566662	0	0	0	2	0	0
Olfr1318	-0.604776	0.142971	0.452187	42.215	53.6879	30.7421	37	61	68	42	30	20
Olfr1423	-0.4981	0.144453	0.455551	44.1296	54.1889	34.0703	41	64	63	29	31	39
Olfr1261	0.404722	0.146351	0.460173	93.7623	86.7264	100.798	99	70	99	137	73	95
Olfr1049	0.992011	0.146765	0.460173	8.75722	5.73798	11.7765	3	10	5	2	16	14
Olfr890	1.17688	0.147298	0.460223	18.5455	9.7454	27.3457	9	19	3	5	18	54
Olfr649	-0.692798	0.147661	0.460223	24.2815	31.8162	16.7467	19	45	35	22	16	12
Olfr138	0.690455	0.14805	0.460223	22.7871	19.0032	26.5709	12	25	22	36	22	22
Olfr1242	0.497957	0.148991	0.461144	48.0059	43.4164	52.5953	25	61	49	48	51	54
Olfr211	0.316203	0.149194	0.461144	271.324	255.924	286.724	231	261	300	241	287	301
Olfr832	1.09297	0.153552	0.47327	5.85528	4.11203	7.59853	4	7	2	10	5	8
Olfr484	0.917094	0.155767	0.478741	8.8273	6.6325	11.0221	3	14	4	9	17	5
Olfr1189	0.746321	0.156385	0.479287	15.2585	12.0295	18.4875	12	9	16	12	17	24
Olfr109	0.495289	0.157312	0.479674	91.0733	78.4918	103.655	59	122	65	62	82	154
Olfr361	0.725314	0.157834	0.479674	17.8456	13.5819	22.1094	13	13	16	13	14	37
Olfr869	0.899209	0.157834	0.479674	10.0044	7.59722	12.4115	7	13	4	10	11	15
Olfr164	0.77278	0.158375	0.479978	18.0834	14.3133	21.8534	12	12	20	36	18	13
Olfr1082	0.818188	0.160514	0.484208	12.8137	9.58401	16.0434	5	16	9	6	16	23
Olfr13	0.745069	0.160713	0.484208	27.0103	21.2751	32.7456	30	27	10	17	38	37
Olfr1413	-0.71482	0.161106	0.484208	15.828	20.5621	11.094	20	24	20	12	8	13
Olfr1182	0.8107	0.162139	0.48597	15.9808	12.5045	19.4571	7	19	13	30	18	11
Olfr835	-0.735071	0.162592	0.485989	20.3959	25.3353	15.4564	19	35	25	6	11	27
Olfr1209	0.585288	0.163083	0.486121	25.2469	21.8306	28.6632	14	31	23	25	29	29
Olfr1231	0.632379	0.163942	0.487345	24.7525	21.0158	28.4892	16	34	16	24	24	35
Olfr49	0.515557	0.166697	0.494186	53.5981	45.0129	62.1833	43	41	55	35	81	58
Olfr1184	0.54109	0.168004	0.495899	32.0763	28.3143	35.8384	24	45	20	33	37	34
Olfr178	0.751986	0.168466	0.495899	16.2985	12.9044	19.6926	10	15	15	31	17	12
Olfr362	-0.418511	0.168758	0.495899	68.9131	82.8208	55.0053	104	83	71	56	54	51
Olfr582	-0.513983	0.169098	0.495899	35.3147	43.4748	27.1546	50	42	43	27	22	31
Olfr596	-0.519232	0.174693	0.51093	37.4334	46.002	28.8648	37	57	49	26	20	39
Olfr934	-0.682829	0.175406	0.511639	19.1518	24.2741	14.0295	21	35	20	8	13	19
Olfr887	0.577455	0.175992	0.511976	41.957	33.2917	50.6224	28	46	30	22	40	82
Olfr1370	0.383885	0.176709	0.512251	147.227	130.177	164.278	112	160	133	90	150	228
Olfr606	-0.524159	0.177495	0.512251	42.4411	52.1604	32.7217	55	76	33	22	37	34
Olfr517	-1.61959	0.177759	0.512251	1.66741	2.59068	0.744135	3	2	3	0	1	1
Olfr1133	0.824297	0.178589	0.512251	18.2368	15.1013	21.3723	14	29	5	39	12	16
Olfr1402	0.942693	0.178844	0.512251	7.4868	5.42946	9.54413	3	9	5	12	12	4
Olfr437	0.589741	0.179035	0.512251	26.0957	21.2004	30.9911	19	26	21	15	35	37
Olfr728	0.396299	0.179382	0.512251	67.8841	62.6165	73.1518	70	68	57	82	61	74
Olfr149	0.759252	0.18096	0.515405	13.0598	10.4654	15.6543	10	17	6	12	16	17
Olfr1338	0.736708	0.182995	0.518078	21.4146	17.6511	25.178	16	33	7	16	24	32
Olfr1196	0.375546	0.183033	0.518078	97.9359	90.7322	105.14	86	103	93	129	102	81
Olfr1053	1.93869	0.184615	0.518078	0.825182	0.339568	1.3108	0	0	1	2	1	1
Olfr984	0.686592	0.184879	0.518078	21.5276	17.8702	25.1851	13	28	15	30	14	32
Olfr930	1.19638	0.185118	0.518078	6.70198	4.48432	8.91965	1	8	5	15	3	10
Olfr1290	-0.627359	0.185167	0.518078	23.0484	29.63	16.4669	26	45	22	18	12	19
Olfr767	-0.924327	0.186088	0.518078	7.12565	9.52023	4.73106	8	16	6	2	7	4
Olfr161	1.02926	0.186408	0.518078	7.01151	5.42442	8.5986	12	3	2	9	10	6
Olfr479	0.519071	0.186488	0.518078	42.0634	36.8395	47.2872	37	24	52	31	48	56
Olfr1232	0.438612	0.187345	0.518078	49.6869	44.6314	54.7424	29	41	67	31	51	74
Olfr1316	1.03433	0.18759	0.518078	8.12409	6.55726	9.69092	8	13	0	9	11	8
Olfr398	0.425974	0.187613	0.518078	54.4944	49.8019	59.1868	66	46	43	65	59	50
Olfr675	-0.820317	0.188421	0.518993	12.5617	17.4293	7.69407	9	34	12	10	7	6
Olfr214	0.558239	0.189145	0.519561	24.086	20.5638	27.6083	17	26	21	22	32	25
Olfr1202	0.74651	0.189582	0.519561	14.4711	11.3389	17.6034	14	8	13	11	19	20
Olfr434	0.686916	0.190414	0.520529	14.104	11.352	16.856	9	11	15	12	12	25
Olfr1193	0.392182	0.19241	0.522683	69.6097	63.9278	75.2917	65	62	71	73	79	67
Olfr193	0.776775	0.192504	0.522683	15.8396	13.0924	18.5867	7	11	22	29	13	15
Olfr993	-2.27256	0.192643	0.522683	0.308522	0.617043	0	0	2	0	0	0	0
Olfr403	0.571208	0.195475	0.528768	24.3118	21.2986	27.325	10	29	27	21	32	25
Olfr1198	-0.581778	0.195858	0.528768	26.1055	33.5356	18.6754	21	32	50	23	14	19
Olfr239	0.441246	0.202113	0.544303	55.7395	51.7663	59.7127	30	73	58	61	50	65
Olfr769	-0.700589	0.20394	0.54492	21.6596	26.535	16.7842	25	36	22	29	19	3
Olfr95	-0.879654	0.204156	0.54492	11.5917	14.6803	8.50314	15	20	11	19	7	1
Olfr1178	0.565127	0.204292	0.54492	32.622	29.3168	35.9273	16	51	25	35	27	44
Olfr549	-0.362597	0.204849	0.54492	104.349	122.426	86.273	99	167	116	64	78	107
Olfr1086	-0.973663	0.204952	0.54492	6.10371	8.60614	3.60129	6	14	7	5	2	4
Olfr971	0.866674	0.205347	0.54492	7.83846	5.50134	10.1756	4	6	7	3	13	12
Olfr532	0.450673	0.206313	0.546153	48.3642	43.2007	53.5278	44	44	46	87	36	42
Olfr411	0.460643	0.207848	0.547576	40.8831	37.237	44.5292	34	57	26	43	43	44
Olfr1023	0.646432	0.207896	0.547576	14.8637	12.5028	17.2246	10	17	12	20	16	15
Olfr1336	0.447513	0.208361	0.547576	39.8626	36.1892	43.536	34	47	32	50	39	40
Olfr1010	1.1219	0.211967	0.554671	4.3391	3.24045	5.43774	0	5	5	5	4	7
Olfr806	-0.538424	0.212092	0.554671	29.4008	36.1665	22.635	41	32	39	33	23	12
Olfr142	0.491521	0.21259	0.554671	43.2916	40.9208	45.6624	45	73	12	49	53	31
Olfr1303	-0.520932	0.214078	0.557217	28.787	36.1747	21.3993	23	55	35	23	20	20
Olfr446	0.353146	0.21539	0.559295	75.5122	70.0767	80.9476	63	95	61	72	94	67
Olfr1309	0.850204	0.216821	0.561077	6.93175	5.40821	8.45529	4	9	4	9	7	9
Olfr798	-0.662694	0.217108	0.561077	17.7686	22.774	12.7633	19	30	22	17	6	16
Olfr65	-0.329645	0.218138	0.562353	105.657	123.874	87.4405	108	147	130	88	84	84
Olfr985	0.598481	0.218636	0.562353	19.0152	16.2965	21.7339	13	24	14	21	17	26
Olfr1508	0.363363	0.219413	0.562383	68.8677	63.727	74.0084	54	76	68	61	65	89
Olfr613	-0.805229	0.220347	0.562383	11.4133	15.2042	7.62238	15	25	8	5	6	11
Olfr1180	0.931941	0.220875	0.562383	5.6006	4.20348	6.99771	7	2	4	10	7	4
Olfr1113	-0.92461	0.22195	0.562383	9.7437	13.2681	6.21933	19	19	4	2	9	6
Olfr550	-0.367198	0.222326	0.562383	65.079	77.2554	52.9025	55	88	96	44	52	57
Olfr1095	-0.897044	0.223106	0.562383	6.59441	9.1745	4.01432	4	8	16	4	2	6
Olfr1228	0.303136	0.223463	0.562383	191.843	181.176	202.51	154	162	242	142	190	250
Olfr392	0.414012	0.223832	0.562383	48.6886	44.2354	53.1419	49	51	38	82	43	37
Olfr410	0.564855	0.224368	0.562383	19.9	17.4587	22.3413	12	31	12	19	27	18
Olfr1364	-0.310752	0.226908	0.562383	125.48	146.78	104.181	108	142	202	90	80	135
Olfr1018	-0.291274	0.227136	0.562383	220.842	255.468	186.216	158	271	358	119	204	206
Olfr571	-0.359794	0.227353	0.562383	67.8162	80.4662	55.1661	93	57	98	61	35	69
Olfr1240	0.311403	0.227402	0.562383	122.27	114.575	129.965	82	169	107	94	166	108
Olfr846	2.0687	0.227512	0.562383	1.17128	0.31831	2.02424	1	0	0	1	0	5
Olfr845	1.10057	0.227728	0.562383	3.95412	2.52858	5.37966	3	4	1	2	6	7
Olfr124	0.249536	0.227818	0.562383	304.496	294.738	314.255	259	326	329	276	284	355
Olfr1016	-0.712346	0.228215	0.562383	10.8595	14.2742	7.44491	8	16	20	7	5	10
Olfr2	-1.46039	0.228456	0.562383	1.4603	2.24132	0.679284	2	3	2	1	1	0
Olfr229	0.490711	0.228512	0.562383	33.6345	28.7508	38.5181	24	20	44	18	29	63
Olfr487	0.656334	0.2296	0.562383	12.4798	10.3121	14.6475	10	11	11	17	9	18
Olfr203	0.553176	0.22979	0.562383	19.8127	17.0279	22.5974	12	23	18	16	21	28
Olfr218	-0.617099	0.230351	0.562383	15.7182	19.8474	11.5889	13	19	29	9	7	18
Olfr165	0.686507	0.2316	0.562383	22.3174	17.2648	27.37	14	14	25	60	13	15
Olfr1214	0.471824	0.231657	0.562383	33.4316	30.2328	36.6305	18	42	34	31	29	47
Olfr1415	0.415775	0.231677	0.562383	44.5593	40.8307	48.2879	35	39	52	56	30	59
Olfr1450	1.36095	0.232338	0.562383	3.11012	2.34593	3.8743	0	1	6	3	5	3
Olfr1066	-1.20855	0.232603	0.562383	3.23134	4.73886	1.72383	5	8	2	1	1	3
Olfr1248	1.93688	0.235106	0.567173	0.197976	0	0.395953	0	0	0	0	1	0
Olfr1511	-0.380587	0.235962	0.567979	62.9152	74.8939	50.9366	76	95	63	54	39	58
Olfr1387	-0.361093	0.236562	0.568166	60.7464	71.7239	49.7689	61	98	65	44	52	48
Olfr1447	0.475271	0.237554	0.569292	28.0448	25.2112	30.8785	19	39	21	26	33	30
Olfr1223	-1.06852	0.239075	0.571679	6.45203	8.67802	4.22604	7	11	9	10	0	4
Olfr1019	0.421143	0.240133	0.572949	37.7047	34.1571	41.2522	28	40	38	33	41	45
Olfr1132	0.789073	0.241215	0.573675	6.89145	5.41631	8.36659	8	6	3	15	6	5
Olfr1443	0.284077	0.242187	0.573675	174.548	167.494	181.602	151	211	160	193	186	153
Olfr1378	0.851932	0.242511	0.573675	7.82705	6.60146	9.05264	3	15	3	12	9	6
Olfr725	0.60624	0.242546	0.573675	14.9145	12.2563	17.5727	10	14	14	10	17	23
Olfr119	0.418739	0.243238	0.574062	41.8242	37.2622	46.3862	33	35	47	29	41	63
Olfr915	1.47405	0.243992	0.574595	1.92268	1.23409	2.61128	0	4	0	1	5	1
Olfr1126	1.20531	0.244874	0.575427	6.83885	3.86391	9.81378	7	2	3	1	10	16
Olfr1115	0.452679	0.245749	0.576024	32.0914	28.8359	35.347	20	20	48	21	25	56
Olfr1335	1.10487	0.246467	0.576024	3.97297	2.26258	5.68336	1	3	3	1	11	3
Olfr644	-0.399566	0.246716	0.576024	42.8714	51.4675	34.2752	53	45	61	39	27	36
Olfr1243	0.434305	0.248477	0.578893	36.9175	34.2145	39.6206	18	45	43	33	36	46
Olfr1163	-1.22866	0.249528	0.5801	3.55267	5.05717	2.04817	6	8	2	6	0	1
Olfr308	-0.455988	0.250065	0.580109	36.4122	43.6729	29.1516	29	50	56	24	16	46
Olfr76	0.556377	0.251337	0.581818	17.5634	15.3284	19.7984	15	21	12	24	17	18
Olfr123	0.386655	0.253123	0.584708	45.0536	41.3317	48.7756	39	42	47	41	49	51
Olfr381	0.774978	0.255117	0.586399	16.3395	12.3103	20.3687	6	15	17	43	11	11
Olfr172	1.83374	0.256011	0.586399	0.174091	0	0.348183	0	0	0	0	0	1
Olfr340	1.83374	0.256011	0.586399	0.174091	0	0.348183	0	0	0	0	0	1
Olfr384	1.83374	0.256011	0.586399	0.174091	0	0.348183	0	0	0	0	0	1
Olfr414	0.298997	0.257056	0.587367	108.169	103.064	113.274	69	144	108	82	121	121
Olfr285	-0.279535	0.257513	0.587367	194.136	227.403	160.869	147	220	332	141	126	204
Olfr1496	0.507847	0.2584	0.588156	29.0796	26.3521	31.8072	19	46	18	28	26	39
Olfr699	-0.666815	0.260035	0.589315	11.2853	14.6445	7.92608	5	28	13	4	11	7
Olfr169	0.299333	0.260059	0.589315	133.841	128.474	139.208	142	74	178	207	61	162
Olfr741	0.2872	0.260838	0.589315	233.006	223.564	242.449	201	252	241	332	198	201
Olfr1188	1.30356	0.261631	0.589315	2.22866	1.5524	2.90493	1	4	0	5	2	2
Olfr1097	0.604126	0.261919	0.589315	18.3213	15.3251	21.3176	21	17	10	23	11	30
Olfr464	0.357973	0.262159	0.589315	108.398	102.562	114.234	74	113	130	153	99	91
Olfr683	0.397388	0.26344	0.589816	38.7673	35.6066	41.928	28	48	35	37	46	38
Olfr1507	0.24366	0.263595	0.589816	263.35	254.423	272.278	236	295	260	239	288	260
Olfr813	0.424921	0.264008	0.589816	35.4564	31.4699	39.4429	31	37	30	27	46	39
Olfr850	1.78427	0.267007	0.595295	0.141665	0	0.283331	0	0	0	1	0	0
Olfr290	0.375516	0.267579	0.59535	85.1016	80.5714	89.6318	53	81	114	96	97	69
Olfr703	0.522667	0.269243	0.597054	18.8961	16.6114	21.1808	20	20	12	21	20	21
Olfr936	-0.920957	0.26988	0.597054	5.27633	7.19724	3.35541	4	17	2	1	6	2
Olfr466	0.49051	0.270322	0.597054	24.3311	22.0574	26.6048	12	36	21	26	31	20
Olfr1250	-0.476871	0.27054	0.597054	24.0138	29.0689	18.9587	22	33	35	14	15	26
Olfr697	0.737941	0.272532	0.600233	6.87642	5.43757	8.31527	7	6	4	8	10	6
Olfr1391	-0.339178	0.273162	0.600405	118.132	138.617	97.6463	106	111	208	64	112	101
Olfr1380	0.316069	0.275157	0.603487	72.581	68.6513	76.5107	49	63	99	58	55	110
Olfr657	0.807115	0.275674	0.603487	13.0109	9.69167	16.33	16	5	9	6	22	17
Olfr1226	0.303375	0.276808	0.604753	154.539	148.564	160.513	111	170	179	183	161	129
Olfr1253	0.488255	0.278214	0.606607	25.303	22.2843	28.3217	10	41	19	11	32	36
Olfr352	0.815883	0.27955	0.606666	6.45038	5.11115	7.78961	2	9	5	10	9	4
Olfr64	-0.489837	0.280459	0.606666	25.1125	30.5393	19.6857	40	28	27	15	17	25
Olfr961	0.399191	0.280614	0.606666	33.7274	31.0258	36.429	33	39	25	40	37	30
Olfr976	-0.587334	0.28088	0.606666	14.107	17.4411	10.7729	10	22	22	6	15	9
Olfr1024	-1.26459	0.281421	0.606666	1.94518	2.91067	0.979696	1	4	4	1	0	2
Olfr1137	0.734551	0.281587	0.606666	8.61842	6.85961	10.3772	4	6	11	14	3	15
Olfr1362	-0.304844	0.283184	0.608901	106.927	121.536	92.3179	112	143	123	59	103	100
Olfr1167	0.571868	0.284965	0.609241	15.9477	12.7084	19.187	9	22	9	13	33	7
Olfr860	0.72151	0.28522	0.609241	20.8553	15.9312	25.7793	7	18	24	54	8	21
Olfr1140	-0.443283	0.285634	0.609241	25.8718	31.4263	20.3172	20	35	42	16	17	26
Olfr572	-0.59027	0.285854	0.609241	21.5943	28.4284	14.7601	20	55	15	16	10	18
Olfr154	-1.40015	0.286142	0.609241	2.71159	4.44349	0.979696	0	10	4	1	0	2
Olfr749	0.42351	0.287613	0.611179	237.259	165.194	309.324	126	160	223	69	133	681
Olfr944	0.569424	0.289328	0.613493	17.7574	15.4364	20.0784	7	23	18	16	12	31
Olfr294	-1.71592	0.290085	0.613493	2.17626	3.21919	1.13332	1	5	4	4	0	0
Olfr1425	-0.652431	0.290394	0.613493	16.5507	22.8336	10.2679	12	11	46	14	8	9
Olfr624	0.715931	0.291434	0.614288	7.8535	6.03672	9.67028	2	12	5	3	17	6
Olfr519	1.62247	0.2919	0.614288	0.691879	0.308522	1.07524	0	1	0	1	2	0
Olfr474	-1.75554	0.292574	0.614519	0.159155	0.31831	0	1	0	0	0	0	0
Olfr1080	0.494222	0.294271	0.616216	25.0382	23.1709	26.9054	9	35	28	24	20	35
Olfr324	0.511662	0.294515	0.616216	17.8416	15.6288	20.0543	11	25	13	13	22	22
Olfr393	0.367064	0.296117	0.618378	43.3662	40.6293	46.1031	40	53	34	58	38	42
Olfr510	0.716178	0.297215	0.619482	13.8405	11.9344	15.7466	12	23	3	13	12	21
Olfr787	0.383728	0.298306	0.620568	35.5788	32.3155	38.8421	26	46	29	27	48	35
Olfr774	-1.58265	0.299202	0.621114	0.831969	1.31575	0.348183	2	0	2	0	0	1
Olfr1120	0.656033	0.29971	0.621114	8.0152	6.73543	9.29497	4	10	7	9	10	8
Olfr1506	-1.13848	0.300562	0.621695	9.14139	9.96777	8.31501	0	18	13	0	21	0
Olfr96	0.494909	0.302373	0.624254	158.689	123.939	193.44	92	134	157	450	83	95
Olfr1136	-1.69958	0.30423	0.626898	0.169784	0.339568	0	0	0	1	0	0	0
Olfr1245	0.924009	0.306114	0.627906	3.18067	2.28215	4.07918	3	1	3	3	2	7
Olfr823	-1.13601	0.306278	0.627906	3.97778	5.72315	2.23241	11	5	2	0	3	3
Olfr597	-0.281578	0.30645	0.627906	99.476	115.819	83.1329	82	118	157	76	65	103
Olfr373	0.42541	0.308341	0.629489	36.4882	32.2263	40.7501	26	27	46	22	52	40
Olfr992	0.473802	0.30838	0.629489	21.1167	18.1512	24.0821	10	21	25	9	28	30
Olfr1390	1.1295	0.310346	0.629702	2.43491	1.56218	3.30764	2	3	0	1	5	3
Olfr568	-1.67663	0.310436	0.629702	3.25913	4.08098	2.43728	4	8	1	0	0	7
Olfr827	-0.502609	0.311573	0.629702	17.5673	21.7811	13.3536	25	36	8	16	17	6
Olfr586	-0.52393	0.311736	0.629702	17.7766	22.5273	13.026	16	40	15	12	12	14
Olfr1197	0.331232	0.311841	0.629702	55.3101	52.8091	57.8112	39	77	49	64	58	48
Olfr1026	0.642617	0.311957	0.629702	33.5067	20.7464	46.267	20	29	16	10	20	102
Olfr955	0.664208	0.312568	0.629767	16.5814	12.1696	20.9932	17	12	9	8	13	39
Olfr669	-0.273301	0.314169	0.631037	102.207	118.206	86.2081	87	158	123	77	87	86
Olfr979	-0.479542	0.314358	0.631037	21.4046	25.2945	17.5146	18	37	24	7	19	23
Olfr270	0.515992	0.315155	0.631471	19.1295	17.3138	20.9453	19	9	25	20	21	20
Olfr330	0.275994	0.316128	0.631757	97.5702	92.9914	102.149	93	102	94	89	109	97
Olfr342	0.375441	0.316459	0.631757	38.5073	34.2536	42.7609	22	41	43	19	39	63
Olfr357	0.41229	0.322024	0.64169	30.2413	26.9448	33.5377	29	31	24	47	37	16
Olfr402	-1.05495	0.32477	0.64561	2.26678	3.17499	1.35857	6	3	1	2	2	0
Olfr191	0.413933	0.325179	0.64561	42.114	39.1659	45.0621	35	27	58	75	32	32
Olfr317	0.569345	0.32618	0.646298	16.6859	13.6113	19.7606	16	10	16	9	25	21
Olfr304	0.893537	0.326813	0.646298	3.05434	2.28215	3.82653	3	1	3	3	4	4
Olfr782	-0.566703	0.327615	0.646298	10.6761	13.4806	7.87155	9	19	14	8	8	7
Olfr303	0.379357	0.32835	0.646298	30.2343	28.006	32.4626	27	31	29	34	26	36
Olfr706	0.37641	0.329036	0.646298	39.0351	36.5551	41.5151	24	53	37	48	45	29
Olfr1385	-0.391604	0.329089	0.646298	63.2719	73.3652	53.1786	80	54	92	33	72	44
Olfr1118	0.740791	0.330511	0.647922	8.24128	6.36482	10.1177	4	11	5	8	4	18
Olfr790	-0.657613	0.331808	0.649294	8.46485	11.055	5.8747	7	11	16	9	4	5
Olfr1216	-0.371734	0.332571	0.649619	33.8415	39.5525	28.1304	18	59	46	13	38	27
Olfr1396	0.275393	0.334869	0.652867	78.2517	75.9578	80.5455	61	71	102	80	60	98
Olfr1195	0.59442	0.335435	0.652867	10.2762	8.89172	11.6606	10	13	5	14	8	13
Olfr1272	1.14565	0.337201	0.65503	5.61431	5.37099	5.85762	0	2	14	10	5	3
Olfr543	-0.58733	0.33775	0.65503	11.1498	13.8169	8.48269	15	15	13	11	3	12
Olfr629	-0.407704	0.338533	0.655381	32.5212	39.7586	25.2837	46	66	14	21	33	18
Olfr1183	0.446934	0.339829	0.656601	22.6324	20.9503	24.3146	22	32	12	31	19	23
Olfr1500	0.374924	0.340455	0.656601	43.5225	38.8979	48.1471	33	37	50	31	66	38
Olfr372	0.612187	0.34129	0.656601	13.815	12.4264	15.2036	2	14	22	8	23	11
Olfr1288	-0.499993	0.341577	0.656601	14.9973	18.0679	11.9268	11	23	22	6	10	18
Olfr93	0.339381	0.343231	0.658144	94.4767	79.6532	109.3	48	114	86	28	103	174
Olfr714	-0.588137	0.34359	0.658144	11.8252	13.7139	9.93653	14	19	10	5	18	4
Olfr1109	0.919438	0.344716	0.659141	2.62747	1.95406	3.30088	1	2	3	5	3	2
Olfr273	-0.31701	0.346822	0.661387	45.9483	53.6652	38.2314	44	46	75	30	32	49
Olfr463	0.312977	0.347107	0.661387	109.773	102.049	117.498	91	96	128	193	54	119
Olfr1264	0.254401	0.348307	0.661587	123.891	119.946	127.836	120	145	109	128	102	147
Olfr69	-0.374969	0.348427	0.661587	30.0235	35.7325	24.3145	25	46	40	21	20	30
Olfr618	0.633485	0.352352	0.667874	10.6073	8.62235	12.5923	14	8	5	7	18	10
Olfr583	-1.41722	0.353449	0.668788	0.830543	1.26513	0.395953	0	3	1	0	1	0
Olfr792	-0.494303	0.354481	0.669576	17.6174	21.0177	14.2171	16	23	26	11	21	8
Olfr945	0.833501	0.35578	0.670864	3.45432	2.81585	4.09278	4	5	0	5	5	2
Olfr1354	-0.498822	0.356458	0.670927	23.3557	28.6947	18.0168	25	43	22	28	7	21
Olfr469	0.476147	0.357047	0.670927	19.9922	16.9776	23.0069	13	13	26	8	26	30
Olfr220	0.238403	0.360452	0.673581	163.1	159.726	166.474	142	183	171	211	127	162
Olfr770	-0.489663	0.360655	0.673581	13.7313	16.9286	10.5341	8	18	26	6	10	14
Olfr1255	0.39553	0.360847	0.673581	22.6327	20.9442	24.3213	18	24	23	27	21	24
Olfr181	0.296759	0.360935	0.673581	66.5051	64.2039	68.8064	49	75	75	87	57	62
Olfr116	-0.300454	0.363201	0.676648	58.6007	69.1187	48.0828	47	104	65	48	44	49
Olfr1179	0.724335	0.367376	0.682249	4.12129	3.24855	4.99402	4	2	4	5	2	8
Olfr730	-0.362034	0.367461	0.682249	28.5815	33.8452	23.3178	34	35	36	31	20	19
Olfr126	-0.429186	0.370404	0.686094	17.8016	21.2118	14.3913	17	27	22	10	16	15
Olfr574	-0.891229	0.370794	0.686094	2.8907	3.88685	1.89454	3	4	5	3	0	3
Olfr554	-0.376716	0.371587	0.686396	27.5421	32.6439	22.4404	31	32	38	26	24	16
Olfr194	0.454153	0.374959	0.690241	14.7498	13.1181	16.3814	13	17	11	13	18	16
Olfr52	-0.305917	0.375171	0.690241	46.6859	54.8946	38.4772	34	57	78	34	28	51
Olfr114	0.970653	0.375573	0.690241	3.98655	2.98255	4.99055	2	1	6	8	6	1
Olfr906	0.918319	0.376426	0.690643	4.66494	2.5711	6.75878	1	4	3	0	3	16
Olfr1312	0.388098	0.377305	0.691091	27.0094	24.9289	29.0898	31	18	28	26	32	26
Olfr866	-0.779906	0.378552	0.692209	3.50617	4.51369	2.49866	4	5	5	2	4	1
Olfr1014	-0.349281	0.38205	0.697434	31.4423	37.611	25.2736	28	60	30	26	25	23
Olfr228	-0.648825	0.384561	0.700841	9.00954	10.547	7.47204	12	13	8	1	12	7
Olfr297	0.40682	0.385877	0.702063	18.1932	16.7552	19.6313	22	14	16	29	13	18
Olfr723	-0.324909	0.388476	0.705612	42.3868	50.7615	34.0122	34	37	84	26	33	39
Olfr1440	-0.279684	0.390395	0.707916	51.3943	59.1299	43.6587	51	73	60	44	48	35
Olfr575	0.481778	0.391921	0.708692	17.0378	16.5267	17.5489	5	33	14	15	16	20
Olfr777	-0.300413	0.392126	0.708692	54.26	63.4925	45.0275	58	48	89	39	48	43
Olfr1076	-1.24753	0.394443	0.71052	2.27131	3.58001	0.962615	0	5	6	2	1	0
Olfr282	0.472046	0.394957	0.71052	13.1723	12.0488	14.2958	11	20	7	20	13	10
Olfr323	-0.569186	0.395096	0.71052	10.5637	13.8121	7.3152	5	22	16	9	5	8
Olfr311	1.22729	0.39615	0.711239	1.27941	0.626831	1.93199	1	1	0	0	4	1
Olfr132	-0.233252	0.399499	0.716071	129.781	146.299	113.263	106	137	207	69	125	127
Olfr594	-0.279919	0.403962	0.72288	56.7731	66.7026	46.8436	43	108	58	41	45	50
Olfr1366	0.332749	0.405305	0.724092	30.8067	28.1238	33.4897	20	32	35	17	39	38
Olfr1122	-0.417831	0.40735	0.725176	16.769	20.3039	13.2341	19	33	12	11	15	12
Olfr552	0.251702	0.407931	0.725176	95.5471	94.5872	96.5069	80	147	70	100	86	98
Olfr1386	-0.188018	0.408416	0.725176	242.347	270.845	213.85	246	317	279	188	191	244
Olfr197	0.586469	0.408578	0.725176	6.37211	5.55197	7.19226	6	3	8	7	7	7
Olfr315	0.260232	0.409269	0.725219	55.2791	53.6104	56.9479	61	58	48	67	44	59
Olfr694	-0.324585	0.413948	0.732318	28.2165	33.0811	23.3519	38	35	30	29	18	23
Olfr360	0.323429	0.415887	0.734122	42.5151	41.2858	43.7444	25	64	40	47	32	51
Olfr486	1.23117	0.416317	0.734122	1.28373	0.925565	1.6419	0	3	0	3	2	0
Olfr17	-0.195758	0.418524	0.736819	180.035	201.649	158.42	156	234	235	126	171	158
Olfr681	0.254445	0.422456	0.74254	58.8169	57.9625	59.6712	36	99	47	51	72	48
Olfr461	0.326269	0.424549	0.744026	28.6013	27.8189	29.3837	17	22	46	28	19	40
Olfr332	-0.190816	0.425492	0.744026	238.694	267.154	210.233	135	315	374	113	254	223
Olfr298	0.528418	0.425971	0.744026	8.04301	7.00954	9.07649	10	8	4	7	10	9
Olfr1129	0.496643	0.426082	0.744026	13.1738	12.0997	14.248	16	4	17	10	13	18
Olfr118	-0.456972	0.427352	0.744026	14.0244	17.1018	10.9471	13	9	30	5	10	16
Olfr295	0.457225	0.427469	0.744026	11.1682	9.97251	12.3638	10	11	10	20	9	9
Olfr972	0.29436	0.428088	0.744026	39.6115	36.9128	42.3103	32	36	46	25	45	50
Olfr122	-0.239145	0.430201	0.746506	106.847	123.101	90.5941	75	107	195	58	102	97
Olfr11	0.30835	0.432514	0.749323	43.6092	42.805	44.4134	45	67	23	55	35	43
Olfr1148	0.375768	0.434201	0.75105	29.378	25.1742	33.5819	18	19	40	8	36	49
Olfr1491	0.285473	0.435337	0.75182	35.4041	34.0038	36.8045	28	34	43	32	34	41
Olfr994	-0.248311	0.439595	0.757971	54.6321	61.5981	47.6661	51	81	60	32	50	54
Olfr1251	-0.281544	0.445222	0.766458	40.4459	47.1458	33.746	47	68	33	34	31	34
Olfr1414	-0.24736	0.448693	0.771213	57.7707	65.8063	49.7351	68	76	61	74	41	36
Olfr1131	0.757847	0.450243	0.772656	4.51214	3.77078	5.25351	7	5	0	11	1	5
Olfr146	-0.341049	0.451504	0.772887	30.358	36.7872	23.9288	16	51	47	24	16	31
Olfr1277	0.453655	0.451798	0.772887	16.3734	16.3141	16.4327	15	33	4	20	14	15
Olfr744	0.382707	0.45545	0.777912	38.6361	29.6809	47.5914	31	29	32	14	24	98
Olfr1247	0.255256	0.457438	0.780082	45.1518	44.2793	46.0243	41	66	32	49	46	40
Olfr668	-0.294093	0.460995	0.784086	31.3357	36.0015	26.6698	40	38	34	23	21	34
Olfr412	-0.438325	0.461436	0.784086	9.08827	11.0321	7.14449	11	9	14	7	6	8
Olfr648	0.45213	0.461948	0.784086	13.0786	12.6054	13.5517	8	26	6	20	12	9
Olfr1032	-0.359687	0.464304	0.786681	18.6449	22.3659	14.9238	12	37	21	14	18	11
Olfr1006	-0.423381	0.464923	0.786681	20.9178	25.9185	15.9171	9	34	37	17	21	8
Olfr102	0.349052	0.467192	0.786684	20.9557	20.4234	21.488	9	36	19	17	21	24
Olfr1151	-1.05931	0.467463	0.786684	1.23713	1.62428	0.849993	2	1	2	3	0	0
Olfr310	-0.698432	0.468603	0.786684	2.88131	3.54729	2.21532	3	4	4	1	4	1
Olfr399	0.344971	0.469159	0.786684	17.6432	16.5838	18.7026	14	25	13	17	21	16
Olfr1341	0.198505	0.470028	0.786684	128.765	124.304	133.225	101	127	156	81	151	145
Olfr872	0.639798	0.470782	0.786684	6.47162	6.35865	6.5846	0	3	16	1	8	9
Olfr619	-0.400549	0.470867	0.786684	13.3027	15.614	10.9914	19	20	10	8	15	8
Olfr248	-0.99243	0.471066	0.786684	1.85297	2.3132	1.39273	3	0	4	0	0	4
Olfr1111	-0.364171	0.471432	0.786684	18.9491	22.5852	15.3129	12	19	38	8	18	17
Olfr215	0.319873	0.475756	0.792684	27.5983	25.8338	29.3628	16	21	42	14	36	32
Olfr508	0.32534	0.477101	0.793709	32.0885	26.5943	37.5828	15	30	37	8	25	73
Olfr958	0.284508	0.478669	0.795103	30.8749	28.912	32.8377	25	36	29	30	43	21
Olfr262	-0.54218	0.482255	0.799837	5.48594	6.76648	4.20541	4	9	8	4	6	2
Olfr1305	-0.404371	0.483198	0.800182	13.8506	16.4436	11.2576	9	22	20	10	16	6
Olfr513	0.834316	0.48491	0.801038	1.61924	1.29618	1.94231	0	2	2	3	1	2
Olfr705	0.252141	0.485188	0.801038	60.5493	59.1565	61.942	44	66	73	92	44	53
Olfr512	0.488315	0.486323	0.801696	8.81083	8.2993	9.32236	3	15	8	11	6	11
Olfr815	0.469559	0.491408	0.807892	6.25082	5.48009	7.02155	5	6	6	5	8	7
Olfr459	-0.347766	0.49224	0.807892	15.6254	18.3649	12.8859	13	23	21	11	15	11
Olfr763	0.425025	0.492408	0.807892	18.9554	17.2696	20.6413	24	7	22	13	27	18
Olfr1404	-0.23484	0.493051	0.807892	44.2351	49.4542	39.0161	40	75	40	28	53	29
Olfr661	0.265876	0.495106	0.810039	36.0522	33.556	38.5484	33	45	27	23	51	34
Olfr598	-0.206547	0.496415	0.810456	77.7816	88.7675	66.7957	52	113	110	56	53	86
Olfr704	0.462561	0.496851	0.810456	8.25092	7.58575	8.9161	9	12	3	8	8	10
Olfr811	-0.270971	0.497618	0.810468	28.0371	32.3776	23.6966	26	44	31	22	23	24
Olfr481	0.308431	0.498348	0.810468	32.4564	31.7914	33.1215	23	54	23	37	22	40
Olfr855	0.386094	0.501689	0.813874	17.2569	15.0395	19.4743	17	18	12	17	8	33
Olfr978	0.343345	0.502485	0.813874	14.4082	13.5819	15.2345	13	13	16	17	14	14
Olfr1107	-0.5246	0.502687	0.813874	15.6395	20.1406	11.1384	15	41	8	13	3	18
Olfr685	0.196939	0.504067	0.81457	93.6195	92.0093	95.2296	68	107	110	82	115	76
Olfr1161	0.750311	0.504614	0.81457	2.76119	2.48775	3.03463	2	6	0	3	2	4
Olfr646	-0.385356	0.505618	0.814981	10.2487	12.2776	8.21973	9	14	15	8	8	8
Olfr775	-0.414602	0.508356	0.818018	9.83542	12.0178	7.65307	11	21	6	6	8	8
Olfr1230	1.01154	0.510336	0.818018	0.470018	0.308522	0.631514	0	1	0	1	0	1
Olfr1033	-0.36733	0.510383	0.818018	13.9351	16.1824	11.6878	17	14	19	8	15	10
Olfr1048	-0.303533	0.510509	0.818018	20.7985	24.2873	17.3098	16	38	22	17	21	12
Olfr1308	0.394445	0.511859	0.818974	10.1148	9.27212	10.9575	11	11	7	18	6	10
Olfr655	-0.219607	0.515204	0.823117	50.6941	57.5074	43.8808	46	74	59	41	34	54
Olfr1418	-0.271294	0.518897	0.826649	26.9134	31.1748	22.652	29	26	41	22	23	21
Olfr722	-0.282141	0.519085	0.826649	31.7423	37.5657	25.9189	20	56	41	27	18	32
Olfr1141	1.00208	0.520153	0.826649	0.485541	0.339568	0.631514	0	0	1	1	0	1
Olfr592	0.244177	0.520455	0.826649	40.6236	40.012	41.2351	37	64	25	34	42	43
Olfr794	-0.311135	0.521349	0.826863	20.6948	23.1855	18.204	20	27	25	13	27	11
Olfr1322	0.234605	0.522122	0.826883	35.2744	34.4916	36.0571	37	34	36	43	26	39
Olfr389	0.247723	0.523481	0.82783	30.9153	29.9175	31.913	30	33	30	31	25	38
Olfr1234	-0.397289	0.524708	0.827856	16.4329	18.5459	14.3199	19	24	15	13	4	26
Olfr812	-0.293661	0.525019	0.827856	36.2047	43.5616	28.8478	21	70	45	37	20	30
Olfr9	0.222213	0.528088	0.831491	75.675	69.6579	81.6921	67	62	86	36	68	128
Olfr1173	-0.317968	0.529991	0.83328	20.0229	22.7086	17.3371	25	28	18	9	18	22
Olfr1320	-0.307156	0.533568	0.836687	20.3115	23.6917	16.9312	18	23	32	24	8	20
Olfr878	0.23267	0.533695	0.836687	42.7304	42.4883	42.9726	41	69	24	37	46	41
Olfr307	0.436933	0.534593	0.836888	7.37274	6.69291	8.05257	6	10	5	13	4	8
Olfr996	0.932018	0.536727	0.839022	1.63881	0.997445	2.28018	1	0	2	0	4	2
Olfr452	0.244374	0.53771	0.839352	30.9164	29.5992	32.2336	29	33	30	31	39	23
Olfr998	-0.882501	0.539934	0.841616	1.01669	1.33701	0.696365	1	0	3	0	0	2
Olfr1504	0.791268	0.542408	0.844263	3.87943	2.25279	5.50607	0	4	3	1	0	15
Olfr951	-0.316622	0.546382	0.846905	14.4948	16.9365	12.053	9	28	16	7	14	13
Olfr444	0.592769	0.546505	0.846905	4.24778	2.94171	5.55384	1	3	5	1	1	14
Olfr44	0.244857	0.546839	0.846905	54.1154	46.9376	61.2931	41	46	58	20	42	112
Olfr1295	0.247839	0.547219	0.846905	25.0746	24.3737	25.7754	28	27	21	29	25	22
Olfr801	0.244296	0.549711	0.84951	40.2933	40.0752	40.5114	27	36	60	42	45	31
Olfr729	-0.244425	0.551405	0.84951	32.405	36.4197	28.3904	29	43	41	25	16	43
Olfr1408	-0.242692	0.552157	0.84951	39.1289	44.2829	33.975	38	57	43	37	18	47
Olfr48	-0.254782	0.553019	0.84951	32.7265	38.8174	26.6357	22	69	31	25	23	30
Olfr1392	-0.162343	0.553633	0.84951	177.54	192.73	162.349	168	174	252	91	162	208
Olfr1013	-0.205918	0.5537	0.84951	41.5231	46.4364	36.6098	34	56	54	25	35	45
Olfr1412	-0.170657	0.554368	0.84951	79.6133	87.7513	71.4753	81	104	88	53	74	78
Olfr658	-0.255233	0.556494	0.850021	24.8094	27.7657	21.8531	31	36	20	18	30	14
Olfr943	0.219814	0.557358	0.850021	36.9713	36.6465	37.296	27	48	39	42	36	32
Olfr643	-0.308856	0.557796	0.850021	14.2427	16.7292	11.7562	13	21	18	14	10	11
Olfr187	0.246275	0.557826	0.850021	27.3562	26.9092	27.8032	22	26	35	37	20	27
Olfr1260	-0.167239	0.564027	0.857343	76.8024	86.188	67.4168	66	99	102	66	65	66
Olfr957	-0.291633	0.564208	0.857343	20.5709	23.5214	17.6205	23	36	15	10	18	22
Olfr1257	0.160906	0.565848	0.857663	85.5914	86.0736	85.1092	67	102	98	79	74	96
Olfr1344	-0.349399	0.567461	0.857663	12.6879	13.7973	11.5784	13	17	13	8	20	4
Olfr1099	0.224128	0.567962	0.857663	28.5534	28.1089	28.9979	28	27	32	33	25	28
Olfr507	0.721726	0.568433	0.857663	2.94355	2.3132	3.57389	3	0	4	3	6	1
Olfr901	-0.212955	0.568865	0.857663	55.6974	59.2771	52.1177	47	71	66	26	33	91
Olfr1416	0.233476	0.569147	0.857663	28.0609	27.1241	28.9977	38	30	17	35	35	15
Olfr419	0.169871	0.570641	0.858725	65.8215	65.1516	66.4914	58	93	53	53	79	58
Olfr492	0.602561	0.573516	0.861859	1.97429	1.59323	2.35534	2	2	1	2	1	4
Olfr735	-0.299274	0.576064	0.863528	15.4261	17.9015	12.9508	16	14	25	10	15	12
Olfr716	0.166222	0.576877	0.863528	111.088	110.288	111.887	94	102	144	90	132	98
Olfr1417	0.169031	0.578329	0.863528	61.4779	60.7721	62.1837	58	70	61	53	69	57
Olfr821	-0.213397	0.578898	0.863528	35.7059	39.4411	31.9707	32	53	38	28	44	19
Olfr1246	0.214814	0.579346	0.863528	30.7108	29.898	31.5236	28	35	30	29	36	26
Olfr559	0.288509	0.579389	0.863528	14.8143	14.3293	15.2994	17	19	9	16	14	15
Olfr1022	1.28586	0.582942	0.866092	0.765944	0.617043	0.914844	0	2	0	2	0	1
Olfr177	-0.338176	0.583106	0.866092	21.491	24.3166	18.6654	19	35	22	38	5	17
Olfr1465	-0.642684	0.583497	0.866092	2.7722	3.61917	1.92523	4	1	6	4	2	0
Olfr1284	-0.430342	0.585528	0.867362	4.51662	5.44904	3.58421	5	7	5	6	3	2
Olfr1262	0.169717	0.585982	0.867362	114.994	116.105	113.882	90	158	114	152	83	109
Olfr1154	0.282984	0.587377	0.867362	33.7823	31.3332	36.2315	20	38	39	72	18	25
Olfr1221	-0.363598	0.587618	0.867362	8.76384	10.7314	6.79631	12	18	4	7	6	7
Olfr1299	-0.214288	0.588339	0.867362	31.1915	35.6278	26.7551	27	48	36	30	25	24
Olfr828	0.507813	0.590427	0.869262	2.7788	2.54005	3.01755	1	5	2	4	3	2
Olfr112	0.219527	0.591256	0.869307	35.6471	34.0083	37.2859	35	40	31	59	37	17
Olfr1462	1.14206	0.592383	0.869788	1.28098	1.23409	1.32788	0	4	0	1	0	3
Olfr344	-1.19682	0.594756	0.871926	1.12438	1.5524	0.696365	1	4	0	0	0	2
Olfr1286	0.369179	0.596528	0.871926	7.97795	7.661	8.2949	4	13	7	10	5	10
Olfr1499	0.44447	0.597126	0.871926	4.06957	3.79372	4.34543	3	7	2	5	3	5
Olfr688	0.866674	0.597804	0.871926	0.517966	0.339568	0.696365	0	0	1	0	0	2
Olfr159	0.850851	0.598007	0.871926	0.565737	0.339568	0.791905	0	0	1	0	2	0
Olfr862	-0.711472	0.598648	0.871926	2.83154	4.35229	1.3108	0	2	11	2	1	1
Olfr807	0.331033	0.602595	0.873886	16.2573	16.4336	16.081	5	36	11	23	18	7
Olfr1205	0.234969	0.603636	0.873886	21.1442	20.7288	21.5597	18	20	26	22	22	19
Olfr139	-0.253318	0.603706	0.873886	25.8036	31.7475	19.8597	9	65	26	16	22	19
Olfr1351	-0.408666	0.604422	0.873886	4.89706	5.75588	4.03825	8	6	4	9	2	2
Olfr190	-0.221304	0.605026	0.873886	26.8601	30.8596	22.8605	41	17	37	39	14	18
Olfr702	0.236424	0.605142	0.873886	22.8413	22.9248	22.7578	12	19	39	15	23	27
Olfr286	0.22271	0.605616	0.873886	27.6622	25.7876	29.5368	21	30	29	15	41	26
Olfr58	0.40375	0.609198	0.877891	5.80905	5.58301	6.03509	6	2	9	8	6	4
Olfr368	-0.24595	0.613844	0.882682	17.35	20.0628	14.6372	13	23	26	14	12	17
Olfr633	-0.157538	0.614397	0.882682	66.5017	74.7929	58.2105	53	114	67	51	56	62
Olfr871	-0.35427	0.614957	0.882682	5.69104	6.75332	4.62876	9	6	6	6	3	5
Olfr1152	0.343989	0.616151	0.883231	6.17272	5.83923	6.50622	7	4	7	10	4	6
Olfr1158	0.586107	0.617273	0.883675	1.78903	1.63575	1.94231	0	2	3	3	1	2
Olfr1349	0.127035	0.618463	0.884216	130.642	132.844	128.44	129	139	144	149	114	118
Olfr173	0.244415	0.620237	0.884561	21.7683	20.9733	22.5634	18	34	14	38	21	10
Olfr266	0.400081	0.620913	0.884561	4.08492	3.79372	4.37611	3	7	2	6	5	2
Olfr168	-0.136564	0.621144	0.884561	109.161	120.211	98.1115	109	144	121	94	75	120
Olfr1201	-0.343683	0.624595	0.888313	6.38995	7.35247	5.42743	4	12	7	2	7	6
Olfr653	-0.161918	0.62629	0.88951	46.7247	52.0401	41.4094	55	58	49	43	36	43
Olfr460	0.266982	0.627097	0.88951	12.0374	11.4416	12.6333	12	17	7	11	17	8
Olfr1034	-0.255196	0.627889	0.88951	20.7421	24.5975	16.8867	13	41	23	23	13	15
Olfr814	0.290703	0.629841	0.89059	10.3402	10.085	10.5954	9	19	4	8	14	8
Olfr765	-0.350633	0.630289	0.89059	6.48443	7.40141	5.56745	9	7	7	3	4	9
Olfr1241	0.173692	0.635501	0.89679	39.1701	39.2898	39.0505	32	36	53	34	40	39
Olfr129	0.19218	0.636944	0.896917	29.482	28.3587	30.6052	22	34	32	20	41	25
Olfr732	-0.40935	0.638433	0.896917	5.81314	7.58127	4.04501	2	6	15	5	4	3
Olfr92	0.150814	0.638454	0.896917	88.3354	81.7991	94.8717	46	90	116	29	72	167
Olfr551	0.568166	0.638888	0.896917	2.92608	2.51711	3.33504	5	3	0	3	1	6
Olfr1028	0.190184	0.640746	0.898365	31.1338	31.9659	30.3016	22	60	19	31	35	22
Olfr73	-0.237924	0.643632	0.900889	20.4904	23.2406	17.7403	29	30	14	33	8	15
Olfr495	0.290304	0.644202	0.900889	8.0795	7.61848	8.54051	6	13	5	6	12	6
Olfr1218	-0.248245	0.64579	0.901951	15.0777	17.5731	12.5822	11	28	16	12	10	15
Olfr771	-0.26902	0.646876	0.902064	12.9273	15.0235	10.831	12	11	23	9	13	9
Olfr1513	0.18655	0.647976	0.902064	27.2419	27.2371	27.2466	21	38	26	30	28	22
Olfr524	0.1315	0.650928	0.902064	124.692	125.665	123.719	149	105	135	104	129	124
Olfr427	0.754297	0.651352	0.902064	0.507337	0.31831	0.696365	1	0	0	0	0	2
Olfr121	-0.161489	0.651706	0.902064	39.988	44.2094	35.7667	40	58	40	28	36	39
Olfr1459	0.198137	0.651872	0.902064	35.3236	33.2833	37.3638	43	36	25	22	54	28
Olfr1135	0.260504	0.6525	0.902064	10.1666	9.65589	10.6774	6	13	11	6	13	11
Olfr94	-0.277976	0.65375	0.902064	10.5704	11.9347	9.20619	15	10	12	5	10	11
Olfr107	0.165872	0.653798	0.902064	38.1049	38.5349	37.6748	31	61	29	33	39	37
Olfr279	0.129237	0.654186	0.902064	74.8478	76.1377	73.5578	77	98	63	87	69	62
Olfr665	-0.132303	0.655251	0.902064	94.9614	103.349	86.5737	114	104	103	72	66	115
Olfr803	0.333395	0.65582	0.902064	6.82747	6.88255	6.77239	0	8	13	2	6	11
Olfr1181	0.707975	0.657538	0.90259	0.453115	0.339568	0.566662	0	0	1	2	0	0
Olfr1324	0.14775	0.65853	0.90259	57.6355	58.1831	57.088	52	70	59	78	40	55
Olfr639	0.31533	0.660214	0.90259	7.38886	7.02912	7.74861	12	6	4	6	10	6
Olfr299	0.195369	0.660224	0.90259	22.7172	22.7038	22.7305	15	35	21	23	26	17
Olfr1084	0.376253	0.660944	0.90259	3.48261	3.18646	3.77876	4	4	2	3	3	5
Olfr130	-0.319292	0.66118	0.90259	8.375	8.88193	7.86807	9	14	5	11	12	0
Olfr16	-0.123097	0.662727	0.903568	81.814	88.8212	74.8068	67	101	107	49	80	84
Olfr948	-0.252201	0.663985	0.90415	14.6704	17.6495	11.6913	19	31	6	15	10	10
Olfr1044	0.149111	0.665714	0.905241	42.8148	42.8791	42.7505	27	66	41	28	51	42
Olfr988	0.21603	0.668087	0.905241	16.8337	17.0128	16.6545	17	31	6	21	20	8
Olfr356	-0.664955	0.669392	0.905241	1.65298	1.91322	1.39273	0	4	2	0	0	4
Olfr1283	-0.138768	0.669814	0.905241	56.0521	63.0246	49.0796	32	59	102	36	34	73
Olfr366	-0.244486	0.670252	0.905241	13.2976	14.9074	11.6878	16	12	18	8	15	10
Olfr1424	0.187869	0.670862	0.905241	24.4698	24.6386	24.301	17	26	33	29	16	28
Olfr1311	0.260706	0.671915	0.905241	11.4351	10.65	12.2203	13	9	11	12	17	6
Olfr424	0.210988	0.672067	0.905241	15.9804	15.7024	16.2584	9	24	16	11	20	15
Olfr826	-0.309357	0.672274	0.905241	9.36762	11.4303	7.30489	17	3	15	6	8	7
Olfr868	0.166077	0.674266	0.905813	28.9221	29.0751	28.7691	26	41	24	28	28	28
Olfr788	-0.119184	0.674365	0.905813	108.022	122.071	93.9742	77	106	191	88	75	113
Olfr1357	-0.164595	0.676775	0.906908	34.3996	37.3713	31.428	38	39	39	19	35	35
Olfr1393	0.15543	0.676847	0.906908	34.5508	34.9017	34.2	22	42	44	27	31	41
Olfr691	-0.131637	0.678932	0.908584	67.1845	75.2706	59.0983	57	74	101	69	48	59
Olfr654	0.162924	0.680634	0.909353	28.8179	28.9215	28.7143	23	48	20	24	36	22
Olfr843	0.197382	0.681388	0.909353	18.3966	18.4696	18.3237	11	21	25	16	19	18
Olfr5	-0.174998	0.682015	0.909353	23.9185	26.8472	20.9898	22	28	33	21	16	25
Olfr854	0.604535	0.682927	0.909455	1.60693	1.23409	1.97976	0	4	0	0	5	0
Olfr1000	0.39498	0.684684	0.910035	7.55137	8.10155	7.00118	5	20	1	7	3	11
Olfr867	0.229946	0.686173	0.910035	11.147	10.5585	11.7355	10	14	9	8	16	9
Olfr924	-0.237473	0.686285	0.910035	11.0417	12.2661	9.81733	11	13	14	8	5	16
Olfr652	0.162764	0.687251	0.910035	27.7367	27.8818	27.5915	27	35	25	31	22	29
Olfr74	-0.441162	0.688224	0.910035	1.85852	2.29362	1.42342	1	2	4	1	2	1
Olfr804	0.28195	0.688381	0.910035	6.92383	6.68955	7.1581	12	6	3	9	9	3
Olfr1510	-0.189673	0.692765	0.914719	33.5058	37.9248	29.0867	22	54	42	47	24	18
Olfr727	0.0763034	0.694212	0.915519	404.441	418.544	390.339	340	439	515	355	344	441
Olfr724	0.226858	0.695434	0.91602	14.1014	14.0571	14.1458	11	10	22	24	8	12
Olfr617	0.221554	0.699556	0.919552	12.7122	12.4292	12.9953	12	18	9	11	10	17
Olfr1199	-0.23949	0.700506	0.919552	9.82134	11.2181	8.4246	8	16	11	8	5	12
Olfr263	0.107856	0.700652	0.919552	95.973	99.1632	92.7828	64	109	133	81	77	113
Olfr354	0.227832	0.702161	0.920423	15.961	14.5679	17.354	16	12	17	10	27	11
Olfr1321	-0.120659	0.705131	0.921409	62.3047	69.3618	55.2477	53	103	61	63	54	46
Olfr1313	0.306627	0.706132	0.921409	5.38886	5.06696	5.71076	7	7	2	3	7	6
Olfr667	0.199488	0.706475	0.921409	20.1772	19.2315	21.1229	26	19	15	16	12	34
Olfr566	-0.180736	0.706652	0.921409	19.0226	21.1416	16.9036	13	32	21	14	23	11
Olfr715	-0.12121	0.707148	0.921409	96.2878	101.838	90.7375	98	98	119	46	96	114
Olfr738	0.195836	0.708881	0.922562	28.7471	23.8436	33.6507	24	14	35	10	11	76
Olfr54	-0.167566	0.710345	0.923363	30.2776	33.2198	27.3355	27	49	28	44	27	12
Olfr585	-0.403617	0.713038	0.924186	2.07461	2.50733	1.6419	4	4	0	3	2	0
Olfr954	0.311638	0.713671	0.924186	4.37991	4.14139	4.61844	7	4	2	3	6	4
Olfr1509	0.117861	0.713834	0.924186	76.8259	81.1386	72.5133	60	47	140	55	62	93
Olfr1495	0.205174	0.715175	0.924186	14.4833	13.3841	15.5824	15	18	9	9	25	9
Olfr1310	0.294645	0.716366	0.924186	3.95406	3.84602	4.06209	2	6	4	4	3	5
Olfr651	0.235611	0.716878	0.924186	13.4516	13.6552	13.248	8	25	10	21	7	13
Olfr553	-0.115312	0.716924	0.924186	84.1826	93.8144	74.5507	96	150	50	62	85	67
Olfr3	0.156524	0.719686	0.925179	25.6179	25.3275	25.9083	18	25	35	16	32	25
Olfr933	0.224065	0.719919	0.925179	13.0157	13.2306	12.8008	12	25	5	24	9	7
Olfr967	0.315863	0.721632	0.925179	4.01485	3.5375	4.49221	2	5	4	2	2	9
Olfr690	0.138697	0.721898	0.925179	36.12	35.613	36.6269	35	43	33	24	34	47
Olfr401	0.211777	0.721945	0.925179	9.62438	9.33589	9.91287	8	11	10	8	7	14
Olfr640	-0.10278	0.723087	0.925551	85.6963	93.6227	77.7698	79	135	79	89	87	52
Olfr1256	0.13528	0.724217	0.925908	31.641	32.2157	31.0664	38	41	22	37	30	25
Olfr1100	-0.182491	0.725849	0.926906	15.9088	17.8083	14.0092	16	17	22	20	7	16
Olfr518	-0.112454	0.729332	0.930035	79.0966	90.8924	67.3008	32	102	145	48	60	86
Olfr1356	0.281012	0.730009	0.930035	4.82752	4.91366	4.74138	7	1	7	5	4	5
Olfr1490	-0.173366	0.735186	0.934135	15.1087	17.0377	13.1796	13	22	18	15	12	12
Olfr103	-0.208556	0.737223	0.934135	36.06	33.5233	38.5967	36	44	25	7	23	79
Olfr371	-0.352495	0.737312	0.934135	2.16424	2.62172	1.70675	3	1	4	2	2	1
Olfr853	-0.466308	0.737596	0.934135	0.994005	1.24387	0.744135	1	3	0	0	1	1
Olfr820	-0.119644	0.738181	0.934135	67.3093	75.6874	58.9312	53	118	66	74	44	59
Olfr166	-0.0902164	0.739205	0.934135	154.437	170.165	138.708	124	220	185	151	113	147
Olfr1306	-0.229499	0.739237	0.934135	6.87145	7.72141	6.02149	7	9	8	6	3	9
Olfr1420	-0.0888343	0.744754	0.939954	106.507	114.882	98.1317	103	101	150	72	82	130
Olfr1342	0.104971	0.74557	0.939954	49.5052	50.5895	48.4208	42	48	66	43	37	62
Olfr577	-0.113147	0.747059	0.940563	49.0952	51.524	46.6663	33	35	89	19	26	89
Olfr802	0.271501	0.747782	0.940563	6.08814	6.20959	5.96669	4	16	0	2	11	3
Olfr1406	-0.113552	0.74924	0.941309	40.8108	44.2096	37.4121	43	45	49	28	34	46
Olfr355	-0.239692	0.750965	0.942388	7.08033	7.68868	6.47197	10	8	6	2	7	9
Olfr1089	0.371929	0.75534	0.946785	1.45841	1.27492	1.6419	1	2	1	3	2	0
Olfr192	-0.154264	0.759551	0.949923	17.8732	19.6824	16.0641	12	25	24	12	10	25
Olfr137	0.18051	0.759777	0.949923	13.028	12.6138	13.4423	15	10	14	10	18	10
Olfr816	0.13559	0.760462	0.949923	30.7055	33.1608	28.2502	18	68	19	26	29	27
Olfr101	0.0916086	0.761996	0.949958	142.113	137.981	146.244	115	180	135	65	154	192
Olfr547	-0.589219	0.763103	0.949958	0.826488	0.956611	0.696365	0	2	1	0	0	2
Olfr382	-0.589391	0.763109	0.949958	0.826488	0.956611	0.696365	0	2	1	0	0	2
Olfr198	0.169539	0.765662	0.952046	13.5043	13.8938	13.1147	7	18	18	16	12	11
Olfr857	0.160241	0.766539	0.952048	13.9018	14.3033	13.5004	8	26	11	13	16	10
Olfr1382	-0.0963933	0.768883	0.953853	48.9199	53.1058	44.7339	60	64	42	45	50	35
Olfr267	0.138071	0.770518	0.953853	24.3143	23.1774	25.4512	16	30	26	12	17	44
Olfr1259	-0.117003	0.770622	0.953853	37.3255	41.7107	32.9403	24	51	54	34	36	26
Olfr1269	-0.196941	0.77312	0.954435	7.50951	8.36949	6.64953	7	10	9	10	7	3
Olfr1143	-0.144571	0.773542	0.954435	22.8645	25.4903	20.2388	16	43	21	15	14	30
Olfr632	0.114789	0.77438	0.954435	29.294	29.6859	28.902	22	35	35	25	34	24
Olfr870	0.145192	0.774943	0.954435	15.6423	15.5687	15.7159	11	16	21	12	10	24
Olfr1361	0.0909291	0.776026	0.954435	66.8046	70.3296	63.2796	48	119	54	60	65	59
Olfr608	-0.17843	0.776355	0.954435	13.1617	14.3489	11.9746	19	17	9	6	11	17
Olfr1029	0.142169	0.779313	0.956989	20.3356	20.8899	19.7813	19	36	11	15	19	23
Olfr591	-0.143877	0.780692	0.957575	17.2174	19.5484	14.8863	11	30	20	17	14	13
Olfr917	-0.439578	0.78155	0.957575	1.27583	1.57197	0.979696	3	2	0	1	0	2
Olfr117	0.108885	0.785758	0.958738	43.6633	42.7979	44.5287	31	44	57	27	65	32
Olfr155	0.145754	0.78606	0.958738	18.1291	19.2007	17.0574	7	33	20	15	13	22
Olfr78	-0.0979528	0.786426	0.958738	41.6538	45.237	38.0707	31	42	66	23	41	44
Olfr630	-0.107971	0.78685	0.958738	29.1678	32.1197	26.2159	28	40	32	30	21	27
Olfr1289	-0.228862	0.786905	0.958738	6.7433	7.99077	5.49583	3	14	8	8	2	7
Olfr700	-0.225782	0.788177	0.959213	4.01413	4.72739	3.30088	7	7	1	5	3	2
Olfr365	-0.0990171	0.790729	0.961244	53.3641	58.8398	47.8884	62	42	77	71	42	32
Olfr243	-0.176779	0.793544	0.961681	6.96122	7.93511	5.98732	10	11	4	8	5	5
Olfr678	-0.113755	0.794842	0.961681	22.3282	24.5303	20.126	22	37	18	18	23	17
Olfr25	0.144192	0.794893	0.961681	12.1912	11.8857	12.4968	10	15	12	7	16	12
Olfr1233	-0.125867	0.795657	0.961681	19.0873	20.6225	17.5521	23	20	21	14	22	14
Olfr1325	-0.0868336	0.795831	0.961681	75.4514	82.8676	68.0351	61	100	96	93	49	64
Olfr305	-0.14272	0.796392	0.961681	13.8333	14.9855	12.6811	21	17	9	11	18	7
Olfr569	0.101757	0.799148	0.962001	31.7015	31.1762	32.2267	23	41	33	15	39	36
Olfr1331	-0.17653	0.800152	0.962001	11.2105	13.2454	9.1755	4	30	8	4	8	14
Olfr808	-0.104302	0.800178	0.962001	30.2402	32.087	28.3934	31	39	30	16	33	31
Olfr1168	0.153074	0.802406	0.962001	29.6646	23.7192	35.6101	21	31	22	12	11	80
Olfr212	0.063922	0.802729	0.962001	125.208	128.442	121.974	108	153	138	97	134	119
Olfr1138	0.334088	0.803366	0.962001	3.38548	3.74309	3.02786	1	10	1	7	0	3
Olfr645	0.134821	0.803707	0.962001	14.3146	14.8761	13.753	13	26	8	13	14	13
Olfr113	0.272657	0.804482	0.962001	3.6129	3.98978	3.23603	4	0	8	6	3	1
Olfr435	0.159148	0.80538	0.962001	14.3131	13.931	14.6952	11	25	8	7	11	24
Olfr38	-0.213613	0.805499	0.962001	4.3689	5.30722	3.43058	3	2	11	3	3	4
Olfr1275	0.140523	0.807386	0.963197	10.4803	10.6108	10.3498	9	13	11	12	7	12
Olfr420	0.0861499	0.811237	0.966332	38.4849	39.6224	37.3474	41	41	41	49	32	31
Olfr638	-0.144508	0.81179	0.966332	10.4798	11.7534	9.20619	6	22	9	5	10	11
Olfr810	-0.0824126	0.812781	0.966454	55.2502	61.2502	49.2502	44	97	51	50	42	53
Olfr1208	-0.0759009	0.81516	0.967159	75.46	83.1137	67.8063	58	116	85	78	53	71
Olfr981	0.162041	0.81546	0.967159	7.57475	7.63974	7.50976	5	13	6	6	5	11
Olfr477	-0.0661424	0.816041	0.967159	121.966	129.278	114.653	137	139	126	80	118	130
Olfr1265	0.14053	0.818767	0.967274	11.701	11.4169	11.985	19	13	4	29	6	4
Olfr768	-0.11244	0.819588	0.967274	17.1749	18.6752	15.6747	10	26	22	10	21	13
Olfr733	0.0803981	0.820386	0.967274	60.7292	62.2411	59.2174	82	50	61	46	63	61
Olfr965	-0.110206	0.820656	0.967274	16.557	18.2276	14.8863	18	24	15	17	14	13
Olfr584	-0.113756	0.822175	0.967274	27.6904	31.7522	23.6285	19	58	23	34	16	22
Olfr692	-0.0764528	0.823071	0.967274	51.1783	55.3692	46.9874	48	54	69	57	26	59
Olfr610	0.0625831	0.82341	0.967274	83.7368	85.3861	82.0875	60	118	88	52	98	82
Olfr1225	-0.092235	0.824125	0.967274	35.2108	39.0037	31.4179	22	63	37	36	36	20
Olfr1350	-0.0670645	0.824139	0.967274	71.2549	78.513	63.9967	57	68	116	64	49	76
Olfr1281	-0.0795739	0.826679	0.967553	38.1963	40.9502	35.4425	25	42	59	21	27	54
Olfr609	0.0996789	0.827053	0.967553	38.5504	39.0537	38.047	40	60	23	26	30	54
Olfr641	0.190401	0.828828	0.967553	3.18673	3.29107	3.0824	2	2	6	3	3	3
Olfr231	0.0979271	0.829307	0.967553	22.5059	23.5886	21.4232	14	40	20	18	21	23
Olfr157	-0.0978386	0.830376	0.967553	19.8907	21.6932	18.0881	19	32	17	15	20	17
Olfr969	-0.071806	0.830785	0.967553	55.5327	61.4947	49.5708	44	111	39	40	57	45
Olfr27	-0.0995013	0.830984	0.967553	22.2287	24.5533	19.9042	18	39	20	17	17	24
Olfr378	-0.112671	0.832547	0.967553	14.8084	16.2425	13.3742	17	23	11	22	11	8
Olfr1446	-0.0848296	0.832651	0.967553	30.1896	32.5149	27.8643	21	43	37	21	36	22
Olfr1287	0.788596	0.833953	0.967553	1.53695	0.63662	2.43728	2	0	0	0	0	7
Olfr605	0.104485	0.834671	0.967553	16.046	16.4889	15.6031	17	26	9	15	19	11
Olfr818	-0.0964153	0.835048	0.967553	23.2127	26.0604	20.365	11	39	31	16	18	25
Olfr292	0.0913711	0.836527	0.968236	22.7136	22.939	22.4881	20	24	27	16	26	22
Olfr1015	0.093026	0.838857	0.968772	35.9236	38.3707	33.4765	17	54	48	43	23	35
Olfr1394	0.138294	0.839384	0.968772	8.07666	8.12138	8.03194	10	5	10	7	10	6
Olfr1164	-0.177348	0.839662	0.968772	4.16316	4.25747	4.06886	3	3	7	0	5	6
Olfr98	0.905248	0.841703	0.970098	1.14904	0.31831	1.97976	1	0	0	0	5	0
Olfr1279	-0.160275	0.844588	0.971363	4.42582	4.86472	3.98693	2	6	7	2	6	3
Olfr156	-0.0783399	0.844609	0.971363	31.9338	35.8835	27.9841	21	22	66	22	18	42
Olfr235	0.0811245	0.846519	0.971363	25.1355	25.8645	24.4065	13	33	34	14	27	28
Olfr805	0.0572131	0.846782	0.971363	65.2323	67.731	62.7335	66	81	64	64	59	61
Olfr780	0.0962052	0.848475	0.971363	16.4904	17.214	15.7669	9	30	15	11	17	17
Olfr385	-0.187718	0.848554	0.971363	2.27712	2.61193	1.94231	2	2	4	3	1	2
Olfr684	0.0962425	0.849721	0.971363	18.8007	19.3358	18.2656	21	30	10	13	21	18
Olfr39	-0.105317	0.849942	0.971363	13.9218	15.1964	12.6472	14	15	18	21	9	9
Olfr800	-0.0688112	0.854527	0.975578	34.3117	37.3797	31.2438	23	49	44	25	32	33
Olfr1156	-0.218632	0.856845	0.976501	2.74407	2.94171	2.54643	1	3	5	2	5	0
Olfr128	-0.122441	0.857131	0.976501	12.184	13.5232	10.8449	7	19	16	19	5	10
Olfr731	-0.14348	0.862614	0.981309	4.51395	5.07843	3.94947	5	8	3	5	2	5
Olfr893	0.120508	0.863155	0.981309	8.58525	8.98822	8.18228	4	14	10	11	4	10
Olfr1497	-0.0827561	0.86618	0.98372	18.322	19.0849	17.5591	14	21	24	8	14	28
Olfr622	0.0657587	0.869424	0.983801	30.7378	32.1944	29.2812	39	41	21	34	25	28
Olfr1494	-0.0612078	0.869893	0.983801	41.2369	45.4851	36.9888	28	47	65	36	36	36
Olfr564	0.249421	0.870611	0.983801	0.656704	0.617043	0.696365	0	2	0	0	0	2
Olfr18	0.0907572	0.870992	0.983801	13.7658	13.7548	13.7769	15	17	11	8	15	16
Olfr1298	-0.0986295	0.871354	0.983801	15.3976	17.3868	13.4083	11	34	10	10	10	19
Olfr1368	0.0516789	0.871677	0.983801	58.2973	61.5142	55.0804	45	55	89	48	52	60
Olfr829	0.147985	0.873988	0.985387	3.22833	3.18646	3.27019	4	4	2	4	1	5
Olfr659	0.0799251	0.876132	0.986782	17.4297	18.9082	15.9513	12	39	9	15	19	12
Olfr485	0.102614	0.878528	0.988458	7.17256	7.16645	7.17866	7	5	10	5	4	12
Olfr1002	0.0957882	0.879615	0.988658	8.43273	8.78905	8.07642	12	4	11	8	5	11
Olfr635	0.0846658	0.883212	0.991334	18.2239	19.3392	17.1087	15	34	12	22	9	21
Olfr1220	-0.072486	0.883818	0.991334	16.4973	17.9272	15.0674	22	20	14	22	10	14
Olfr695	0.0403604	0.885246	0.991426	97.8785	102.367	93.3902	86	122	110	101	95	78
Olfr750	0.0534963	0.886268	0.991426	37.8435	40.2378	35.4492	22	67	37	29	38	35
Olfr544	-0.0465936	0.887383	0.991426	120.058	126.031	114.084	146	139	108	129	56	159
Olfr1512	-0.0557226	0.887545	0.991426	28.8725	30.9967	26.7483	33	29	34	24	24	30
Olfr56	0.046666	0.889319	0.992388	61.0819	63.4002	58.7636	45	38	110	29	45	94
Olfr59	-0.0364232	0.890447	0.992629	109.771	118.134	101.409	82	120	162	82	84	129
Olfr10	0.104164	0.894498	0.996124	4.934	4.8843	4.9837	4	4	7	2	5	7
Olfr1090	0.0891252	0.895423	0.996135	6.60437	6.74354	6.46521	8	7	6	6	5	8
Olfr1433	-0.0859903	0.900101	0.999457	7.22622	7.91553	6.5369	8	13	4	11	6	3
Olfr341	0.0551823	0.901412	0.999457	22.1795	23.4104	20.9486	18	43	13	19	27	14
Olfr786	0.0491657	0.901536	0.999457	33.5441	35.1137	31.9745	28	42	39	43	28	25
Olfr1428	-0.0406812	0.902935	0.999457	70.3835	76.2888	64.4782	51	100	86	69	44	79
Olfr776	-0.0397366	0.903291	0.999457	58.3356	61.1508	55.5204	62	66	62	43	69	46
Olfr1031	-0.0608778	0.90392	0.999457	16.886	18.1655	15.6065	18	26	13	12	15	18
Olfr679	-0.0471244	0.90702	0.999533	28.0299	29.9875	26.0723	31	41	22	22	29	24
Olfr148	0.0731602	0.907193	0.999533	8.79649	9.53364	8.05934	6	6	17	9	6	9
Olfr1252	-0.0524245	0.908643	0.999533	39.1876	41.857	36.5181	33	62	36	40	17	53
Olfr1383	0.041414	0.909247	0.999533	43.9335	44.4203	43.4467	33	56	49	30	61	31
Olfr1040	-0.185961	0.90986	0.999533	0.794062	0.956611	0.631514	0	2	1	1	0	1
Olfr576	0.082196	0.910313	0.999533	7.15165	6.99165	7.31165	5	12	5	2	10	8
Olfr1222	0.0294647	0.910575	0.999533	117.936	124.391	111.482	91	142	152	101	102	122
Olfr1389	0.0312682	0.911339	0.999533	83.9878	87.5978	80.3778	78	111	84	69	78	86
Olfr77	0.0572629	0.914391	1	19.0287	21.3517	16.7057	19	43	6	18	17	14
Olfr1302	0.0587231	0.915184	1	18.5973	19.6628	17.5319	10	27	24	26	16	11
Olfr600	-0.0522419	0.9163	1	17.1127	18.0318	16.1936	20	18	18	12	20	14
Olfr1098	-0.0773488	0.916516	1	7.59487	8.25342	6.93633	11	11	4	8	3	10
Olfr975	-0.0855372	0.916744	1	5.30266	5.36569	5.23964	6	9	2	1	9	4
Olfr686	0.0647583	0.918811	1	11.6364	12.3803	10.8926	7	23	9	9	7	16
Olfr670	0.0604969	0.919548	1	15.94	16.205	15.6749	10	29	12	8	11	26
Olfr433	-0.0315331	0.921664	1	61.3943	62.967	59.8215	39	67	88	23	59	86
Olfr1123	0.0399635	0.922807	1	29.2196	30.9743	27.465	21	27	47	22	29	28
Olfr593	-0.559126	0.923074	1	0.758709	1.23409	0.283331	0	4	0	1	0	0
Olfr68	0.044035	0.923885	1	19.4016	20.3056	18.4977	16	35	13	17	24	12
Olfr1162	0.0524683	0.924988	1	17.0299	18.6307	15.4292	12	37	10	24	13	10
Olfr429	0.042092	0.926104	1	38.4723	37.1433	39.8012	27	32	55	10	45	55
Olfr822	-0.0660779	0.926832	1	6.16794	6.38271	5.95316	9	7	4	10	7	1
Olfr6	0.0250479	0.926896	1	154.698	164.199	145.197	125	149	231	128	152	140
Olfr1229	-0.0317816	0.928886	1	64.5586	69.0182	60.0989	52	71	90	84	31	69
Olfr1431	0.0527208	0.929509	1	16.8845	17.186	16.583	22	22	10	14	9	26
Olfr1307	-0.0547296	0.931542	1	14.9903	17.057	12.9237	12	33	9	16	8	15
Olfr761	-0.131482	0.933507	1	0.858735	0.925565	0.791905	0	3	0	0	2	0
Olfr1535	-0.0307577	0.934709	1	33.2405	35.2474	31.2335	26	50	34	22	35	32
Olfr455	0.0178986	0.938063	1	267.321	278.131	256.511	284	286	293	220	282	237
Olfr225	-0.0486302	0.939786	1	9.0709	10.1473	7.99449	12	4	15	10	6	8
Olfr206	-0.0412867	0.939838	1	16.3092	18.128	14.4904	11	32	14	17	13	13
Olfr1254	0.0365682	0.943185	1	15.5946	16.5759	14.6133	13	15	23	19	11	14
Olfr611	0.0309285	0.943224	1	29.0243	30.2798	27.7689	23	48	24	19	24	37
Olfr1441	0.0438634	0.944091	1	11.5891	11.6474	11.5308	14	9	13	6	9	18
Olfr370	-0.0178014	0.944239	1	127.112	135.246	118.978	100	169	151	97	115	132
Olfr713	-0.0310506	0.944303	1	24.6239	26.8278	22.4199	23	17	42	18	20	27
Olfr1012	-0.0273249	0.945156	1	44.2919	48.3281	40.2558	32	73	46	51	30	40
Olfr558	-0.025631	0.946803	1	35.4884	38.197	32.7798	28	63	29	25	35	34
Olfr824	-0.0332495	0.947412	1	17.5826	18.3093	16.856	20	20	17	12	12	25
Olfr1215	0.0349048	0.949432	1	14.3627	16.4061	12.3193	2	28	21	9	15	11
Olfr395	-0.0687185	0.950677	1	1.97319	2.23964	1.70675	5	1	1	2	2	1
Olfr1337	-0.0665006	0.951441	1	1.49507	1.61449	1.37565	1	2	2	1	1	2
Olfr825	-0.0409152	0.951747	1	9.16514	9.75881	8.57147	7	9	14	15	3	9
Olfr272	0.0313807	0.954118	1	18.6078	20.7864	16.4291	11	12	40	13	19	15
Olfr171	-0.0286291	0.954312	1	67.5039	71.7239	63.2839	38	70	112	123	34	43
Olfr986	0.0664852	0.954893	1	6.79439	7.32168	6.2671	7	0	15	2	10	5
Olfr318	-0.020694	0.954989	1	41.0466	44.4661	37.6271	25	60	53	33	38	38
Olfr1395	0.0175889	0.956238	1	184.441	195.086	173.797	147	200	255	266	129	136
Olfr1186	0.0445858	0.956505	1	8.08084	7.70994	8.45174	9	8	7	2	12	9
Olfr1278	0.0290859	0.95659	1	14.5765	14.6935	14.4594	10	23	13	8	22	10
Olfr358	0.0202001	0.959088	1	30.7248	32.0185	29.4312	24	46	30	20	31	33
Olfr1487	-0.021211	0.96143	1	25.6501	27.9722	23.328	17	28	41	24	18	27
Olfr345	0.0766398	0.964129	1	0.30082	0.31831	0.283331	1	0	0	1	0	0
Olfr784	-0.0193222	0.966136	1	20.724	22.1276	19.3205	16	31	22	16	18	22
Olfr1058	0.0311563	0.966703	1	6.95533	7.94041	5.97024	4	4	16	9	6	3
Olfr493	0.0320535	0.967618	1	4.21116	4.47285	3.94947	3	7	4	5	2	5
Olfr1294	0.0125551	0.968685	1	52.6594	55.1368	50.1819	53	69	50	43	52	50
Olfr449	0.00872532	0.971418	1	205.596	219.796	191.397	228	158	290	254	124	202
Olfr70	-0.0238727	0.973383	1	5.16131	5.46862	4.854	7	5	5	4	5	5
Olfr711	0.00734988	0.97462	1	225.503	236.586	214.42	206	201	321	171	158	297
Olfr97	-0.0109398	0.975459	1	42.3233	45.289	39.3577	27	54	59	30	41	42
Olfr620	-0.0197833	0.975727	1	6.96906	7.10436	6.83376	7	7	8	4	10	5
Olfr131	-0.00925144	0.976172	1	189.483	202.21	176.757	184	153	284	293	111	143
Olfr483	-0.0178302	0.976273	1	13.0188	13.6977	12.3398	6	25	12	5	10	20
Olfr1276	0.0143983	0.976356	1	18.1786	19.7948	16.5624	11	33	18	18	14	17
Olfr612	-0.0155162	0.976393	1	17.3002	18.5705	16.0299	12	28	18	14	12	21
Olfr603	0.0251911	0.978393	1	3.82062	3.89664	3.7446	4	3	5	5	5	1
Olfr497	-0.0153264	0.97874	1	3.18935	2.91067	3.46803	1	4	4	0	7	2
Olfr1280	-0.0104597	0.979006	1	28.9598	30.4887	27.4309	38	31	26	34	30	17
Olfr1176	-0.00870995	0.97981	1	52.7011	56.8929	48.5094	53	89	37	49	47	46
Olfr963	-0.0154321	0.982369	1	10.0388	10.7314	9.34621	12	18	4	6	7	14
Olfr1348	0.00489591	0.983728	1	202.118	213.905	190.331	185	235	243	200	145	219
Olfr457	0.00977299	0.984254	1	15.2583	16.238	14.2787	10	17	23	11	15	15
Olfr1206	0.00774211	0.98855	1	15.7398	16.419	15.0606	16	18	17	26	8	13
Olfr183	0.00462732	0.989739	1	38.1049	41.0676	35.1423	37	30	59	41	26	38
Olfr152	-0.00732882	0.990261	1	9.63388	10.2287	9.03903	11	13	8	10	6	11
Olfr938	-0.00747221	0.991102	1	7.82042	8.31887	7.32197	5	13	8	5	7	9
Olfr677	-0.00397452	0.992205	1	22.7474	23.5119	21.983	25	24	24	14	20	29
Olfr1427	-0.00196261	0.994391	1	333.37	349.313	317.426	302	409	374	488	179	311
Olfr983	-0.00184063	0.99526	1	78.4881	74.8978	82.0783	54	99	80	37	41	159
Olfr1112	0.000926735	0.997508	1	60.1831	65.6541	54.712	58	44	99	70	45	49
Olfr458	0.00150173	0.998098	1	1.55365	1.66679	1.4405	0	1	4	0	1	3
Olfr1008	-1.97252e-16	1	1	0	0	0	0	0	0	0	0	0
Olfr1055	-1.97252e-16	1	1	0	0	0	0	0	0	0	0	0
Olfr1061	-1.97252e-16	1	1	0	0	0	0	0	0	0	0	0
Olfr108	-1.97252e-16	1	1	0	0	0	0	0	0	0	0	0
Olfr1128	-1.97252e-16	1	1	0	0	0	0	0	0	0	0	0
Olfr1367	-1.97252e-16	1	1	0	0	0	0	0	0	0	0	0
Olfr1373	-1.97252e-16	1	1	0	0	0	0	0	0	0	0	0
Olfr1475	-1.97252e-16	1	1	0	0	0	0	0	0	0	0	0
Olfr151	-1.97252e-16	1	1	0	0	0	0	0	0	0	0	0
Olfr176	-1.97252e-16	1	1	0	0	0	0	0	0	0	0	0
Olfr26	-1.97252e-16	1	1	0	0	0	0	0	0	0	0	0
Olfr331	-1.97252e-16	1	1	0	0	0	0	0	0	0	0	0
Olfr456	-1.97252e-16	1	1	0	0	0	0	0	0	0	0	0
Olfr503	-1.97252e-16	1	1	0	0	0	0	0	0	0	0	0
Olfr504	-1.97252e-16	1	1	0	0	0	0	0	0	0	0	0
Olfr514	-1.97252e-16	1	1	0	0	0	0	0	0	0	0	0
Olfr663	-1.97252e-16	1	1	0	0	0	0	0	0	0	0	0
Olfr834	-1.97252e-16	1	1	0	0	0	0	0	0	0	0	0
Olfr883	-1.97252e-16	1	1	0	0	0	0	0	0	0	0	0
Olfr891	-1.97252e-16	1	1	0	0	0	0	0	0	0	0	0
Olfr908	-1.97252e-16	1	1	0	0	0	0	0	0	0	0	0
Olfr926	-1.97252e-16	1	1	0	0	0	0	0	0	0	0	0
