# Supplementary material for: Concentration-Dependent Recruitment of Mammalian Odorant Receptors
Source: eNeuro. 2020 Apr 15;7(2):ENEURO.0103-19.2019. doi: 10.1523/ENEURO.0103-19.2019 (PMC7189481; doi:10.1523/ENEURO.0103-19.2019)
Supplement: Extended Data Figure 2-6. — Differential expression data for 0.01% TMT. Download Figure 2-6, XLSX file. [file enu-eN-NWR-0103-19-s13.xlsx]

## Sheet: Table 0.01percentTMT
	EdgeR DE analysis						Read counts
id	logFoldChange	PValueRaw	PValueFDRadjusted	baseMean	baseMeanA	baseMeanB	No1	No2	No3	TMT1	TMT2	TMT3
Olfr1395	1.86978	5.19e-12	5.64e-09	769.027	284.477	1253.58	263	195	354	882	477	2418
Olfr165	2.13059	1.41e-08	7.66e-06	74.4193	25.4193	123.419	27	17	29	100	55	218
Olfr1297	2.12689	1.34e-07	4.86e-05	120.606	41.6994	199.512	38	43	40	231	97	275
Olfr1276	-1.46356	1.46e-05	0.00395792	89.1744	128.712	49.6366	173	87	115	86	33	32
Olfr1392	-0.803209	0.000116942	0.0254467	462.454	582.438	342.47	465	421	769	247	235	568
Olfr140	-0.550927	0.000460041	0.0834207	1439.99	1705.6	1174.37	1591	1187	2095	1039	813	1746
Olfr1384	-0.937188	0.00169192	0.262973	561.25	716.727	405.774	758	698	633	525	207	495
Olfr186	1.17157	0.00470397	0.600277	57.7387	35.9815	79.496	40	48	19	66	80	102
Olfr1506	-5.1708	0.00496553	0.600277	3.09927	6.19854	0	19	0	0	0	0	0
Olfr92	-0.829821	0.0108513	1	107.794	134.934	80.6542	148	103	139	67	49	130
Olfr1383	-0.86045	0.011117	1	86.7333	111.794	61.6721	144	112	74	81	46	62
Olfr550	-0.90006	0.0126403	1	92.7509	116.987	68.515	100	96	139	63	31	113
Olfr214	-0.96689	0.013769	1	46.0745	61.0509	31.0981	107	38	36	52	17	25
Olfr1258	-0.635623	0.0175101	1	484.586	584.123	385.049	382	502	775	337	222	613
Olfr263	-0.635508	0.0196665	1	194.381	236.517	152.245	242	222	223	194	144	134
Olfr536	-0.523306	0.0215009	1	2165.96	2528.4	1803.53	2111	2538	2650	1904	1223	2388
Olfr1247	-0.709537	0.0241768	1	73.9736	92.64	55.3071	109	86	76	48	70	57
Olfr117	-0.807475	0.024871	1	74.6328	92.9705	56.2951	97	71	100	78	28	64
Olfr564	-3.88103	0.0249919	1	0.843693	1.68739	0	2	2	1	0	0	0
Olfr1226	-0.566875	0.0251765	1	306.055	364.977	247.134	392	372	303	315	227	223
Olfr126	-1.2678	0.0257252	1	20.6233	28.5716	12.675	41	22	21	20	5	13
Olfr1287	-3.9049	0.0312297	1	0.871163	1.74233	0	1	2	2	0	0	0
Olfr836	-2.99787	0.0316977	1	1.94142	3.53834	0.344492	3	2	5	1	0	0
Olfr356	2.51898	0.0329803	1	2.68975	0.653103	4.7264	1	1	0	2	6	7
Olfr285	-0.92112	0.034201	1	438.475	537.784	339.166	619	554	406	392	107	516
Olfr48	-0.958518	0.0343602	1	52.0496	65.6428	38.4563	77	61	54	26	21	70
Olfr1484	-0.634643	0.0346639	1	123.024	148.732	97.3156	108	114	200	73	65	160
Olfr235	-0.88838	0.0348155	1	35.6193	46.9683	24.2703	64	39	35	22	32	23
Olfr281	-0.5489	0.0355859	1	406.016	463.201	348.831	623	316	411	582	171	298
Olfr177	0.910939	0.0357878	1	35.1476	24.0076	46.2875	20	22	27	40	33	69
Olfr50	2.03299	0.0366573	1	5.43216	2.2868	8.57752	2	5	0	7	10	10
Olfr787	-0.953509	0.0374632	1	32.0552	42.0297	22.0808	31	44	46	17	17	34
Olfr1339	0.619242	0.037815	1	99.1142	77.8999	120.329	72	79	75	88	129	160
Olfr524	-0.554134	0.0386905	1	311.213	371.984	250.443	331	424	329	292	237	248
Olfr556	-0.669239	0.0392033	1	73.7619	89.6588	57.865	79	80	99	37	54	89
Olfr374	1.10533	0.0421562	1	18.1228	11.6509	24.5947	9	15	10	20	32	26
Olfr642	-0.639996	0.0424302	1	187.301	226.549	148.054	122	176	339	106	79	265
Olfr441	0.667887	0.0438664	1	68.0926	53.1284	83.0568	56	60	40	74	95	92
Olfr1093	-0.760081	0.0448401	1	50.793	63.9709	37.615	44	62	77	30	30	56
Olfr486	1.88706	0.0462811	1	5.19843	2.12351	8.27335	1	2	3	12	10	4
Olfr108	3.35664	0.0465892	1	0.590501	0	1.181	0	0	0	1	3	0
Olfr123	-0.673308	0.0471465	1	82.0526	100.484	63.6209	108	104	82	63	51	82
Olfr453	-1.02001	0.0486881	1	25.8666	34.6212	17.1119	36	42	24	14	15	24
Olfr1475	3.54897	0.0496108	1	0.729919	0	1.45984	0	0	0	1	4	0
Olfr135	1.6747	0.0512328	1	6.96299	3.91827	10.0077	5	0	6	10	9	12
Olfr1474	-0.679555	0.0541581	1	51.0644	63.3669	38.762	56	68	60	33	51	39
Olfr56	-0.644181	0.0549362	1	101.443	124.158	78.7291	146	135	85	74	71	99
Olfr346	-0.689253	0.055492	1	58.7077	72.564	44.8513	71	80	61	56	42	41
Olfr1012	-0.653144	0.0563891	1	58.1203	71.091	45.1496	69	53	82	39	35	65
Olfr1361	0.64946	0.0564603	1	96.0616	75.4014	116.722	58	76	83	145	105	111
Olfr503	3.22516	0.056924	1	0.513377	0	1.02675	0	0	0	2	0	1
Olfr854	3.22516	0.056924	1	0.513377	0	1.02675	0	0	0	2	0	1
Olfr1126	-2.1734	0.0569724	1	5.64832	8.54744	2.74921	7	11	7	7	0	1
Olfr773	4.17465	0.0574565	1	1.55021	0	3.10043	0	0	0	9	0	0
Olfr13	-0.75921	0.0587351	1	49.789	61.7204	37.8575	77	49	54	31	26	59
Olfr124	-0.43651	0.0588269	1	607.737	695.217	520.256	860	661	521	614	378	602
Olfr1051	-1.35296	0.0599728	1	10.5237	15.0288	6.01855	8	24	12	2	7	10
Olfr1263	-0.520522	0.0601341	1	175.266	206.992	143.541	153	224	220	105	144	199
Olfr482	1.30408	0.061641	1	13.5577	7.67395	19.4415	11	9	3	24	11	24
Olfr963	1.32848	0.0626066	1	13.4291	8.93237	17.9259	1	17	8	13	24	20
Olfr1508	-0.654577	0.0639028	1	82.0493	97.2652	66.8335	122	107	59	115	54	36
Olfr329	-0.624075	0.0647307	1	107.884	129.936	85.8318	135	138	107	97	62	104
Olfr888	2.84386	0.0654979	1	1.64768	0.326239	2.96911	1	0	0	7	2	0
Olfr178	1.15421	0.0656017	1	14.9602	8.92799	20.9923	8	10	8	21	13	30
Olfr1396	-0.495693	0.0674	1	166.237	195.415	137.059	207	179	182	109	157	165
Olfr934	-0.863348	0.0678143	1	25.3765	32.984	17.7689	39	27	30	20	16	19
Olfr913	-0.971582	0.0679617	1	30.1698	37.0209	23.3188	25	30	50	13	7	50
Olfr703	-1.08079	0.0706964	1	21.8564	31.1889	12.5239	31	12	45	11	18	11
Olfr385	-2.69801	0.0714193	1	1.47247	2.6661	0.278837	5	2	1	0	1	0
Olfr239	-0.529675	0.0720887	1	90.0005	107.184	72.8173	108	114	91	71	85	73
Olfr477	-0.425648	0.075585	1	271.893	312.534	231.253	265	294	341	181	229	311
Olfr457	1.04423	0.0757677	1	18.3874	12.6334	24.1414	6	21	10	18	28	30
Olfr480	-1.91393	0.0761021	1	2.76787	4.35474	1.181	5	6	2	1	3	0
Olfr1412	-0.511406	0.0769362	1	221.727	257.64	185.814	257	239	251	191	130	248
Olfr472	-0.598269	0.0781343	1	236.012	277.131	194.893	283	303	225	161	133	303
Olfr213	-0.45822	0.0789172	1	220.022	261.698	178.346	497	111	166	287	90	161
Olfr1424	-0.78469	0.0797099	1	30.0951	38.3859	21.8043	26	60	27	18	39	14
Olfr1303	-0.601707	0.0801555	1	55.2636	67.0135	43.5137	58	62	73	30	56	52
Olfr948	1.0881	0.082274	1	16.9579	11.6431	22.2726	23	8	4	28	15	25
Olfr1509	-0.571384	0.0831828	1	129.19	152.792	105.589	171	158	119	144	76	103
Olfr1066	1.60117	0.0846429	1	3.49581	1.68739	5.30424	2	2	1	5	8	4
Olfr740	-0.626667	0.0849837	1	676.749	804.331	549.167	870	1000	508	550	310	809
Olfr1501	-0.562779	0.0854733	1	67.9877	81.3228	54.6526	86	72	78	40	63	69
Olfr192	-1.04256	0.0860655	1	27.4709	35.984	18.9578	36	52	19	35	9	13
Olfr1076	1.64515	0.0867448	1	3.95016	1.95931	5.94101	3	3	0	8	9	2
Olfr1233	-0.754565	0.0872492	1	33.708	42.0765	25.3394	43	31	47	32	15	30
Olfr530	-0.669352	0.0877735	1	83.8707	98.6481	69.0933	82	122	84	34	58	122
Olfr720	-0.66186	0.0929447	1	110.881	131.982	89.7798	177	121	91	107	42	122
Olfr535	-0.546286	0.0940648	1	98.335	116.607	80.0628	102	115	120	93	62	91
Olfr348	-0.980976	0.0945195	1	16.9345	22.4283	11.4407	22	28	16	7	13	16
Olfr136	0.443674	0.0945545	1	181.43	155.843	207.017	172	171	115	194	252	207
Olfr193	0.945173	0.0952029	1	20.4333	14.0979	26.7688	17	18	7	18	35	32
Olfr1	-0.541243	0.095583	1	124.345	146.689	102	174	141	115	91	85	139
Olfr1151	-2.05033	0.0978789	1	1.89287	3.10347	0.682263	2	4	3	1	0	1
Olfr827	-0.856788	0.097918	1	22.382	29.1211	15.643	34	33	19	14	17	18
Olfr1062	1.84022	0.100756	1	4.91788	3.26864	6.56711	0	10	0	3	15	4
Olfr10	2.79719	0.102434	1	0.418255	0	0.83651	0	0	0	0	3	0
Olfr168	-0.438093	0.102453	1	250.125	291.724	208.527	301	360	199	217	229	207
Olfr742	-0.545114	0.102673	1	633.365	735.364	531.366	778	868	519	617	293	702
Olfr1248	-2.76692	0.103459	1	0.326864	0.653729	0	0	2	0	0	0	0
Olfr569	-0.643165	0.1037	1	38.2049	47.0325	29.3772	45	43	48	28	32	32
Olfr1283	-0.566176	0.105844	1	91.1948	109.77	72.6195	163	109	55	104	52	66
Olfr485	0.974968	0.109552	1	12.2024	8.21995	16.1848	8	9	7	14	25	13
Olfr341	-0.995306	0.109723	1	19.2198	25.3102	13.1295	31	29	15	7	13	21
Olfr554	0.685473	0.112727	1	32.8922	25.5808	40.2037	31	17	26	33	38	54
Olfr38	-1.55625	0.113174	1	3.73666	5.4989	1.97441	4	7	5	1	1	4
Olfr958	-0.522319	0.113258	1	62.1883	73.8177	50.559	64	64	84	34	63	63
Olfr1305	-0.80996	0.113452	1	21.0551	27.2741	14.8361	22	23	33	12	19	16
Olfr729	-0.576335	0.116971	1	51.8565	62.9866	40.7265	50	53	77	43	36	47
Olfr1161	-1.51999	0.117081	1	3.59269	5.38777	1.79761	8	5	3	1	4	1
Olfr743	-0.707254	0.117709	1	1183.7	1428	939.39	1251	2003	958	1117	373	1334
Olfr458	1.191	0.118144	1	8.68756	5.44521	11.9299	3	9	4	12	11	14
Olfr93	-0.4902	0.118331	1	108.755	126.504	91.0059	134	125	110	85	76	120
Olfr663	-2.57855	0.118596	1	0.353709	0.707418	0	1	0	1	0	0	0
Olfr775	-0.872617	0.118929	1	18.6671	24.0061	13.328	24	25	21	19	11	11
Olfr802	-1.34077	0.12033	1	5.55035	8.26961	2.83108	17	6	2	4	4	1
Olfr1447	0.531573	0.121382	1	58.4165	48.5079	68.3251	37	52	51	60	74	80
Olfr20	-0.601556	0.123467	1	42.4947	51.2212	33.7682	55	47	47	28	32	45
Olfr739	0.471859	0.124549	1	84.5892	72.6555	96.5229	100	56	57	96	104	102
Olfr66	-0.922961	0.124705	1	14.8591	19.2146	10.5037	21	18	17	16	7	9
Olfr1238	-0.529465	0.125713	1	57.2313	68.2524	46.2103	84	55	60	42	46	56
Olfr715	-0.413112	0.126704	1	176.304	201.08	151.527	199	167	214	103	163	209
Olfr138	0.825207	0.126905	1	22.7434	18.4032	27.0836	8	11	32	21	30	34
Olfr1352	0.473259	0.127185	1	80.7697	69.7196	91.8199	86	40	75	84	85	116
Olfr1428	-0.42862	0.131299	1	128.987	148.672	109.302	128	144	157	90	110	141
Olfr1225	-0.563416	0.131829	1	62.1684	76.6173	47.7196	127	54	46	48	44	56
Olfr592	-0.467205	0.132035	1	81.7533	95.3195	68.1871	91	104	83	57	76	81
Olfr1084	2.36459	0.132198	1	2.65085	0.978717	4.32297	3	0	0	1	7	6
Olfr328	-0.453274	0.133711	1	132.257	153.13	111.384	144	144	155	135	97	112
Olfr918	-1.05094	0.134253	1	8.96679	12.029	5.90463	14	10	11	9	4	5
Olfr1156	1.65986	0.134532	1	2.98478	1.46978	4.49978	1	0	3	1	4	9
Olfr1253	-0.535259	0.135125	1	51.041	61.2982	40.7839	48	44	82	34	34	58
Olfr202	0.683742	0.138416	1	25.6494	19.8677	31.4311	22	19	17	28	43	29
Olfr849	-0.553501	0.140071	1	54.9746	64.8851	45.0641	68	63	58	59	33	46
Olfr727	-0.289724	0.140394	1	717.862	786	649.724	859	710	718	799	512	686
Olfr1163	-1.28383	0.140647	1	5.32667	7.34646	3.30689	12	7	3	7	2	1
Olfr702	-0.532339	0.141384	1	54.1994	64.3753	44.0235	100	33	55	59	22	52
Olfr768	0.743254	0.143203	1	26.1856	20.4616	31.9096	34	24	4	53	32	14
Olfr659	0.742362	0.143639	1	23.0541	17.6331	28.475	25	15	12	27	30	32
Olfr770	1.00791	0.144683	1	8.77778	5.93377	11.6218	5	5	7	10	16	11
Olfr1040	2.36549	0.144847	1	2.81571	1.14354	4.48789	0	0	3	8	5	1
Olfr401	0.846298	0.147294	1	13.9732	10.1252	17.8211	9	8	12	19	15	21
Olfr1444	0.951924	0.14841	1	12.2273	8.16563	16.2889	8	10	6	16	12	22
Olfr1170	0.572529	0.150083	1	40.7992	32.9869	48.6115	36	37	24	37	62	55
Olfr744	0.771077	0.151005	1	25.6537	19.5445	31.7629	13	13	29	44	22	31
Olfr3	-0.569136	0.152083	1	48.8452	59.875	37.8155	61	36	74	47	40	31
Olfr373	-0.707044	0.1523	1	27.9466	34.5683	21.3249	29	29	41	29	14	22
Olfr1425	-0.723493	0.15699	1	44.337	53.1263	35.5477	61	62	34	28	19	61
Olfr978	-0.716968	0.157413	1	24.2688	29.9954	18.5421	27	31	29	17	14	26
Olfr1391	-0.371568	0.157513	1	297.874	331.995	263.753	333	295	333	252	190	367
Olfr859	0.614606	0.159936	1	29.6832	23.6765	35.69	30	25	15	37	52	25
Olfr806	-0.526868	0.161043	1	59.6724	70.0075	49.3372	63	72	68	59	35	57
Olfr46	-0.440828	0.163224	1	89.3175	102.713	75.9221	115	98	87	80	62	92
Olfr1282	2.34684	0.16335	1	0.278837	0	0.557673	0	0	0	0	2	0
Olfr519	2.34684	0.16335	1	0.278837	0	0.557673	0	0	0	0	2	0
Olfr1417	-0.439818	0.163614	1	90.3626	103.863	76.8619	104	109	90	65	73	101
Olfr397	0.540463	0.165952	1	162.033	139.035	185.031	145	213	58	149	213	220
Olfr784	-0.659519	0.169784	1	24.3461	29.9433	18.749	22	30	34	11	27	22
Olfr707	-0.472463	0.172	1	66.1036	80.9098	51.2974	140	32	65	69	43	46
Olfr288	-0.37479	0.174448	1	163.296	186.696	139.895	205	131	202	109	149	180
Olfr1342	0.440812	0.175712	1	92.4826	81.1709	103.794	76	120	45	108	131	89
Olfr943	0.506305	0.176233	1	45.7884	38.4802	53.0966	49	35	29	51	62	54
Olfr103	0.544454	0.176245	1	38.3375	31.1377	45.5372	29	29	32	40	40	61
Olfr279	-0.440198	0.17665	1	101.041	116.554	85.528	103	129	107	98	73	93
Olfr303	-0.489383	0.17725	1	53.0582	62.721	43.3954	42	73	66	34	47	55
Olfr460	0.858019	0.178044	1	19.3951	15.2476	23.5426	4	17	22	23	33	19
Olfr497	1.54575	0.178052	1	5.31208	3.26364	7.36052	8	2	0	3	13	8
Olfr18	0.760154	0.178193	1	17.426	13.5552	21.2969	10	7	21	12	24	31
Olfr575	-0.753779	0.178632	1	16.1196	20.4137	11.8255	19	19	21	14	13	10
Olfr1243	-0.499603	0.179551	1	51.5688	60.7514	42.3861	60	70	48	41	42	49
Olfr267	-0.67459	0.180994	1	30.8159	35.6033	26.0285	29	31	42	6	29	47
Olfr1183	-0.52473	0.181777	1	40.2078	47.9538	32.4618	53	39	47	37	38	27
Olfr657	0.907536	0.182864	1	16.2302	11.8616	20.5988	21	6	8	11	30	25
Olfr846	-1.98675	0.183232	1	0.819992	1.36115	0.278837	1	2	1	0	1	0
Olfr697	0.813219	0.184234	1	18.417	14.1571	22.6768	6	14	20	21	36	16
Olfr190	-0.595772	0.185264	1	36.0599	41.6991	30.4206	37	37	46	19	19	55
Olfr1205	-0.573332	0.187962	1	45.2958	53.0194	37.5723	55	56	44	54	22	38
Olfr1317	-0.688641	0.187978	1	19.3182	23.9503	14.6862	28	29	14	16	22	9
Olfr1120	-1.05491	0.18923	1	7.84153	11.0452	4.63781	19	2	11	4	2	8
Olfr45	-0.605441	0.191405	1	50.4522	61.7921	39.1124	54	92	37	43	29	48
Olfr1130	-1.04021	0.192609	1	5.86979	7.9474	3.79218	8	7	8	5	5	2
Olfr1260	-0.38201	0.193634	1	138.006	157.612	118.4	218	134	112	141	99	125
Olfr204	0.699529	0.193753	1	33.6607	24.5971	42.7243	39	20	14	34	24	72
Olfr539	-0.36932	0.194295	1	106.891	120.789	92.9936	130	129	95	94	135	68
Olfr1006	-0.637198	0.194475	1	23.5009	28.7405	18.2613	33	34	18	15	30	14
Olfr1386	-0.270691	0.195852	1	474.764	524.312	425.217	421	490	595	399	390	530
Olfr1209	-0.550636	0.199055	1	31.2843	37.557	25.0115	44	36	30	23	31	25
Olfr1211	-0.532572	0.201184	1	39.8787	47.9446	31.8128	74	46	23	45	27	26
Olfr6	-0.360022	0.204126	1	243.868	274.367	213.368	255	298	246	250	185	224
Olfr809	0.675534	0.204378	1	22.7746	17.8569	27.6923	13	16	22	35	27	24
Olfr830	1.34405	0.204852	1	3.50581	2.0155	4.99612	0	5	1	3	13	1
Olfr433	-0.471234	0.207095	1	94.4725	108.544	80.4014	114	125	80	82	55	109
Olfr223	1.12919	0.212539	1	3.74524	2.34049	5.14999	3	3	1	6	5	5
Olfr94	-0.69451	0.213648	1	17.0331	21.123	12.9432	17	22	22	12	11	17
Olfr411	0.477933	0.214841	1	46.8512	40.401	53.3015	22	48	46	40	63	65
Olfr1321	-0.325912	0.215075	1	185.796	206.342	165.25	336	107	162	277	99	125
Olfr315	-0.523638	0.215191	1	88.4883	101.408	75.5689	116	114	69	101	36	91
Olfr905	1.01173	0.217888	1	8.39814	5.17016	11.6261	7	3	5	13	22	3
Olfr466	-0.453895	0.218654	1	54.2364	63.6349	44.8379	57	41	83	26	56	60
Olfr398	-0.388905	0.219705	1	98.3539	110.189	86.5189	84	104	128	66	64	136
Olfr1140	-0.49005	0.220026	1	37.2675	43.8707	30.6642	51	39	38	36	34	26
Olfr171	-0.446355	0.220784	1	107.111	122.695	91.5279	136	151	76	134	67	79
Olfr585	0.978724	0.221185	1	5.07839	3.42909	6.7277	4	3	3	7	7	7
Olfr1413	0.558258	0.22214	1	28.8672	23.9546	33.7797	21	36	14	28	49	31
Olfr1008	-1.98492	0.224913	1	0.163432	0.326864	0	0	1	0	0	0	0
Olfr803	-0.799404	0.226378	1	10.3146	13.2259	7.40324	17	13	9	7	7	9
Olfr1173	0.541785	0.227835	1	35.4804	29.1719	41.7888	38	21	26	27	62	45
Olfr1222	0.306202	0.230041	1	203.914	186.4	221.429	154	167	214	210	250	235
Olfr711	-0.271298	0.230701	1	500.602	548.094	453.11	586	573	445	444	409	551
Olfr871	0.780173	0.230707	1	10.0535	7.51065	12.5963	10	6	6	13	17	10
Olfr1037	0.452618	0.230905	1	47.0176	40.7709	53.2643	40	30	47	52	65	51
Olfr508	0.625987	0.233387	1	27.769	21.2326	34.3054	17	27	18	29	23	53
Olfr620	0.865476	0.234566	1	12.0573	8.05638	16.0583	9	11	4	8	15	27
Olfr203	0.701804	0.234714	1	13.2966	10.3953	16.1979	13	6	11	20	14	16
Olfr1199	-0.684103	0.236583	1	17.1819	20.9582	13.4056	20	22	19	13	9	19
Olfr1015	-0.434711	0.237767	1	47.147	54.8095	39.4846	68	52	41	40	51	34
Olfr1133	0.689811	0.238594	1	16.2491	12.7349	19.7634	19	13	6	24	17	20
Olfr571	-0.330997	0.239675	1	165	185.698	144.302	146	188	201	133	140	176
Olfr24	0.301026	0.240864	1	240.842	218.359	263.325	178	214	237	247	254	318
Olfr167	-0.337097	0.241379	1	250.225	280.031	220.419	260	322	236	246	191	244
Olfr1301	-0.405258	0.241707	1	86.2301	99.2426	73.2176	93	128	71	82	68	77
Olfr1087	0.577277	0.241744	1	28.3239	23.4045	33.2433	26	13	28	44	37	23
Olfr444	1.43384	0.241845	1	2.89236	1.63182	4.15289	4	1	0	2	10	2
Olfr1360	1.92829	0.242642	1	0.172246	0	0.344492	0	0	0	1	0	0
Olfr671	-0.825432	0.247824	1	9.85978	12.3527	7.36686	19	6	11	8	2	12
Olfr577	-0.487491	0.248376	1	82.0123	95.1355	68.8892	131	95	56	37	79	101
Olfr368	0.590592	0.248544	1	22.9257	19.4865	26.365	19	8	28	21	25	36
Olfr1154	-0.527793	0.248675	1	27.7312	32.8828	22.5795	24	30	40	17	20	33
Olfr732	-1.06255	0.248788	1	10.3672	13.1223	7.61209	9	23	7	3	3	17
Olfr61	0.504952	0.249362	1	87.3194	67.7249	106.914	59	90	50	70	68	189
Olfr1180	-0.806929	0.249896	1	8.81323	11.3184	6.30805	18	5	10	10	3	6
Olfr344	1.72901	0.25015	1	1.35299	0.652478	2.05351	2	0	0	4	0	2
Olfr651	0.613477	0.250745	1	19.006	15.4053	22.6068	14	11	19	17	31	24
Olfr290	-0.36975	0.250877	1	178.957	196.559	161.355	204	175	191	180	91	219
Olfr933	-0.581192	0.251686	1	22.0128	26.2401	17.7855	22	28	26	12	32	14
Olfr1034	-0.538316	0.252527	1	29.0479	34.7894	23.3064	26	42	33	27	26	20
Olfr823	-1.32194	0.25314	1	8.81682	11.7611	5.87257	5	10	18	13	5	0
Olfr1057	-0.632324	0.253615	1	20.476	24.6043	16.3478	26	26	20	16	11	23
Olfr1459	0.423103	0.254606	1	60.2621	50.7879	69.7363	53	57	39	45	77	97
Olfr196	0.439003	0.255483	1	43.0126	37.3437	48.6815	33	30	44	41	67	47
Olfr951	0.599675	0.256094	1	20.5142	16.3294	24.6991	19	17	12	18	30	30
Olfr1031	0.592536	0.256153	1	24.1253	19.2168	29.0339	16	16	23	40	22	27
Olfr134	-0.779455	0.258117	1	11.5073	13.8837	9.13087	9	16	15	4	6	18
Olfr835	-0.556631	0.259833	1	24.8583	29.7167	19.9999	40	30	18	16	35	14
Olfr19	0.411916	0.260326	1	56.0778	48.2323	63.9234	45	56	40	80	65	54
Olfr1380	-0.337557	0.260338	1	118.051	133.874	102.229	109	176	107	100	128	95
Olfr1472	-1.43697	0.260961	1	3.39957	4.78836	2.01079	8	2	4	0	6	1
Olfr1504	0.983827	0.261226	1	4.89581	3.31983	6.4718	5	4	1	4	11	6
Olfr218	0.536952	0.262505	1	27.083	22.649	31.5169	15	24	26	32	42	26
Olfr970	0.459339	0.263135	1	34.8911	29.6105	40.1716	33	25	28	37	39	49
Olfr366	0.536038	0.263286	1	26.6162	21.8829	31.3496	21	18	24	27	50	24
Olfr1510	0.471915	0.263672	1	51.6667	45.6251	57.7083	25	33	70	68	43	66
Olfr974	0.389449	0.263727	1	63.8351	55.5818	72.0883	49	57	55	87	82	57
Olfr930	-0.786186	0.264079	1	7.9971	10.1256	5.86863	10	14	6	6	10	3
Olfr169	-0.326159	0.26409	1	324.982	359.951	290.013	323	408	318	310	221	360
Olfr1294	0.327901	0.26422	1	98.709	87.9606	109.457	99	77	80	102	103	135
Olfr145	-0.348275	0.268058	1	103.278	115.941	90.6139	131	126	84	112	80	88
Olfr148	1.98015	0.26912	1	5.10942	5.22983	4.98902	0	16	0	6	2	7
Olfr1451	0.776824	0.269344	1	8.89818	6.5875	11.2089	5	7	7	14	12	9
Olfr1143	0.525415	0.269676	1	25.8492	21.2264	30.472	27	17	18	29	25	40
Olfr617	-0.485933	0.270409	1	30.24	35.926	24.5539	34	20	48	18	21	37
Olfr843	-0.551797	0.270736	1	31.3989	36.4141	26.3836	43	37	27	15	24	43
Olfr1145	1.78921	0.270887	1	0.168886	0	0.337771	0	0	0	0	0	1
Olfr153	1.78921	0.270887	1	0.168886	0	0.337771	0	0	0	0	0	1
Olfr908	1.78921	0.270887	1	0.168886	0	0.337771	0	0	0	0	0	1
Olfr70	-0.723761	0.272626	1	9.84266	12.3046	7.38068	9	17	10	6	13	5
Olfr701	0.318607	0.273093	1	93.63	84.8024	102.458	96	68	82	99	124	100
Olfr1453	1.82428	0.273348	1	0.845382	0.326239	1.36453	1	0	0	2	0	2
Olfr670	0.621431	0.274797	1	17.697	14.3745	21.0196	9	21	12	21	24	21
Olfr811	0.433368	0.275186	1	40.9056	35.2774	46.5338	29	37	36	51	53	42
Olfr1111	0.588366	0.278387	1	22.2569	18.5646	25.9493	12	11	29	31	16	32
Olfr600	0.673457	0.278669	1	11.6733	8.92736	14.4193	9	9	8	9	20	17
Olfr71	-0.434527	0.279706	1	38.2436	44.7935	31.6937	55	32	43	32	39	29
Olfr805	-0.303884	0.27975	1	145.847	161.548	130.145	183	125	160	132	105	164
Olfr726	-0.26452	0.281718	1	305.328	334.236	276.42	325	325	320	292	249	315
Olfr110	0.246007	0.28246	1	296.269	273.237	319.301	224	287	279	237	392	380
Olfr1466	-0.519881	0.282969	1	23.5474	28.1382	18.9566	36	21	25	22	19	18
Olfr1214	0.508134	0.284266	1	34.5538	29.8338	39.2738	28	47	14	39	43	41
Olfr704	0.79021	0.284649	1	9.46449	8.05943	10.8695	1	5	16	5	11	18
Olfr301	-0.428423	0.284655	1	39.6315	45.1834	34.0795	41	46	44	20	43	45
Olfr545	-0.677429	0.285155	1	21.5671	26.6653	16.4688	40	16	22	6	25	22
Olfr641	-0.670133	0.285267	1	13.2075	16.3871	10.0279	12	16	19	13	9	9
Olfr853	2.20313	0.286177	1	1.35907	0.326864	2.39128	0	1	0	4	0	3
Olfr1046	0.459524	0.287573	1	35.897	30.2646	41.5294	34	33	22	38	39	52
Olfr706	0.332088	0.288384	1	74.8812	66.7302	83.0323	80	59	56	96	75	86
Olfr347	-0.897912	0.28872	1	5.20618	6.58813	3.82424	4	8	7	1	4	7
Olfr1431	0.645298	0.291023	1	16.4994	13.3343	19.6646	19	16	5	14	29	20
Olfr195	-0.570615	0.291089	1	23.5614	28.2547	18.868	25	37	21	24	15	19
Olfr666	0.336099	0.292544	1	103.408	93.9582	112.858	98	129	52	98	148	112
Olfr473	0.515122	0.293584	1	28.3475	24.1619	32.533	37	16	18	26	47	31
Olfr1204	-0.451151	0.293946	1	31.9859	37.3316	26.6402	57	27	26	38	28	17
Olfr807	0.532459	0.294368	1	24.9629	22.2122	27.7137	14	12	36	23	31	33
Olfr360	0.297992	0.295376	1	126.603	115.03	138.175	104	135	97	129	169	138
Olfr1336	-0.383821	0.296324	1	68.5121	77.8308	59.1935	102	78	50	64	46	72
Olfr512	0.645042	0.296911	1	15.2587	12.7324	17.7851	23	9	6	16	21	19
Olfr1307	0.577291	0.299909	1	28.8977	22.8678	34.9275	14	28	24	45	20	41
Olfr598	-0.295751	0.300316	1	107.566	119.157	95.9755	120	106	119	80	100	120
Olfr112	0.471091	0.300862	1	44.0712	39.3434	48.7989	66	37	15	45	54	54
Olfr164	0.610827	0.301007	1	35.4982	22.2638	48.7327	23	23	19	21	18	108
Olfr815	-0.655594	0.301025	1	11.0113	13.7694	8.25319	18	9	13	9	10	7
Olfr1408	0.314189	0.301405	1	76.8484	69.5682	84.1287	66	56	78	78	83	101
Olfr1325	-0.286043	0.301841	1	148.999	164.81	133.188	201	145	136	157	125	131
Olfr151	1.64986	0.302352	1	0.139418	0	0.278837	0	0	0	0	1	0
Olfr384	1.64986	0.302352	1	0.139418	0	0.278837	0	0	0	0	1	0
Olfr883	1.64986	0.302352	1	0.139418	0	0.278837	0	0	0	0	1	0
Olfr1188	1.13766	0.303886	1	2.65195	1.79727	3.50663	0	2	3	4	4	3
Olfr2	-1.68917	0.305897	1	1.18146	1.68739	0.675542	2	2	1	0	0	2
Olfr1153	1.75692	0.305941	1	1.31743	0.653729	1.98113	0	2	0	2	1	3
Olfr1197	-0.323668	0.307215	1	107.313	120.62	94.0054	142	134	80	82	105	108
Olfr459	0.586998	0.308245	1	20.649	16.5488	24.7493	14	11	22	15	46	20
Olfr1162	-0.44497	0.308973	1	31.7515	36.5243	26.9788	39	32	35	27	21	35
Olfr735	-0.592954	0.309312	1	19.1732	22.7505	15.5959	28	16	22	7	17	25
Olfr635	0.519668	0.309711	1	26.964	22.2054	31.7226	31	23	12	38	22	37
Olfr1502	0.820257	0.311616	1	7.98113	5.38777	10.5745	8	5	3	9	5	18
Olfr1167	-0.527378	0.311913	1	25.7996	30.4791	21.1201	40	30	20	12	27	28
Olfr895	-0.485953	0.312298	1	24.4626	28.742	20.1831	29	31	24	21	21	21
Olfr818	-0.484074	0.31283	1	24.546	28.9022	20.1898	35	29	21	22	21	20
Olfr1184	-0.396964	0.313665	1	38.8094	44.5784	33.0405	50	34	45	29	33	41
Olfr1298	-0.506814	0.31402	1	23.7992	27.7642	19.8343	23	27	30	17	15	29
Olfr877	-0.584995	0.315374	1	30.9401	36.3117	25.5684	33	49	25	31	11	35
Olfr906	0.843909	0.317573	1	4.26783	3.04791	5.48776	4	3	2	6	5	6
Olfr67	-0.317433	0.317749	1	93.2801	103.093	83.4674	117	96	88	69	76	114
Olfr699	0.591988	0.318903	1	13.2716	10.8829	15.6604	18	6	8	23	12	13
Olfr624	-0.663369	0.3192	1	11.561	13.8262	9.29578	14	12	14	11	4	13
Olfr1284	-0.781454	0.319782	1	6.56665	8.54771	4.58559	5	6	13	5	3	6
Olfr819	0.807744	0.32009	1	15.0325	12.0774	17.9876	25	5	6	7	28	23
Olfr826	0.671924	0.32279	1	11.337	9.08691	13.5871	16	6	5	12	23	9
Olfr1393	-0.39862	0.322902	1	58.7325	66.739	50.7259	69	84	44	43	44	70
Olfr412	0.692293	0.323321	1	17.5974	14.5402	20.6546	3	17	21	21	13	29
Olfr777	-0.308916	0.325037	1	91.1128	99.0794	83.1463	81	87	116	58	63	135
Olfr1109	1.56864	0.327086	1	1.627	0.980593	2.27341	0	3	0	4	2	1
Olfr1450	0.918757	0.32726	1	2.98028	2.12288	3.83768	2	1	3	3	4	5
Olfr1491	0.339703	0.32799	1	58.911	52.5895	65.2326	43	55	54	65	64	74
Olfr1085	0.600639	0.328222	1	18.4323	14.155	22.7096	11	16	14	34	14	21
Olfr1123	-0.401905	0.3295	1	39.6075	45.234	33.981	47	39	45	34	52	23
Olfr378	-0.443892	0.330149	1	26.5225	30.9167	22.1282	35	27	28	20	28	22
Olfr543	-0.51374	0.333551	1	18.3588	21.9403	14.7772	16	22	25	12	20	15
Olfr507	1.16903	0.335329	1	4.41328	3.26364	5.56291	8	2	0	2	9	7
Olfr1364	-0.271839	0.335997	1	198.322	217.704	178.94	189	243	201	170	164	221
Olfr1341	-0.317033	0.33606	1	267.38	296.825	237.934	219	342	298	293	180	257
Olfr1242	-0.354247	0.337894	1	72.8882	80.1815	65.5949	84	81	69	68	41	91
Olfr748	-0.312525	0.339963	1	81.1279	90.7445	71.5113	94	108	65	73	73	77
Olfr804	-0.501018	0.341194	1	19.8744	23.4595	16.2893	28	24	17	12	23	17
Olfr679	0.422525	0.342807	1	38.2265	33.1976	43.2554	48	28	22	29	66	44
Olfr1014	-0.438976	0.345035	1	31.8407	36.1984	27.4831	39	38	29	15	34	38
Olfr1348	-0.242934	0.345205	1	337.099	366.624	307.573	372	404	297	309	284	361
Olfr1344	-0.396174	0.346485	1	41.0314	45.6074	36.4554	61	32	40	45	17	48
Olfr161	-0.627647	0.347093	1	9.49866	11.5941	7.40324	13	12	9	7	7	9
Olfr1164	0.791848	0.35059	1	5.44041	4.08469	6.79613	1	8	3	2	11	9
Olfr1511	0.340662	0.35166	1	89.7613	80.7816	98.741	89	107	44	83	105	121
Olfr907	1.2714	0.351753	1	1.55898	1.14354	1.97441	0	0	3	1	1	4
Olfr1118	0.717882	0.352634	1	10.7759	8.92334	12.6284	17	8	2	9	16	15
Olfr1261	-0.272269	0.353063	1	198.008	215.842	180.174	208	230	191	187	145	223
Olfr837	-1.30862	0.354055	1	4.13235	6.52603	1.73867	18	2	0	1	5	0
Olfr1512	0.35837	0.354559	1	43.3455	37.7252	48.9658	34	36	39	29	78	51
Olfr1028	-0.427979	0.356629	1	35.9837	40.446	31.5213	40	43	35	32	19	45
Olfr875	0.447601	0.356659	1	38.2164	33.9802	42.4526	11	44	42	31	34	66
Olfr776	-0.278544	0.358189	1	100.183	110.16	90.2066	133	69	116	73	71	134
Olfr845	-0.8537	0.358525	1	5.27342	6.91562	3.63122	3	10	7	5	2	4
Olfr923	0.285481	0.359715	1	82.8877	74.3644	91.4109	63	76	76	67	90	128
Olfr568	1.06595	0.362276	1	2.97819	2.33861	3.61777	6	0	1	3	2	6
Olfr558	0.313283	0.363605	1	62.9125	57.4387	68.3863	39	61	65	61	96	61
Olfr1160	-0.590126	0.363701	1	14.0899	16.9803	11.1994	25	20	6	19	7	8
Olfr420	-0.324884	0.364134	1	52.4387	58.8942	45.9832	66	49	56	48	62	36
Olfr1065	0.353011	0.364627	1	56.9667	52.1094	61.824	29	78	45	54	69	71
Olfr355	-0.721118	0.36549	1	8.83226	11.5894	6.07509	22	10	3	4	12	4
Olfr483	0.555625	0.367827	1	13.308	11.6968	14.9192	24	6	5	22	13	11
Olfr986	0.73003	0.367967	1	9.84839	6.47512	13.2217	11	3	5	16	1	22
Olfr1370	-0.237137	0.368019	1	296.287	318.478	274.095	357	288	283	194	283	380
Olfr1181	-0.772248	0.369787	1	4.685	6.09672	3.27328	5	2	10	2	2	6
Olfr723	-0.415891	0.372454	1	62.9008	69.3044	56.4973	55	79	67	73	24	73
Olfr509	0.236716	0.374463	1	155.847	144.748	166.945	136	145	139	152	205	170
Olfr224	-0.260131	0.374519	1	160.976	175.665	146.287	163	145	197	174	111	164
Olfr350	0.325354	0.374646	1	49.8682	45.2349	54.5014	44	35	51	59	62	50
Olfr1113	-0.594794	0.374752	1	9.70851	11.5419	7.87509	8	11	14	3	10	12
Olfr1262	-0.240122	0.377103	1	198.217	216.831	179.602	197	258	179	171	193	198
Olfr589	1.25747	0.379924	1	1.49884	0.708044	2.28963	0	1	1	0	7	1
Olfr1219	-0.248014	0.380839	1	99.6736	109.038	90.3089	100	109	107	72	115	99
Olfr1487	0.353987	0.381118	1	41.8768	36.036	47.7177	35	31	38	43	32	71
Olfr1105	-0.350719	0.381323	1	36.2091	40.8827	31.5355	38	44	37	26	41	33
Olfr1101	0.334405	0.381514	1	44.7556	39.6309	49.8803	36	41	38	44	47	64
Olfr1030	0.289335	0.381621	1	63.5679	58.2522	68.8835	44	55	68	52	98	70
Olfr95	-0.507859	0.385693	1	20.5987	25.3049	15.8925	41	26	9	12	24	15
Olfr313	-0.395751	0.386917	1	28.594	33.0356	24.1525	45	27	25	22	34	21
Olfr273	-0.258799	0.387449	1	91.6615	101.024	82.2989	112	83	98	84	109	68
Olfr1457	0.520399	0.387891	1	20.4476	18.1891	22.7061	6	31	16	23	30	19
Olfr1437	-0.347273	0.388322	1	41.9099	47.3001	36.5198	53	37	47	36	55	26
Olfr166	-0.21183	0.388451	1	401.888	432.536	371.24	458	472	338	338	359	458
Olfr959	0.303211	0.389142	1	68.5624	62.3923	74.7324	48	80	54	76	76	81
Olfr452	-0.338309	0.389404	1	52.9751	59.6703	46.2799	44	71	58	50	40	53
Olfr194	-0.608849	0.390006	1	9.2871	11.5969	6.97726	10	22	3	5	14	4
Olfr1281	-0.253254	0.390008	1	88.323	96.7758	79.8701	112	77	92	93	71	83
Olfr1507	-0.185585	0.390112	1	416.189	441.72	390.658	568	332	388	559	347	300
Olfr62	0.285548	0.390994	1	72.8025	64.1245	81.4804	62	55	68	55	68	129
Olfr351	0.508495	0.391404	1	17.8257	14.372	21.2794	13	17	12	31	15	19
Olfr1404	-0.276024	0.391595	1	104.056	114.487	93.6245	99	129	105	110	86	94
Olfr1454	0.452257	0.394432	1	19.5501	16.9266	22.1737	21	11	17	18	27	25
Olfr994	0.261254	0.395363	1	77.9829	71.4166	84.5492	71	52	82	64	80	119
Olfr698	-0.274035	0.395526	1	73.8627	81.8644	65.861	90	65	82	61	93	56
Olfr332	-0.223706	0.396884	1	284.894	307.075	262.712	278	248	355	307	191	307
Olfr156	0.356965	0.398428	1	54.3691	47.2555	61.4827	39	59	40	68	42	78
Olfr1382	-0.296167	0.398619	1	109.279	120.754	97.8032	93	146	112	100	77	124
Olfr1002	-0.544993	0.400349	1	14.0879	16.8167	11.3592	23	11	15	6	20	11
Olfr494	-0.412609	0.403441	1	22.1322	25.6404	18.624	21	19	33	14	18	26
Olfr889	-0.447435	0.403623	1	21.8067	24.9333	18.6802	21	25	26	20	12	25
Olfr1264	-0.217597	0.404255	1	250.551	269.176	231.926	279	257	247	243	196	277
Olfr319	-0.36183	0.4046	1	46.4009	51.9923	40.8095	41	61	49	53	30	42
Olfr1272	-0.555649	0.406071	1	10.5986	12.6293	8.56802	11	9	16	12	5	9
Olfr799	0.31021	0.407991	1	42.7418	38.4339	47.0496	33	38	40	36	54	58
Olfr810	-0.27828	0.408617	1	63.8847	71.2999	56.4695	87	52	68	55	74	50
Olfr1295	0.28831	0.409337	1	68.8505	61.2962	76.4047	59	68	52	56	74	108
Olfr816	-0.32392	0.40939	1	40.9427	46.0551	35.8304	40	45	48	38	44	31
Olfr1330	0.252751	0.40977	1	136.6	126.408	146.791	116	159	96	141	156	162
Olfr1394	-0.452067	0.410074	1	31.2699	36.2527	26.2871	42	48	18	31	16	33
Olfr890	0.59955	0.412577	1	8.3382	6.64182	10.0346	5	6	8	14	9	8
Olfr1469	0.599352	0.414775	1	9.16591	7.29304	11.0388	9	4	8	15	15	5
Olfr107	-0.253427	0.415469	1	81.163	88.6759	73.6502	92	106	63	88	90	54
Olfr570	0.279122	0.415593	1	54.6647	50.3567	58.9728	40	43	61	47	65	73
Olfr323	-0.349655	0.416894	1	30.9378	35.214	26.6616	45	29	29	26	32	26
Olfr814	0.474657	0.416986	1	13.8848	11.4855	16.2841	13	14	7	20	24	8
Olfr410	0.339857	0.418199	1	36.2664	32.3846	40.1482	39	24	31	47	52	28
Olfr1333	-0.328184	0.418319	1	38.5086	43.3899	33.6274	32	39	53	31	29	44
Olfr774	0.873052	0.420316	1	2.01532	1.36052	2.67012	2	1	1	4	1	3
Olfr801	0.293055	0.420371	1	55.2188	49.8017	60.6359	62	45	39	56	55	77
Olfr481	0.318671	0.420731	1	46.4478	41.7457	51.1499	54	40	29	43	54	63
Olfr1311	-0.481401	0.424023	1	18.6661	20.4068	16.9253	30	8	21	23	2	25
Olfr462	0.252817	0.424355	1	74.827	68.4775	81.1765	73	69	58	59	108	91
Olfr111	0.276132	0.424459	1	59.8985	54.8086	64.9885	68	45	47	58	96	54
Olfr603	-0.574346	0.42475	1	7.4117	8.92549	5.89791	12	6	8	8	4	6
Olfr788	-0.208858	0.425163	1	196.955	211.317	182.593	209	200	204	163	170	234
Olfr1217	-0.25763	0.425537	1	157.584	170.843	144.324	223	145	133	114	126	207
Olfr1010	0.780816	0.425832	1	4.27552	2.99484	5.55619	2	6	1	1	9	8
Olfr547	-1.31867	0.427207	1	1.3976	1.95868	0.83651	4	2	0	0	3	0
Olfr632	0.431108	0.429968	1	34.4749	29.7821	39.1677	16	25	43	60	30	30
Olfr995	0.542254	0.43104	1	10.7116	9.14838	12.2748	3	11	12	9	22	9
Olfr484	-0.612708	0.432325	1	10.1438	12.5787	7.70896	5	16	15	11	8	5
Olfr872	-0.586638	0.434707	1	9.62187	11.7614	7.48233	6	16	12	10	6	7
Olfr984	-0.444341	0.436128	1	18.668	21.3915	15.9444	25	23	15	15	12	22
Olfr887	0.354475	0.436298	1	39.5683	36.316	42.8207	20	34	49	49	47	38
Olfr936	-0.786288	0.43708	1	2.42307	3.04853	1.79761	3	4	2	1	4	1
Olfr938	0.53898	0.437245	1	8.8051	7.40515	10.205	5	13	4	9	17	7
Olfr870	-0.329985	0.438405	1	36.5635	39.9505	33.1766	46	25	44	27	19	55
Olfr796	0.240149	0.44114	1	146.333	136.331	156.335	90	157	146	134	148	204
Olfr9	0.303126	0.442479	1	72.3116	61.033	83.5901	44	81	53	37	76	147
Olfr937	-0.48856	0.442959	1	18.584	21.7718	15.3962	28	27	10	10	15	23
Olfr981	0.515617	0.444195	1	14.3752	12.4142	16.3363	6	11	18	19	23	10
Olfr1049	0.68038	0.444458	1	4.74537	3.42909	6.06165	4	3	3	2	12	6
Olfr455	-0.195474	0.445628	1	551.835	589.666	514.003	458	688	565	493	413	678
Olfr794	-0.27936	0.446481	1	46.1741	51.2246	41.1236	48	47	53	39	46	44
Olfr1245	0.980879	0.446656	1	2.49391	2.28805	2.69977	0	7	0	2	6	1
Olfr808	0.295335	0.447062	1	38.9208	35.274	42.5676	36	37	30	40	56	39
Olfr291	-0.355618	0.447257	1	27.1652	30.8056	23.5248	39	25	26	18	27	29
Olfr608	0.380838	0.447835	1	21.4365	18.8906	23.9824	18	27	11	23	37	17
Olfr594	0.251801	0.450869	1	92.7845	85.5339	100.035	57	101	89	85	89	136
Olfr1337	-1.16509	0.451775	1	2.06776	2.06857	2.06695	2	2	2	6	0	0
Olfr199	0.528208	0.452361	1	11.713	9.80058	13.6255	7	16	6	13	11	18
Olfr44	-0.317079	0.452486	1	41.4418	45.1266	37.757	45	43	43	40	23	52
Olfr23	0.442294	0.45328	1	15.1751	12.7913	17.5588	14	10	13	11	30	16
Olfr64	0.255355	0.457234	1	62.3624	57.1516	67.5732	67	52	48	51	80	82
Olfr716	-0.263626	0.457364	1	132.542	141.001	124.082	114	145	148	114	74	190
Olfr713	0.298532	0.457616	1	40.1766	37.7208	42.6325	38	18	51	49	33	49
Olfr432	-0.358003	0.461022	1	29.3431	32.8298	25.8563	25	44	27	33	35	14
Olfr1324	0.235479	0.461706	1	77.5398	71.3128	83.7668	68	78	62	68	88	106
Olfr1289	0.702111	0.461937	1	4.90345	4.30293	5.50398	1	11	1	2	10	6
Olfr957	-0.354929	0.46221	1	24.7363	28.2466	21.2261	38	24	21	19	26	22
Olfr60	-0.215433	0.463028	1	174.62	188.021	161.218	190	206	154	157	148	195
Olfr1340	-0.234369	0.465032	1	245.846	269.564	222.128	176	340	265	214	187	285
Olfr446	0.248802	0.465765	1	118.356	112.266	124.446	69	109	142	135	139	116
Olfr885	0.723147	0.465992	1	6.18657	4.35724	8.0159	1	10	2	0	13	13
Olfr27	0.395214	0.466659	1	25.0948	21.4496	28.7401	19	28	16	29	20	39
Olfr147	-0.281466	0.46682	1	41.5209	45.9421	37.0996	50	51	34	41	40	35
Olfr376	0.253786	0.466922	1	119.29	108.012	130.568	87	120	106	140	93	167
Olfr114	-0.770055	0.467157	1	4.93612	5.98906	3.88317	5	11	2	1	3	8
Olfr1023	-0.91121	0.467178	1	8.01535	8.54521	7.48549	9	2	13	0	22	4
Olfr812	-0.255291	0.467648	1	52.3225	57.3842	47.2608	44	78	46	33	73	46
Olfr118	-0.374009	0.4677	1	27.9951	30.538	25.4521	31	31	27	40	14	23
Olfr102	0.368756	0.46783	1	24.3099	21.8336	26.7862	13	27	23	27	30	27
Olfr1220	-0.37643	0.468184	1	22.2796	25.478	19.0812	20	23	30	23	17	19
Olfr172	-0.933647	0.468189	1	2.36179	2.72229	2.0013	2	4	2	5	1	0
Olfr1323	0.43123	0.469048	1	20.4759	19.5945	21.3574	20	5	30	21	24	22
Olfr399	0.443922	0.469976	1	16.5277	14.4821	18.5733	9	12	20	24	20	14
Olfr1308	-0.382957	0.471843	1	19.4385	22.3184	16.5586	24	28	14	17	19	16
Olfr649	-0.382516	0.472165	1	21.5736	24.3301	18.817	27	16	27	10	20	29
Olfr572	0.319414	0.472349	1	34.2726	29.6124	38.9329	30	28	28	21	41	60
Olfr611	0.307489	0.473457	1	32.7829	29.3382	36.2276	31	18	35	31	25	55
Olfr429	-0.276175	0.473801	1	52.5743	57.7482	47.4004	73	56	41	42	43	62
Olfr243	0.485103	0.47453	1	11.3187	10.4449	12.1925	22	3	6	16	7	14
Olfr1166	-0.493982	0.474673	1	13.4777	16.4327	10.5227	29	12	8	6	17	11
Olfr1471	0.421968	0.474777	1	15.8539	13.8771	17.8306	21	11	9	14	20	22
Olfr131	-0.178263	0.476026	1	307.292	329.246	285.339	300	379	282	281	297	313
Olfr1013	-0.241836	0.47608	1	72.802	78.929	66.675	86	88	58	85	59	62
Olfr695	-0.198006	0.477027	1	149.823	161.693	137.953	130	197	144	107	176	154
Olfr1200	-0.27047	0.477877	1	74.2292	81.1581	67.3004	95	94	51	60	57	91
Olfr557	-0.212015	0.479838	1	165.712	173.867	157.556	168	159	176	114	125	247
Olfr154	-0.566184	0.479886	1	5.48444	6.42205	4.54682	9	6	4	8	4	2
Olfr1402	0.641808	0.481129	1	3.73097	2.99422	4.46773	3	5	1	5	5	4
Olfr127	-0.242602	0.48136	1	54.5942	59.7099	49.4784	69	52	53	52	49	53
Olfr862	0.801	0.481546	1	2.64082	2.17845	3.1032	0	2	4	3	5	2
Olfr1189	-0.317227	0.481988	1	31.2082	34.677	27.7394	29	27	43	14	41	34
Olfr287	-0.200203	0.482635	1	147.493	158.562	136.424	164	122	171	164	111	145
Olfr1134	0.323267	0.483528	1	28.8901	25.5858	32.1945	23	25	26	34	25	40
Olfr491	-0.250218	0.484605	1	118.902	128.203	109.601	118	152	105	114	79	143
Olfr710	0.285674	0.48498	1	40.0307	35.2212	44.8403	32	35	35	24	50	67
Olfr73	-0.280464	0.485688	1	40.636	44.7517	36.5202	35	53	42	29	37	48
Olfr1414	-0.203232	0.486617	1	105.733	112.996	98.4695	135	106	90	132	98	76
Olfr609	-0.225544	0.487069	1	64.9368	71.1528	58.7208	57	64	83	51	64	69
Olfr975	0.554103	0.487822	1	5.19146	4.13776	6.24517	3	5	4	3	9	8
Olfr1271	0.206724	0.488358	1	121.29	115.529	127.052	79	109	142	116	127	153
Olfr11	0.208686	0.488511	1	82.7695	77.5747	87.9643	71	86	69	79	104	94
Olfr394	-0.300174	0.488558	1	31.2562	35.3751	27.1374	48	23	32	29	30	26
Olfr821	0.279056	0.489482	1	44.6403	40.6627	48.6178	44	49	27	42	51	59
Olfr1033	-0.416873	0.489535	1	17.1461	19.3224	14.9698	24	20	13	12	11	23
Olfr1423	-0.20797	0.492119	1	81.1058	87.5326	74.679	87	90	78	64	87	84
Olfr648	0.395976	0.492739	1	18.4032	17.6932	19.1132	11	7	31	19	16	24
Olfr813	-0.294626	0.492796	1	38.7086	43.9959	33.4214	23	58	46	29	38	38
Olfr1195	-0.293676	0.494799	1	34.7025	38.6502	30.7548	33	27	50	36	21	37
Olfr638	-0.469416	0.495787	1	12.1328	14.6479	9.61771	6	19	17	11	10	9
Olfr1310	0.412338	0.496378	1	17.936	17.6234	18.2486	42	5	6	30	9	16
Olfr198	-0.38444	0.496596	1	17.1368	19.9816	14.2919	12	20	25	14	17	14
Olfr25	-0.362403	0.497486	1	18.6603	21.4964	15.8241	31	15	17	17	20	13
Olfr684	-0.308658	0.497741	1	30.549	34.7303	26.3678	29	19	50	15	30	38
Olfr215	0.286111	0.500598	1	31.8291	29.3414	34.3168	26	23	35	29	40	39
Olfr1350	0.231033	0.500853	1	89.1839	81.9351	96.4328	70	112	59	61	113	130
Olfr308	0.221299	0.50252	1	63.9886	59.2787	68.6985	59	49	63	67	57	88
Olfr1357	-0.21205	0.502536	1	71.6088	78.616	64.6017	53	71	100	46	84	75
Olfr1426	-0.201267	0.50592	1	118.723	125.905	111.541	130	112	123	97	90	157
Olfr552	0.203398	0.507758	1	118.336	112.922	123.75	72	136	118	108	142	139
Olfr767	-0.385407	0.507962	1	14.8632	17.2522	12.4741	23	10	17	10	13	16
Olfr1024	0.836677	0.512656	1	3.38406	1.95868	4.80944	4	2	0	12	0	2
Olfr1449	0.465373	0.51378	1	8.61895	7.18316	10.0547	11	4	6	17	9	5
Olfr1445	0.833185	0.515949	1	3.88584	2.50343	5.26824	3	0	4	2	14	2
Olfr629	-0.23099	0.517816	1	63.5673	68.3187	58.8158	57	46	91	26	71	89
Olfr201	0.353709	0.518411	1	17.0702	14.9723	19.1682	10	16	17	12	20	28
Olfr55	0.209153	0.518428	1	121.372	115.641	127.103	74	119	138	130	122	143
Olfr419	0.196254	0.519389	1	106.035	98.7436	113.327	103	99	86	101	106	145
Olfr1102	-0.247159	0.519419	1	43.9391	48.8781	39.0001	53	29	58	31	41	50
Olfr901	-0.220752	0.520037	1	60.188	63.9621	56.4139	55	37	89	39	33	100
Olfr1079	-0.234413	0.520329	1	48.4148	52.5842	44.2454	53	52	48	36	50	53
Olfr1497	0.301561	0.520881	1	25.5465	22.9696	28.1235	25	15	26	29	19	38
Olfr960	-0.463015	0.521101	1	8.64236	10.2916	6.99309	5	16	9	5	8	9
Olfr1251	0.22327	0.521138	1	64.2095	59.444	68.9749	60	66	48	69	64	81
Olfr510	-0.442827	0.521904	1	12.9384	14.751	11.1258	18	19	7	4	18	14
Olfr954	-0.64163	0.522557	1	5.31255	7.18414	3.44097	11	11	0	3	5	3
Olfr478	0.335238	0.524158	1	28.6697	26.0735	31.2658	31	36	11	25	34	39
Olfr610	-0.187914	0.524387	1	97.9333	104.353	91.5138	98	85	117	84	73	125
Olfr1359	-0.226806	0.524778	1	75.2445	80.7852	69.7039	77	91	68	81	53	80
Olfr876	-0.305302	0.526345	1	28.2032	30.3729	26.0336	33	25	30	26	14	39
Olfr747	0.250993	0.526872	1	56.3553	51.718	60.9926	47	67	38	74	51	63
Olfr358	-0.291007	0.526929	1	36.5198	39.0855	33.9542	38	42	34	27	23	54
Olfr669	0.188733	0.528541	1	150.475	141.103	159.846	132	160	120	141	158	199
Olfr362	-0.200054	0.528663	1	78.7128	86.9366	70.489	69	49	127	71	50	95
Olfr591	0.273495	0.528904	1	31.85	29.2341	34.4659	27	38	21	36	44	29
Olfr914	0.402279	0.531107	1	12.8951	11.1043	14.6858	13	14	6	20	11	14
Olfr689	-0.193662	0.539132	1	85.696	90.2107	81.1814	65	84	109	52	67	132
Olfr1415	-0.2186	0.540831	1	134.344	144.733	123.955	172	165	91	122	100	160
Olfr1535	0.210085	0.541335	1	75.0422	72.7464	77.338	43	119	52	67	111	69
Olfr623	0.348811	0.541606	1	15.7036	14.5377	16.8695	7	13	21	13	19	21
Olfr69	-0.3175	0.541706	1	27.5213	30.5958	24.4467	27	41	22	26	18	31
Olfr599	0.16969	0.542322	1	149.964	141.256	158.671	140	114	153	117	158	220
Olfr212	-0.150796	0.543052	1	376.808	412.501	341.114	725	262	237	448	258	340
Olfr1353	0.267694	0.544296	1	37.5374	33.0459	42.029	27	38	31	27	35	68
Olfr924	0.329189	0.544319	1	18.6821	17.3124	20.0518	12	13	24	19	23	21
Olfr493	-0.642634	0.544385	1	3.72604	4.89984	2.55225	5	10	0	4	3	1
Olfr692	0.195081	0.54605	1	129.504	121.463	137.546	94	153	107	113	132	183
Olfr65	0.15662	0.546334	1	196.794	186.622	206.966	155	204	182	153	231	266
Olfr1032	0.311928	0.547698	1	24.1256	22.1045	26.1466	14	21	28	30	24	27
Olfr1044	0.229288	0.547807	1	48.8991	44.9143	52.8839	34	44	51	45	42	76
Olfr631	0.911913	0.548131	1	0.670089	0.326864	1.01331	0	1	0	0	0	3
Olfr1265	-0.273383	0.54814	1	29.017	31.6248	26.4093	35	28	29	34	20	27
Olfr487	0.295399	0.548962	1	25.755	23.5697	27.9403	27	30	13	24	33	31
Olfr1387	-0.166316	0.550638	1	151.639	161.959	141.318	120	118	221	112	108	215
Olfr551	0.509705	0.551189	1	6.11272	5.76985	6.45558	5	1	10	8	6	6
Olfr792	-0.363163	0.552246	1	17.2531	20.0307	14.4754	25	27	8	15	14	16
Olfr181	0.190736	0.552529	1	79.8366	76.1907	83.4824	108	53	62	80	77	102
Olfr209	0.302394	0.552738	1	24.2897	22.6534	25.926	11	42	14	13	43	28
Olfr596	0.213858	0.553295	1	49.8987	46.1624	53.6349	42	41	50	37	57	74
Olfr1362	0.170509	0.553492	1	165.797	161.22	170.373	87	172	201	126	184	224
Olfr488	-0.256829	0.557287	1	55.7624	61.847	49.6778	53	92	38	53	40	60
Olfr1202	0.314229	0.560147	1	26.9277	23.2465	30.6088	18	24	25	47	19	27
Olfr1335	0.724706	0.561026	1	2.38992	1.68614	3.0937	4	0	1	8	0	1
Olfr78	-0.248031	0.561144	1	57.3401	60.1518	54.5285	62	72	43	32	47	90
Olfr652	0.251565	0.561237	1	31.3203	28.5778	34.0629	28	21	33	28	27	50
Olfr1465	-0.769962	0.564317	1	2.03277	2.61241	1.45312	4	4	0	0	4	1
Olfr430	-0.220279	0.565012	1	169.318	177.771	160.866	111	229	175	112	103	277
Olfr675	0.40217	0.565785	1	10.4028	9.85017	10.9554	13	2	13	9	10	15
Olfr141	0.316994	0.571802	1	16.2761	14.3701	18.1822	16	14	12	12	31	16
Olfr1223	-0.318513	0.572241	1	15.4039	17.0899	13.718	22	14	14	18	10	14
Olfr283	-0.376118	0.572389	1	14.5316	16.5448	12.5184	25	21	4	23	8	7
Olfr506	0.20572	0.573641	1	52.8015	49.4835	56.1195	45	47	51	66	64	46
Olfr139	-0.278272	0.574272	1	26.7008	28.8544	24.5472	23	35	26	17	21	38
Olfr298	0.356732	0.574383	1	14.2756	12.8987	15.6525	16	6	15	9	22	19
Olfr1193	-0.16749	0.57454	1	126.211	134.734	117.688	119	129	141	134	116	116
Olfr1018	-0.158237	0.575968	1	348.002	364.698	331.306	303	411	345	304	259	457
Olfr221	0.248695	0.577977	1	34.108	31.0241	37.1918	37	23	30	22	42	53
Olfr456	0.804221	0.580529	1	1.99701	1.3599	2.63412	3	0	1	1	7	1
Olfr90	0.174928	0.580727	1	73.2133	69.0241	77.4024	69	70	62	83	106	57
Olfr1490	0.327088	0.580731	1	17.8933	15.8396	19.947	19	19	9	25	14	22
Olfr259	0.486044	0.580898	1	3.7266	3.2121	4.2411	2	2	5	4	3	6
Olfr149	0.333836	0.581458	1	12.8511	11.7049	13.9972	11	19	5	14	22	9
Olfr691	-0.203691	0.581788	1	86.4726	90.3672	82.5779	83	98	82	78	52	122
Olfr390	-0.183481	0.581911	1	126.383	133.975	118.79	122	161	109	101	105	162
Olfr1168	0.267325	0.58199	1	27.0402	23.5728	30.5076	19	24	25	11	51	37
Olfr448	0.226183	0.583047	1	38.8837	37.2335	40.5339	34	24	48	43	45	39
Olfr584	0.20925	0.58563	1	45.1426	43.1086	47.1766	46	23	54	35	46	66
Olfr1368	-0.171562	0.585644	1	108.132	115.249	101.014	102	140	95	122	111	83
Olfr1275	-0.311216	0.585721	1	23.6202	28.156	19.0843	6	44	31	13	33	16
Olfr749	-0.138813	0.587527	1	250.534	262.068	239	225	253	278	197	214	330
Olfr772	-0.23612	0.591143	1	41.7231	43.8204	39.6258	43	41	43	58	22	40
Olfr228	-0.334409	0.591369	1	17.2965	19.0501	15.5429	22	13	20	19	25	6
Olfr1198	-0.170771	0.591896	1	68.1229	72.9445	63.3012	69	68	74	64	68	66
Olfr988	0.245622	0.592639	1	35.9503	33.0358	38.8648	43	22	31	22	48	53
Olfr372	-0.291281	0.593649	1	23.704	27.3336	20.0743	12	25	40	20	17	25
Olfr672	0.133113	0.594318	1	207.003	199.941	214.066	195	185	199	209	243	220
Olfr646	0.358456	0.594557	1	11.384	10.6182	12.1498	4	11	15	12	13	13
Olfr800	-0.232872	0.59748	1	35.8961	38.9716	32.8206	48	41	26	29	31	42
Olfr293	0.237521	0.597966	1	37.1026	33.6381	40.5671	40	35	24	24	48	56
Olfr731	0.346473	0.598605	1	12.6242	12.2419	13.0065	24	10	3	15	16	10
Olfr1056	-0.296072	0.598982	1	20.1079	21.8252	18.3906	28	19	17	12	16	29
Olfr96	0.139134	0.600594	1	181.129	173.705	188.554	172	179	155	181	197	211
Olfr502	-0.232187	0.601821	1	31.2178	34.2454	28.1903	29	56	17	18	51	23
Olfr733	-0.161922	0.601881	1	110.219	117.693	102.745	117	143	86	102	108	111
Olfr1463	-0.168348	0.602559	1	186.726	197.435	176.016	210	230	141	165	150	229
Olfr1106	-0.206302	0.603705	1	40.5769	43.438	37.7158	45	39	42	45	30	41
Olfr513	-0.535718	0.603852	1	5.98525	7.07919	4.89131	2	8	10	9	4	2
Olfr122	-0.145721	0.604924	1	186.899	194.733	179.065	153	176	229	144	136	271
Olfr1016	0.241989	0.604935	1	30.9607	28.8541	33.0674	25	40	20	33	33	37
Olfr993	-0.797641	0.605114	1	0.520598	0.762359	0.278837	0	0	2	0	1	0
Olfr1288	-0.240315	0.605268	1	26.2975	28.846	23.749	38	27	20	21	35	20
Olfr1496	0.196241	0.606564	1	45.5449	42.7278	48.3619	50	40	35	39	55	58
Olfr1099	0.188915	0.607516	1	53.5236	50.3518	56.6954	54	57	37	64	54	58
Olfr1148	-0.265585	0.607846	1	36.3991	39.202	33.5962	27	58	30	24	23	56
Olfr222	-0.109277	0.608257	1	579.456	604.586	554.327	434	599	701	468	471	775
Olfr434	0.349299	0.608442	1	9.03126	7.84127	10.2213	4	13	6	5	22	7
Olfr1218	-0.224935	0.609525	1	32.952	34.9992	30.9047	38	26	37	32	18	44
Olfr170	-0.160186	0.611625	1	89.5432	94.6652	84.4213	92	101	83	104	81	77
Olfr976	0.276623	0.611983	1	26.9407	25.6464	28.235	16	45	15	24	28	36
Olfr1228	-0.152037	0.612871	1	350.946	364.572	337.321	335	395	331	427	234	370
Olfr12	-0.139522	0.615241	1	217.442	231.61	203.274	162	295	216	163	226	249
Olfr857	0.301401	0.615388	1	20.9886	20.1934	21.7837	27	29	5	19	28	22
Olfr1212	0.206584	0.615584	1	73.8488	72.2545	75.4431	48	123	43	90	77	68
Olfr1461	0.265995	0.615722	1	18.1669	16.4948	19.839	15	18	15	16	32	16
Olfr912	0.249182	0.615944	1	39.855	36.0297	43.6802	45	21	38	18	69	54
Olfr1381	-0.178937	0.616792	1	81.9207	88.3655	75.476	61	115	81	75	69	90
Olfr855	0.203752	0.618786	1	38.9605	37.0719	40.8491	38	51	21	42	51	36
Olfr479	-0.199108	0.619224	1	53.6256	56.9983	50.2528	50	65	51	62	37	55
Olfr1299	-0.183502	0.621279	1	43.6967	46.8742	40.5193	36	48	51	28	55	46
Olfr211	-0.105826	0.623011	1	512.085	538.477	485.693	432	576	549	508	534	479
Olfr902	-0.406875	0.623179	1	9.15554	10.3407	7.97041	15	12	4	2	14	10
Olfr316	0.326312	0.624252	1	24.0335	23.3078	24.7592	10	45	14	31	19	26
Olfr894	-0.693736	0.626089	1	1.37351	1.85158	0.895444	0	1	4	0	2	1
Olfr1186	-0.407064	0.626223	1	8.54599	10.2919	6.80007	3	11	15	9	6	6
Olfr1420	-0.150085	0.626979	1	223.694	231.803	215.585	204	263	208	173	173	319
Olfr1499	-0.49898	0.627113	1	3.24955	3.81277	2.68633	0	7	4	0	6	3
Olfr143	-0.298117	0.628232	1	19.0569	22.8541	15.2597	36	6	24	16	18	14
Olfr15	-0.09401	0.629225	1	826.108	860.264	791.953	710	890	886	792	740	926
Olfr5	0.247995	0.629512	1	37.8374	33.2613	42.4134	33	42	23	38	24	67
Olfr630	-0.180855	0.629648	1	47.535	50.4662	44.6038	37	37	69	32	32	73
Olfr1196	-0.129248	0.630023	1	175.233	184.249	166.217	209	165	163	154	166	198
Olfr309	0.098645	0.631099	1	493.805	479.275	508.335	520	419	453	371	650	590
Olfr618	-0.324457	0.63199	1	11.0973	13.0623	9.13242	15	4	18	13	7	8
Olfr262	-0.39865	0.632819	1	5.02608	5.93565	4.11651	2	8	7	3	5	5
Olfr132	-0.122097	0.633634	1	219.766	228.357	211.174	217	194	247	162	195	299
Olfr741	-0.195626	0.634287	1	432.407	437.204	427.61	391	524	363	454	178	656
Olfr345	0.728591	0.634467	1	2.06067	1.41484	2.70649	2	0	2	3	6	0
Olfr1208	-0.148768	0.636911	1	111.598	120.654	102.541	86	183	86	101	140	85
Olfr798	-0.206314	0.637163	1	33.3414	36.4755	30.2074	27	31	46	23	46	28
Olfr1138	-0.415736	0.637606	1	4.41853	4.78898	4.04808	7	3	4	8	1	3
Olfr866	-0.368676	0.637687	1	6.23693	7.02209	5.45176	8	10	3	3	11	4
Olfr159	-0.671361	0.638012	1	1.26457	1.6337	0.895444	1	4	0	0	2	1
Olfr461	-0.178612	0.638713	1	49.8568	53.9452	45.7685	59	70	31	40	59	46
Olfr1178	-0.214598	0.638969	1	37.5736	38.7524	36.3949	48	31	34	36	17	57
Olfr389	-0.178873	0.643349	1	56.1592	59.7774	52.5409	48	72	54	53	43	66
Olfr365	-0.159001	0.645644	1	112.998	120.102	105.894	91	146	112	131	98	99
Olfr665	-0.129094	0.646983	1	151.565	157.813	145.316	148	159	151	97	176	186
Olfr1443	-0.192545	0.648236	1	320.858	338.844	302.872	299	477	224	408	163	346
Olfr601	0.146401	0.648855	1	72.9199	70.2234	75.6164	62	55	84	51	104	86
Olfr916	0.230326	0.649133	1	20.2148	18.6727	21.7568	16	19	19	15	28	26
Olfr750	-0.18012	0.649428	1	47.4363	51.2759	43.5967	59	63	30	40	50	47
Olfr829	0.415987	0.64949	1	5.78966	4.40905	7.17028	5	5	3	1	16	7
Olfr157	-0.236618	0.649782	1	31.1043	33.648	28.5605	21	40	36	35	18	34
Olfr1232	-0.182789	0.649912	1	49.6388	52.8596	46.4179	50	64	41	53	38	52
Olfr59	-0.131156	0.650243	1	158.22	165.576	150.863	193	146	144	124	148	198
Olfr1377	0.177235	0.652758	1	48.5272	49.1568	47.8976	37	19	81	33	45	71
Olfr98	1.11969	0.65287	1	0.803428	0.652478	0.954379	2	0	0	0	1	2
Olfr119	-0.151829	0.652875	1	56.9506	61.0704	52.8308	68	42	66	57	50	57
Olfr1239	0.279183	0.653095	1	13.0781	12.0842	14.072	14	16	6	14	15	15
Olfr250	-0.145978	0.655488	1	67.0958	70.8751	63.3166	70	70	66	71	80	49
Olfr1448	0.122197	0.65775	1	146.141	141.256	151.026	147	135	129	164	167	142
Olfr1137	-0.297067	0.657833	1	11.7721	13.2777	10.2664	21	8	10	7	10	15
Olfr1314	0.462112	0.658391	1	4.16112	3.04728	5.27496	5	2	2	3	14	1
Olfr197	0.279222	0.658418	1	11.184	10.395	11.973	15	11	5	12	16	10
Olfr1306	-0.256461	0.658474	1	15.2967	16.4961	14.0973	13	20	15	9	14	21
Olfr533	-0.0985814	0.659986	1	442.169	459.031	425.306	506	469	369	480	392	446
Olfr613	0.239177	0.660201	1	18.0634	16.6581	19.4688	16	21	12	24	22	15
Olfr1107	-0.242915	0.66054	1	16.3736	17.9087	14.8385	17	11	23	10	13	23
Olfr769	-0.210498	0.660575	1	26.7664	29.3349	24.1979	41	29	17	20	33	24
Olfr867	0.307646	0.663589	1	12.85	11.2154	14.4845	9	16	8	14	8	22
Olfr944	-0.200826	0.663906	1	33.8862	36.7503	31.0221	28	53	27	39	34	24
Olfr576	-0.399941	0.665358	1	5.61569	6.26251	4.96886	2	9	7	3	2	10
Olfr129	0.163065	0.666477	1	42.1571	40.2762	44.0381	51	35	32	49	55	35
Olfr1513	0.165513	0.66661	1	49.7341	49.0551	50.413	29	43	67	45	61	53
Olfr1328	-0.121555	0.666897	1	119.66	126.284	113.037	134	108	124	107	146	105
Olfr275	-0.320823	0.668384	1	7.78375	8.27301	7.29448	10	6	8	6	3	13
Olfr180	-0.178764	0.673562	1	42.6537	44.8064	40.5011	36	58	37	27	38	61
Olfr1278	-0.20992	0.673929	1	21.6221	23.2406	20.0035	29	20	19	27	19	16
Olfr312	0.478788	0.674566	1	4.77223	6.04455	3.49991	0	1	15	3	4	4
Olfr1388	0.148148	0.675451	1	61.0236	56.7232	65.324	51	48	64	54	44	102
Olfr1231	0.209871	0.676105	1	26.4154	23.9512	28.8796	25	25	20	41	19	28
Olfr725	-0.20324	0.676145	1	24.7067	26.9956	22.4177	33	17	28	28	24	18
Olfr628	0.264132	0.677312	1	11.7251	10.6157	12.8345	8	7	15	11	7	21
Olfr850	0.633016	0.678899	1	0.507924	0.326864	0.688983	0	1	0	2	0	0
Olfr1378	-0.517017	0.679357	1	5.74683	6.69766	4.796	1	2	15	10	0	4
Olfr292	-0.168622	0.683171	1	35.7225	38.8063	32.6386	47	24	41	37	35	30
Olfr961	0.167357	0.68344	1	42.9545	41.2534	44.6555	58	38	26	38	49	53
Olfr586	-0.16899	0.683513	1	33.7182	36.2589	31.1776	26	36	42	23	41	35
Olfr320	0.491285	0.685283	1	2.24267	2.2843	2.20104	6	1	0	2	3	2
Olfr898	0.27351	0.685326	1	11.6601	10.016	13.3043	10	9	10	5	27	12
Olfr1312	-0.197937	0.685373	1	57.8654	63.624	52.1067	90	78	23	41	49	72
Olfr1410	-0.15356	0.685838	1	41.3424	43.444	39.2409	37	54	36	26	65	36
Olfr578	-0.113156	0.686455	1	157.503	167.463	147.542	119	144	214	130	142	187
Olfr605	-0.248031	0.686786	1	23.9074	27.5004	20.3144	9	39	31	23	19	21
Olfr297	0.20482	0.688649	1	20.7346	19.6557	21.8134	12	26	19	17	33	20
Olfr160	0.205939	0.689888	1	20.5767	19.3285	21.8249	11	19	25	14	21	33
Olfr920	-0.223012	0.69043	1	23.8408	26.4627	21.219	12	27	36	22	15	28
Olfr681	0.123456	0.691093	1	74.3701	71.9674	76.7729	65	76	68	74	87	80
Olfr205	0.14954	0.691131	1	44.6368	43.2263	46.0473	33	41	50	40	60	46
Olfr354	-0.215958	0.694253	1	22.0018	24.3395	19.6642	12	31	27	18	18	25
Olfr53	-0.128583	0.695767	1	78.3774	82.2091	74.5458	63	100	76	57	77	99
Olfr338	-0.32684	0.696359	1	7.06139	8.48749	5.63529	16	3	6	4	8	6
Olfr878	0.141178	0.697222	1	50.7726	49.252	52.2933	71	39	35	60	48	54
Olfr781	-0.212833	0.697652	1	19.2898	20.5789	18.0007	17	25	18	13	17	26
Olfr612	0.189832	0.698064	1	23.8343	22.2085	25.4601	23	17	24	26	18	34
Olfr683	-0.158359	0.698331	1	37.3522	39.1947	35.5097	37	41	36	23	42	47
Olfr1230	-0.588068	0.698629	1	0.495125	0.652478	0.337771	2	0	0	0	0	1
Olfr150	-0.114359	0.700548	1	95.7223	99.2326	92.2119	98	74	113	85	67	131
Olfr1089	0.408741	0.700989	1	2.82064	2.34111	3.30017	2	4	1	6	2	2
Olfr1355	-0.337705	0.702631	1	7.73573	8.11132	7.36014	8	11	5	7	2	13
Olfr693	-0.104031	0.702946	1	145.196	152.093	138.299	143	129	166	110	159	166
Olfr1110	-0.103541	0.703455	1	138.343	144.864	131.823	123	149	147	110	160	146
Olfr1411	0.126482	0.704203	1	156.752	152.782	160.722	94	208	142	127	153	220
Olfr860	0.184244	0.704279	1	26.3479	24.5493	28.1464	27	26	19	26	24	37
Olfr231	-0.160833	0.705021	1	33.118	35.3804	30.8557	38	26	38	23	35	39
Olfr229	0.197444	0.70565	1	26.9201	24.442	29.3982	25	30	17	20	25	46
Olfr51	0.373297	0.706834	1	5.92344	5.28254	6.56433	1	7	7	9	10	2
Olfr1477	0.148929	0.707607	1	45.2682	44.1355	46.4009	65	34	31	40	54	52
Olfr470	-0.270743	0.707681	1	8.50464	9.36321	7.64608	10	14	4	4	14	7
Olfr467	0.17069	0.70794	1	28.7473	27.6028	29.8918	19	27	33	28	29	36
Olfr1047	-0.214972	0.707949	1	19.6727	21.5507	17.7946	31	14	18	11	26	20
Olfr868	-0.174603	0.70955	1	34.771	38.2557	31.2864	59	22	31	24	45	31
Olfr8	-0.223044	0.710338	1	30.6578	32.498	28.8176	36	46	15	23	18	47
Olfr983	0.134451	0.71086	1	94.5564	88.6253	100.488	83	102	74	95	71	142
Olfr1252	-0.152625	0.711328	1	49.602	51.9911	47.2129	43	59	49	62	37	46
Olfr910	0.132162	0.712488	1	53.7096	51.815	55.6042	64	41	46	46	59	69
Olfr17	-0.0922254	0.712956	1	365.014	381.813	348.216	272	415	413	318	329	435
Olfr1249	-0.290389	0.713294	1	14.4216	16.9885	11.8547	12	33	6	16	7	13
Olfr1255	-0.191961	0.714285	1	23.2705	24.3879	22.1532	23	26	22	19	16	33
Olfr532	-0.141412	0.714794	1	42.6845	44.4211	40.948	41	46	42	24	53	53
Olfr574	0.424938	0.716477	1	2.57508	2.33924	2.81092	5	1	1	1	4	4
Olfr538	-0.180659	0.717508	1	33.3918	35.7179	31.0657	21	44	38	32	21	42
Olfr1495	0.192327	0.717605	1	22.6681	21.9978	23.3385	11	26	26	23	25	25
Olfr120	-0.13096	0.718376	1	70.7899	71.5337	70.0461	59	69	78	53	44	117
Olfr1152	0.248575	0.719387	1	9.98349	9.73938	10.2276	18	6	5	10	11	11
Olfr1442	0.140055	0.720581	1	103.929	96.135	111.722	96	112	74	156	65	118
Olfr74	0.362272	0.722309	1	3.77011	3.26552	4.27471	5	5	0	9	3	1
Olfr1354	-0.154857	0.722854	1	33.399	35.1094	31.6886	37	32	33	40	40	20
Olfr437	-0.153947	0.722936	1	31.4824	33.751	29.2139	30	29	38	30	35	27
Olfr1462	0.465198	0.724197	1	3.02983	2.451	3.60866	0	4	3	4	8	0
Olfr1241	-0.117204	0.724258	1	61.8848	64.8866	58.883	64	60	64	64	57	62
Olfr1129	-0.229322	0.724672	1	14.1794	15.134	13.2248	15	22	8	6	17	19
Olfr1042	0.151545	0.726002	1	31.0978	29.722	32.4737	30	33	24	30	37	35
Olfr1286	-0.344927	0.726207	1	11.322	11.7599	10.8842	10	19	6	20	1	11
Olfr299	-0.143385	0.72779	1	35.6808	37.5583	33.8034	42	38	30	42	33	30
Olfr101	-0.0890876	0.729327	1	238.276	243.732	232.821	183	212	301	164	189	366
Olfr1254	-0.133661	0.730541	1	48.1805	51.336	45.0249	42	44	61	41	66	37
Olfr1480	-0.31236	0.732869	1	11.9819	11.5432	12.4207	6	13	14	26	10	2
Olfr780	0.187485	0.735279	1	22.1141	21.502	22.7262	19	13	29	26	30	16
Olfr392	0.115052	0.73596	1	60.3039	59.2114	61.3964	86	51	38	71	61	59
Olfr266	-0.271165	0.736601	1	5.85141	6.42546	5.27735	2	6	10	1	8	8
Olfr47	0.129952	0.737764	1	46.1327	42.6808	49.5845	32	31	58	28	33	91
Olfr686	-0.165972	0.738784	1	22.7691	24.008	21.5302	21	28	21	14	26	28
Olfr54	-0.120479	0.740095	1	55.4638	57.7631	53.1646	46	69	53	53	84	34
Olfr1052	0.146945	0.740535	1	28.8034	27.9278	29.679	22	25	33	25	38	31
Olfr1122	0.158696	0.740638	1	30.0467	30.6348	29.4587	50	10	29	29	25	37
Olfr523	-0.0815743	0.743814	1	397.374	413.265	381.484	339	491	373	430	402	359
Olfr304	-0.244264	0.744402	1	6.93924	7.56372	6.31477	12	3	7	11	3	5
Olfr873	0.109636	0.745338	1	58.6758	56.722	60.6296	56	57	52	51	66	73
Olfr393	0.111557	0.745816	1	60.3998	58.5211	62.2784	53	62	55	69	63	62
Olfr714	0.152948	0.74677	1	29.983	28.7445	31.2215	22	24	36	40	25	31
Olfr559	-0.182504	0.748019	1	17.1391	18.6649	15.6133	30	12	13	16	12	20
Olfr476	0.142937	0.748281	1	47.6673	44.2057	51.129	38	53	38	48	32	76
Olfr270	0.16348	0.748684	1	23.5763	22.6466	24.5061	22	31	14	22	28	27
Olfr353	-0.182634	0.749808	1	15.5557	16.8785	14.233	11	22	16	14	18	13
Olfr667	-0.1327	0.750179	1	37.9463	39.1929	36.6998	40	38	36	23	39	53
Olfr1115	-0.121911	0.751612	1	45.2403	46.8134	43.6672	48	44	44	37	37	61
Olfr311	0.918961	0.752243	1	1.42964	1.14354	1.71574	0	0	3	4	0	1
Olfr935	0.201149	0.752862	1	16.6367	14.9714	18.3021	13	20	11	14	12	30
Olfr705	-0.110247	0.753681	1	71.1154	72.7273	69.5034	72	83	58	39	86	95
Olfr615	-0.0879941	0.755205	1	165.015	170.45	159.579	146	181	167	134	156	207
Olfr1000	0.218795	0.756613	1	10.1639	9.63791	10.69	5	14	9	11	9	13
Olfr152	-0.218595	0.756623	1	9.19895	9.79745	8.60046	12	11	6	4	15	9
Olfr1313	-0.304876	0.757342	1	7.22107	6.9693	7.47284	4	8	8	15	1	6
Olfr700	0.332231	0.759393	1	3.6661	3.37665	3.95555	1	7	2	3	2	7
Olfr31	0.102609	0.759696	1	92.3122	88.6251	95.9992	77	80	98	122	70	102
Olfr527	-0.0809332	0.759706	1	321.25	329.172	313.329	332	348	281	304	266	398
Olfr969	0.120292	0.76015	1	48.5363	46.1063	50.9663	48	50	37	70	43	44
Olfr183	-0.108176	0.760348	1	70.5428	72.2875	68.7981	79	77	56	97	53	61
Olfr1132	0.186116	0.761272	1	12.4788	12.1913	12.7664	15	6	14	12	14	14
Olfr116	-0.09287	0.762349	1	93.4924	96.4128	90.572	83	106	91	69	93	121
Olfr1316	-0.207534	0.762417	1	9.208	10.0675	8.3485	16	9	5	8	14	5
Olfr1309	-0.2005	0.762734	1	13.2604	13.5534	12.9673	16	15	9	22	6	11
Olfr450	0.177868	0.763168	1	23.3608	22.2144	24.5072	12	21	30	35	18	22
Olfr1182	-0.230582	0.769513	1	13.3244	14.7554	11.8935	11	26	7	13	6	17
Olfr917	-0.447476	0.769542	1	2.18881	2.6686	1.70902	1	6	1	3	0	2
Olfr1234	0.153838	0.769699	1	23.4533	22.427	24.4796	21	15	28	14	39	26
Olfr1269	-0.188865	0.769989	1	11.6921	12.1916	11.1926	16	12	8	18	7	9
Olfr967	0.276412	0.770829	1	3.06387	2.77536	3.35238	4	1	3	5	1	4
Olfr68	0.161269	0.771754	1	17.8218	16.5466	19.097	19	13	16	23	11	24
Olfr1009	-0.108391	0.771836	1	45.4631	47.7933	43.1328	46	35	56	30	51	55
Olfr517	-0.331063	0.772384	1	3.00299	3.59176	2.41422	6	5	0	1	5	2
Olfr1020	-0.150764	0.772711	1	23.4237	26.5666	20.2808	18	12	44	18	19	26
Olfr191	-0.117895	0.773283	1	37.7135	39.7979	35.6291	31	50	35	32	41	39
Olfr971	-0.321654	0.774482	1	3.91613	5.22107	2.61118	14	2	0	4	2	2
Olfr121	-0.104196	0.775418	1	57.9803	60.3196	55.6409	51	66	58	69	61	44
Olfr146	0.116285	0.775601	1	35.3525	34.3427	36.3624	44	25	31	47	36	30
Olfr414	0.0889774	0.776306	1	101.372	99.1363	103.608	83	112	93	110	100	112
Olfr352	0.266477	0.776634	1	7.61817	5.88008	9.35626	4	7	6	20	4	4
Olfr128	-0.127985	0.778348	1	26.3604	27.7052	25.0155	32	26	23	30	26	22
Olfr1494	-0.0865507	0.779399	1	71.7913	74.906	68.6767	67	69	80	58	85	74
Olfr1131	0.24225	0.77952	1	4.35505	3.86583	4.84427	2	4	5	2	4	9
Olfr1043	-0.133409	0.779655	1	23.8742	25.312	22.4363	25	21	27	22	23	25
Olfr1279	-0.18806	0.779785	1	10.3146	11.2635	9.36576	19	5	9	15	9	5
Olfr492	0.520353	0.780438	1	1.42644	1.95743	0.895444	6	0	0	0	2	1
Olfr694	0.0998051	0.78119	1	50.2707	49.384	51.1574	32	69	43	36	76	52
Olfr294	0.425641	0.782737	1	0.973268	0.978717	0.96782	3	0	0	2	1	0
Olfr342	-0.115861	0.782926	1	60.3607	61.4586	59.2627	63	75	43	48	43	91
Olfr1048	-0.155175	0.783118	1	15.7425	17.2482	14.2369	31	9	11	21	13	10
Olfr77	-0.131961	0.783888	1	23.2863	24.5487	22.0238	28	25	19	22	30	18
Olfr339	0.0968716	0.784155	1	55.9824	55.0455	56.9193	35	67	57	43	65	71
Olfr1097	0.100757	0.785521	1	46.3159	45.333	47.2987	64	27	41	66	36	43
Olfr828	0.292554	0.786526	1	4.63007	3.91952	5.34061	3	2	6	4	13	1
Olfr1257	-0.0760462	0.786887	1	176.262	181.71	170.814	175	197	158	167	164	200
Olfr919	0.156042	0.787108	1	17.0548	16.2201	17.8895	20	18	10	14	19	23
Olfr561	-0.0907504	0.788113	1	112.73	115.465	109.996	106	139	93	88	98	155
Olfr225	-0.154378	0.788656	1	15.6655	16.5498	14.7811	14	18	16	19	15	12
Olfr1054	0.143369	0.788848	1	16.8673	16.2217	17.513	16	15	16	17	20	18
Olfr325	-0.114092	0.788954	1	58.6023	59.4968	57.7079	64	68	43	72	32	71
Olfr1158	0.369522	0.790325	1	1.87604	1.96119	1.79089	0	6	0	0	4	2
Olfr965	0.182304	0.792837	1	9.4429	9.03474	9.85106	11	5	10	13	12	6
Olfr1058	-0.199621	0.795131	1	6.96364	7.40327	6.52401	8	10	4	3	10	8
Olfr39	-0.160988	0.796721	1	14.1229	15.1842	13.0615	20	9	15	8	20	14
Olfr606	0.0941428	0.79683	1	62.3325	60.4651	64.1999	82	46	49	51	57	91
Olfr1500	0.0864262	0.797839	1	58.489	57.3272	59.6507	42	53	69	45	59	82
Olfr1270	0.0874896	0.800052	1	79.1712	75.7814	82.5609	63	85	72	65	68	122
Olfr1338	-0.181152	0.800627	1	14.0721	14.9183	13.226	11	23	10	19	7	14
Olfr464	-0.0721278	0.802022	1	158.071	162.331	153.812	153	162	156	156	136	184
Olfr307	0.220857	0.804042	1	4.19993	3.75533	4.64453	5	3	3	5	2	7
Olfr521	-0.130356	0.804131	1	21.0735	22.4345	19.7125	9	27	28	10	22	30
Olfr915	-0.235949	0.805487	1	4.27471	4.90199	3.64743	0	8	6	1	7	4
Olfr1045	0.087111	0.806014	1	72.471	70.1754	74.7665	55	77	71	74	58	98
Olfr30	0.0581495	0.806335	1	287.029	286.899	287.16	230	268	326	254	349	303
Olfr395	0.259324	0.806481	1	3.44016	3.21273	3.66759	1	3	5	4	7	1
Olfr790	-0.15063	0.807341	1	16.2984	18.2365	14.3603	14	8	29	9	21	16
Olfr402	0.391343	0.807813	1	2.3696	2.61054	2.12866	7	1	0	0	4	3
Olfr640	0.0698301	0.813322	1	119.48	119.401	119.56	74	134	135	94	137	145
Olfr173	-0.13526	0.813462	1	23.6311	22.9163	24.3459	25	23	19	11	18	46
Olfr1095	-0.181838	0.815145	1	6.66045	7.56774	5.75316	4	4	13	4	6	8
Olfr1347	-0.067689	0.82002	1	118.414	123.798	113.03	97	114	144	106	146	106
Olfr690	-0.0782433	0.82085	1	59.9264	61.7291	58.1236	60	52	66	37	84	65
Olfr566	0.106564	0.821056	1	27.3827	25.9114	28.854	25	24	26	22	23	44
Olfr1221	-0.162643	0.821147	1	8.49541	8.92549	8.06534	12	6	8	5	7	13
Olfr1320	0.101462	0.821177	1	32.1356	31.2402	33.031	42	28	22	34	28	40
Olfr447	-0.136027	0.823084	1	16.0814	17.4192	14.7436	15	8	26	7	20	20
Olfr728	0.0686081	0.823189	1	124.678	122.537	126.819	122	140	97	138	122	134
Olfr945	0.24047	0.823194	1	2.87783	2.93803	2.81764	6	3	0	2	4	3
Olfr251	0.0913451	0.825844	1	33.855	33.5356	34.1744	24	25	46	23	36	48
Olfr206	-0.118788	0.826471	1	28.2336	28.2472	28.22	37	25	21	13	27	48
Olfr1201	-0.163677	0.826542	1	7.64657	7.9449	7.34825	12	3	8	14	3	5
Olfr668	-0.081268	0.826586	1	49.6405	51.5527	47.7282	46	50	53	54	56	40
Olfr1216	-0.0810525	0.826777	1	59.8951	60.5931	59.1971	48	64	63	47	44	91
Olfr869	-0.138569	0.826872	1	10.1313	10.724	9.53862	10	10	11	8	11	11
Olfr57	-0.0900791	0.827485	1	46.1999	48.6699	43.73	37	42	60	47	60	32
Olfr685	0.0614768	0.828033	1	151.28	147.798	154.762	133	141	153	125	145	211
Olfr825	-0.132834	0.828869	1	14.2348	14.8643	13.6053	9	19	15	10	11	21
Olfr130	-0.111654	0.829016	1	21.4915	22.3739	20.6091	19	18	27	23	14	26
Olfr1229	-0.0684552	0.829914	1	98.6782	103.162	94.1948	100	140	65	95	109	92
Olfr656	-0.0651247	0.830753	1	77.1634	79.6367	74.6901	85	83	65	68	93	75
Olfr463	0.0585183	0.831348	1	191.896	190.535	193.258	161	168	218	156	292	172
Olfr1019	0.0763806	0.83155	1	56.6732	56.2795	57.0668	64	36	62	41	68	71
Olfr361	-0.0877487	0.833593	1	56.2617	57.1622	55.3613	50	69	48	77	38	54
Olfr1240	-0.0613103	0.834445	1	193.598	198.769	188.426	140	178	249	180	136	262
Olfr1026	-0.0995436	0.834881	1	26.0108	27.5931	24.4285	36	17	27	28	30	19
Olfr286	-0.0936155	0.835654	1	49.9581	51.285	48.6312	43	72	36	72	37	40
Olfr583	-0.845414	0.837396	1	1.09237	1.9059	0.278837	0	0	5	0	1	0
Olfr142	0.0815117	0.838163	1	74.4086	70.3892	78.428	59	62	81	125	59	56
Olfr1416	-0.0729927	0.838307	1	67.0762	69.9609	64.1915	49	80	73	72	71	58
Olfr187	0.0902976	0.839148	1	30.4203	29.0713	31.7693	22	25	36	21	25	52
Olfr1022	-0.241097	0.840035	1	2.47943	2.66923	2.28963	0	7	1	0	7	1
Olfr593	-0.329242	0.840576	1	2.18064	2.0155	2.34579	0	5	1	6	1	0
Olfr1094	-0.101053	0.841576	1	22.5447	23.7882	21.3012	22	17	29	15	30	23
Olfr1250	-0.074068	0.842335	1	43.5133	45.1294	41.8972	39	42	49	32	55	46
Olfr220	-0.0474728	0.843443	1	288.02	293.286	282.755	306	256	288	222	294	368
Olfr495	0.139468	0.844727	1	8.08075	8.05978	8.10172	2	11	10	4	12	10
Olfr582	-0.0593349	0.845724	1	75.6676	77.8984	73.4367	76	82	69	65	91	76
Olfr1213	-0.12978	0.846206	1	29.0908	30.4939	27.6876	10	32	44	36	10	37
Olfr1112	-0.0554631	0.846311	1	123.956	127.331	120.581	117	141	113	104	138	137
Olfr553	0.0545925	0.8473	1	117.645	116.495	118.794	109	117	112	111	129	132
Olfr922	-0.138189	0.847481	1	8.38696	8.65481	8.1191	9	7	9	13	7	5
Olfr782	0.103874	0.848386	1	18.7987	18.1819	19.4154	19	25	10	12	33	18
Olfr99	-0.0542781	0.849847	1	125.817	129.027	122.607	104	151	120	91	148	148
Olfr272	-0.0691096	0.852441	1	44.8972	46.2677	43.5268	49	39	46	36	45	55
Olfr58	-0.130865	0.852778	1	7.753	8.05728	7.44873	6	7	10	5	6	12
Olfr992	0.0825615	0.852989	1	40.464	39.7337	41.1944	50	46	22	32	44	53
Olfr904	0.196279	0.856372	1	6.91495	5.93224	7.89765	9	8	1	4	4	16
Olfr832	0.136673	0.85672	1	6.43216	6.31342	6.55089	9	8	2	7	10	4
Olfr633	0.0557897	0.856867	1	93.2402	91.4462	95.0342	101	88	78	86	88	121
Olfr1121	0.125624	0.857946	1	8.59002	8.38261	8.79742	10	11	4	7	12	9
Olfr791	0.0651685	0.859543	1	47.0969	47.0316	47.1623	45	36	54	44	53	51
Olfr1100	-0.075188	0.861228	1	30.3689	31.4125	29.3254	27	40	25	25	44	25
Olfr616	0.0942394	0.862316	1	16.7564	16.4957	17.017	12	14	21	11	22	21
Olfr63	-0.0641872	0.863066	1	50.7265	51.4419	50.0112	48	43	57	50	34	69
Olfr1277	-0.0845061	0.864063	1	23.5872	24.4928	22.6816	29	18	24	17	24	30
Olfr1104	-0.0426035	0.865198	1	193.788	198.637	188.94	182	159	229	170	172	244
Olfr1256	-0.0610201	0.865282	1	55.9403	58.5053	53.3754	83	53	37	51	63	54
Olfr52	-0.0542048	0.865937	1	77.1232	78.7238	75.5227	59	84	84	58	72	105
Olfr1331	0.0972251	0.865985	1	13.9339	13.392	14.4758	12	15	12	11	25	11
Olfr247	0.0985663	0.867748	1	13.071	12.7389	13.4032	11	14	12	15	15	12
Olfr113	0.155726	0.868361	1	5.15537	4.73717	5.57358	3	8	3	10	4	3
Olfr678	-0.0813361	0.869663	1	25.965	26.6207	25.3093	26	38	15	13	42	27
Olfr763	-0.0739141	0.869929	1	28.1589	29.6108	26.7071	31	20	34	24	31	29
Olfr736	-0.0897833	0.871986	1	24.8193	26.9531	22.6855	11	26	39	24	19	27
Olfr881	0.0781861	0.872068	1	23.0799	23.0211	23.1388	31	15	21	26	23	23
Olfr1346	-0.0433809	0.874545	1	132.083	136.073	128.093	157	101	136	144	124	130
Olfr403	-0.0766034	0.875871	1	39.4103	41.1585	37.6621	36	62	24	37	30	49
Olfr544	0.0411392	0.875991	1	183.041	185.172	180.909	110	192	227	126	223	223
Olfr43	-0.044135	0.876009	1	188.416	197.033	179.8	131	191	241	170	201	193
Olfr295	0.113524	0.876998	1	8.31235	7.67735	8.94734	4	9	9	3	9	16
Olfr32	0.0571686	0.878035	1	62.8301	63.684	61.9763	67	37	78	51	89	58
Olfr1406	0.0576887	0.879509	1	83.1654	81.1739	85.1569	65	103	69	117	70	75
Olfr654	-0.0623416	0.880634	1	44.7025	44.2559	45.1492	43	40	45	18	67	60
Olfr734	0.0668546	0.880829	1	30.5359	30.7512	30.3205	36	15	37	24	27	43
Olfr49	-0.0463228	0.881142	1	87.0774	88.4191	85.7357	59	102	94	53	93	123
Olfr1055	0.318632	0.881442	1	0.836569	0.653103	1.02003	1	1	0	1	0	2
Olfr1329	-0.100532	0.884247	1	9.35675	9.58109	9.13242	9	11	8	13	7	8
Olfr1259	0.0486575	0.884453	1	69.302	67.9882	70.6159	69	61	67	48	114	66
Olfr498	-0.112168	0.886057	1	6.63568	6.96965	6.30171	5	14	2	5	14	2
Olfr248	0.152203	0.886354	1	2.05505	2.12225	1.98785	3	0	3	3	1	2
Olfr1467	-0.0619771	0.887111	1	30.9474	31.9532	29.9416	34	37	23	29	34	31
Olfr644	0.0518943	0.888817	1	63.7318	60.6921	66.7716	65	52	59	66	38	99
Olfr771	0.0806036	0.889045	1	22.8374	21.9341	23.7408	29	23	13	11	34	31
Olfr1179	-0.0973636	0.889892	1	9.30428	9.74154	8.86702	13	4	11	15	6	6
Olfr643	-0.0683402	0.89133	1	21.1821	22.0952	20.2689	32	17	16	25	20	18
Olfr1433	0.125204	0.891614	1	7.23957	6.4233	8.05584	7	8	4	10	2	12
Olfr33	-0.0418703	0.892004	1	86.9562	87.3302	86.5821	60	107	86	44	112	119
Olfr435	0.071974	0.89234	1	21.568	20.7943	22.3418	20	18	22	15	41	17
Olfr921	-0.0477175	0.892371	1	52.9458	54.8605	51.0312	75	51	36	54	63	44
Olfr968	0.0677345	0.895436	1	20.7861	20.9101	20.662	10	33	18	14	35	18
Olfr996	-0.184476	0.895835	1	1.60203	1.63307	1.57099	2	3	0	0	2	3
Olfr1155	-0.0675602	0.896118	1	19.0065	19.7023	18.3107	26	18	14	20	24	14
Olfr381	0.0677933	0.898977	1	19.0259	18.6752	19.3766	12	23	19	15	34	14
Olfr1351	0.135672	0.900694	1	7.1166	6.58472	7.64847	11	8	1	2	8	14
Olfr893	0.0727632	0.901072	1	14.2032	13.8262	14.5802	14	12	14	9	23	15
Olfr417	-0.053108	0.901931	1	31.0733	32.3861	29.7605	35	21	37	26	31	36
Olfr97	0.0438454	0.903652	1	54.08	54.7647	53.3952	45	41	70	58	52	56
Olfr677	-0.0520857	0.905328	1	29.3915	30.154	28.6289	34	21	32	30	22	36
Olfr619	-0.0689035	0.905798	1	15.5998	16.1139	15.0857	13	13	20	10	26	13
Olfr1215	0.0600128	0.906354	1	27.4031	29.8311	24.9751	23	10	50	24	26	28
Olfr1489	-0.0747318	0.906568	1	13.1806	13.2262	13.135	15	8	15	23	9	8
Olfr824	-0.0723535	0.908338	1	21.9814	23.0171	20.9457	39	14	15	10	24	32
Olfr998	0.123058	0.909027	1	4.35587	5.3297	3.38204	14	0	2	3	6	2
Olfr884	0.0438518	0.909908	1	46.9771	46.9279	47.0262	37	46	52	46	67	37
Olfr676	0.049965	0.91089	1	30.2207	30.4247	30.0168	37	20	31	25	38	32
Olfr1389	0.0317716	0.912073	1	224.591	233.379	215.804	180	153	327	193	269	220
Olfr622	0.039673	0.913969	1	48.2488	47.9023	48.5953	50	50	40	41	57	55
Olfr314	-0.0365495	0.913971	1	62.3965	63.9088	60.8843	58	56	70	69	58	62
Olfr1290	-0.0515499	0.916305	1	30.0674	28.9568	31.1781	33	23	28	16	23	57
Olfr639	-0.0609518	0.919445	1	15.6086	15.7337	15.4836	13	20	13	23	15	10
Olfr155	0.0407814	0.919505	1	38.0168	37.6138	38.4199	40	39	31	30	45	46
Olfr1446	-0.0409098	0.919845	1	36.0661	36.5252	35.6069	39	39	29	27	58	30
Olfr952	0.0824429	0.92073	1	4.26424	4.19207	4.33642	3	4	5	3	7	4
Olfr874	-0.0346129	0.92418	1	56.6958	56.3398	57.0518	56	50	57	30	67	83
Olfr982	-0.0388472	0.924619	1	38.8207	40.936	36.7053	35	25	56	39	35	40
Olfr1441	-0.0569833	0.926019	1	21.5169	21.5067	21.5271	13	26	23	24	10	31
Olfr1053	-0.15294	0.926355	1	0.330008	0.381179	0.278837	0	0	1	0	1	0
Olfr125	-0.0338439	0.929248	1	54.6444	54.9269	54.3618	54	64	43	75	49	44
Olfr653	0.031846	0.929872	1	87.8155	87.3586	88.2723	114	108	39	137	71	63
Olfr531	-0.0188027	0.930939	1	399.66	403.369	395.95	393	394	384	332	409	496
Olfr1124	-0.0356042	0.931842	1	38.7078	38.6437	38.7719	48	33	32	49	24	45
Olfr1505	-0.046604	0.934866	1	24.7491	26.6805	22.8176	11	24	40	18	39	17
Olfr1390	-0.0716184	0.935419	1	4.00889	4.24576	3.77202	4	2	6	2	5	5
Olfr1427	-0.0171782	0.935553	1	790.247	804.869	775.626	657	988	702	739	776	902
Olfr1029	-0.0417877	0.936977	1	24.3719	24.6096	24.1343	16	29	26	21	17	36
Olfr745	0.0196008	0.937162	1	214.807	216.903	212.71	150	220	252	154	254	263
Olfr985	-0.0553192	0.93966	1	10.6955	10.8351	10.5559	6	12	13	15	6	11
Olfr1280	-0.0250442	0.939727	1	77.464	76.5289	78.3991	90	72	62	119	76	48
Olfr16	-0.0212491	0.940071	1	143.002	144.697	141.307	130	152	138	118	149	175
Olfr1246	0.0345975	0.94064	1	43.547	42.6145	44.4796	59	40	27	27	45	67
Olfr449	0.0208499	0.940739	1	554.449	530.498	578.399	369	548	606	432	345	987
Olfr746	-0.0520359	0.941197	1	10.6288	10.9441	10.3134	7	16	9	14	10	8
Olfr1090	-0.0477476	0.941549	1	13.1101	13.8774	12.3428	19	6	15	8	15	16
Olfr1176	0.0205374	0.94162	1	115.646	115.837	115.455	117	114	106	108	128	126
Olfr525	-0.0188827	0.942733	1	201.462	211.048	191.876	92	204	300	108	224	273
Olfr1135	0.0506429	0.944441	1	10.1935	11.0549	9.33216	2	12	17	10	9	10
Olfr541	-0.0196101	0.946364	1	106.28	107.785	104.774	103	115	96	96	113	119
Olfr516	-0.0219074	0.950028	1	74.6536	73.3819	75.9254	66	70	76	67	49	116
Olfr1440	0.0234488	0.951445	1	40.9253	40.8272	41.0235	40	43	36	44	54	32
Olfr1039	-0.0354237	0.951571	1	18.7467	18.8856	18.6078	26	19	11	18	13	26
Olfr1098	0.0352435	0.951805	1	15.9233	16.2788	15.5678	10	13	23	18	13	17
Olfr1080	0.0383466	0.951977	1	20.8915	19.9193	21.8637	28	19	12	11	20	37
Olfr518	-0.0169812	0.95201	1	133.601	135.384	131.817	120	109	159	123	110	174
Olfr658	0.0262183	0.95206	1	35.4515	35.9253	34.9777	43	46	18	42	36	31
Olfr549	0.0170346	0.95256	1	144.671	142.841	146.501	132	128	152	102	145	210
Olfr1436	0.204501	0.955026	1	1.1649	0.978717	1.35108	3	0	0	0	0	4
Olfr324	0.0324645	0.955336	1	29.9732	30.3638	29.5825	49	16	24	13	44	38
Olfr979	-0.0253385	0.958025	1	26.5292	25.8012	27.2573	26	18	30	31	11	40
Olfr722	-0.0202066	0.958429	1	49.0218	49.5963	48.4473	40	57	47	47	43	60
Olfr661	0.0208456	0.959278	1	46.1428	47.0743	45.2113	65	22	49	33	39	68
Olfr822	0.0341131	0.961423	1	7.9866	8.16653	7.80666	5	6	12	8	6	10
Olfr555	-0.0666605	0.9625	1	0.671356	0.653729	0.688983	0	2	0	2	0	0
Olfr490	0.0379318	0.962605	1	4.54659	4.57325	4.51994	3	4	6	4	4	6
Olfr1136	-0.0654502	0.963847	1	2.35979	2.34174	2.37784	1	5	1	2	0	5
Olfr786	-0.0186145	0.966088	1	42.5735	44.3002	40.8467	59	23	46	44	57	29
Olfr1349	0.0108956	0.966098	1	259.744	260.92	258.567	226	224	299	270	217	311
Olfr851	-0.0149429	0.966766	1	53.709	55.0401	52.3779	42	53	63	51	57	56
Olfr76	0.0173748	0.966784	1	33.637	33.3172	33.9568	29	38	30	24	57	29
Olfr1366	-0.0169691	0.967845	1	38.7341	38.5932	38.8751	42	40	31	34	32	54
Olfr1086	0.026286	0.968764	1	9.12372	9.52518	8.72227	10	4	13	11	8	8
Olfr1141	-0.05786	0.969093	1	0.71895	0.762359	0.675542	0	0	2	0	0	2
Olfr310	-0.034059	0.969863	1	5.88986	6.0424	5.73732	5	3	9	4	12	3
Olfr655	0.0113485	0.97051	1	96.3212	96.6843	95.9581	83	101	96	99	91	108
Olfr972	-0.0157325	0.970746	1	37.872	38.0484	37.6957	43	42	27	42	30	44
Olfr380	0.0132728	0.971906	1	42.9783	43.8719	42.0847	46	30	50	40	47	45
Olfr522	-0.00736604	0.97199	1	560.931	572.566	549.295	435	598	617	553	589	576
Olfr1036	-0.0151663	0.973824	1	26.3232	26.4555	26.191	25	21	30	15	33	35
Olfr427	0.0411692	0.97564	1	2.04098	2.23214	1.84982	1	0	5	0	3	3
Olfr987	0.0101551	0.977824	1	51.4149	51.4446	51.3853	42	42	63	47	39	72
Olfr305	0.0154018	0.978091	1	17.4446	17.3671	17.5221	13	18	19	16	14	24
Olfr91	-0.0111566	0.97831	1	38.9764	38.6481	39.3046	41	40	32	22	52	51
Olfr847	-0.0119195	0.978414	1	29.2434	29.4513	29.0355	27	34	25	21	37	34
Olfr317	-0.0117954	0.979076	1	27.7131	27.8694	27.5567	30	25	26	30	23	32
Olfr1206	-0.0117655	0.979526	1	33.1306	33.428	32.8332	27	45	26	42	38	23
Olfr282	-0.0157061	0.980784	1	16.9533	17.477	16.4297	14	29	9	13	15	23
Olfr330	0.00747192	0.981219	1	112.89	112.523	113.256	102	113	111	136	94	119
Olfr1318	0.00793741	0.982397	1	55.296	56.8424	53.7496	34	63	66	50	68	52
Olfr1322	0.0101704	0.982424	1	54.7653	52.5346	56.996	44	55	53	73	27	72
Olfr730	0.00767758	0.98256	1	50.8489	51.3829	50.3149	57	42	50	52	52	53
Olfr370	-0.00728583	0.983176	1	232.605	235.914	229.295	160	302	223	291	206	212
Olfr340	-0.0627504	0.983394	1	1.10145	1.30746	0.895444	0	4	0	0	2	1
Olfr1385	-0.00556984	0.984613	1	154.706	155.372	154.041	122	139	184	135	124	216
Olfr597	0.00510916	0.984766	1	161.33	162.163	160.498	168	185	123	133	232	148
Olfr371	-0.0126723	0.984863	1	6.16923	5.76895	6.5695	8	5	4	1	9	11
Olfr424	0.00945731	0.984873	1	21.1933	21.4461	20.9405	23	17	22	18	25	23
Olfr469	-0.00975034	0.98556	1	23.2745	22.6481	23.901	18	28	20	19	15	39
Olfr955	0.0153591	0.985911	1	9.54476	9.73876	9.35077	19	5	5	4	8	17
Olfr357	-0.00587625	0.986674	1	80.1473	79.0475	81.247	64	80	84	81	52	115
Olfr1419	-0.00770077	0.987465	1	19.6998	19.3778	20.0217	19	10	26	25	7	28
Olfr284	0.00867292	0.989851	1	12.9445	12.4617	13.4273	20	10	7	25	10	6
Olfr1356	0.00629537	0.990483	1	17.3841	17.7994	16.9687	18	12	21	19	18	16
Olfr520	0.0134179	0.99152	1	7.1354	6.53256	7.73823	6	7	6	13	2	8
Olfr820	0.00337311	0.991903	1	132.377	130.275	134.48	112	148	119	102	114	200
Olfr382	0.00396572	0.992557	1	1.45134	1.52472	1.37797	0	0	4	4	0	0
Olfr137	-0.00441033	0.993487	1	16.1689	16.3824	15.9554	21	14	13	19	18	13
Olfr318	0.00256872	0.993885	1	60.4934	61.1733	59.8136	85	58	38	78	60	48
Olfr645	-0.00395937	0.993975	1	22.765	23.2424	22.2876	23	12	31	11	30	30
Olfr109	-0.00219943	0.994048	1	118.814	119.971	117.657	112	64	164	72	98	194
Olfr765	0.00360648	0.994397	1	12.9144	13.3935	12.4354	8	12	18	13	14	12
Olfr1082	0.00335782	0.994514	1	16.9459	17.4215	16.4704	16	28	8	15	26	12
Olfr1157	0.0022534	0.996229	1	31.5354	31.4072	31.6637	34	26	31	38	23	36
Olfr1302	0.00268111	0.996759	1	15.4775	15.4555	15.4994	22	9	14	23	9	15
Olfr738	0.00101979	0.997852	1	30.7071	31.2542	30.16	18	45	28	20	35	40
Olfr133	0.000737606	0.998491	1	37.0467	37.7792	36.3141	33	29	46	27	46	42
Olfr724	-0.000377466	0.998549	1	18.6387	20.6207	16.6567	37	4	19	10	28	16
Olfr1418	0.000508262	0.998634	1	40.6019	41.7031	39.5008	29	38	52	36	56	34
Olfr1061	5.48e-17	1	1	0	0	0	0	0	0	0	0	0
Olfr1128	5.48e-17	1	1	0	0	0	0	0	0	0	0	0
Olfr1367	5.48e-17	1	1	0	0	0	0	0	0	0	0	0
Olfr1371	5.48e-17	1	1	0	0	0	0	0	0	0	0	0
Olfr1373	5.48e-17	1	1	0	0	0	0	0	0	0	0	0
Olfr176	5.48e-17	1	1	0	0	0	0	0	0	0	0	0
Olfr26	5.48e-17	1	1	0	0	0	0	0	0	0	0	0
Olfr331	5.48e-17	1	1	0	0	0	0	0	0	0	0	0
Olfr474	5.48e-17	1	1	0	0	0	0	0	0	0	0	0
Olfr504	5.48e-17	1	1	0	0	0	0	0	0	0	0	0
Olfr514	5.48e-17	1	1	0	0	0	0	0	0	0	0	0
Olfr688	5.48e-17	1	1	0	0	0	0	0	0	0	0	0
Olfr761	5.48e-17	1	1	0	0	0	0	0	0	0	0	0
Olfr834	5.48e-17	1	1	0	0	0	0	0	0	0	0	0
Olfr891	5.48e-17	1	1	0	0	0	0	0	0	0	0	0
Olfr926	5.48e-17	1	1	0	0	0	0	0	0	0	0	0
