# Supplementary material for: Concentration-Dependent Recruitment of Mammalian Odorant Receptors
Source: eNeuro. 2020 Apr 15;7(2):ENEURO.0103-19.2019. doi: 10.1523/ENEURO.0103-19.2019 (PMC7189481; doi:10.1523/ENEURO.0103-19.2019)
Supplement: Extended Data Figure 2-8. — Differential expression data for 1% TMT. Download Figure 2-8, XLSX file. [file enu-eN-NWR-0103-19-s15.xlsx]

## Sheet: Table 1percentTMT
	EdgeR DE analysis						Read counts
id	logFoldChange	PValueRaw	PValueFDRadjusted	baseMean	baseMeanA	baseMeanB	No1	No2	No3	TMT1	TMT2	TMT3
Olfr1395	2.4758	1.36505e-22	1.48517e-19	679.734	213.828	1145.64	182	205	202	867	1935	991
Olfr531	2.33499	1.53413e-19	8.34568e-17	601.439	194.773	1008.1	218	227	134	702	1903	817
Olfr376	2.68343	6.06923e-18	2.20111e-15	407.767	107.706	707.828	151	96	78	556	1290	542
Olfr1352	2.5178	5.63743e-15	1.53338e-12	193.821	58.9564	328.687	62	47	56	273	474	307
Olfr463	2.21824	9.34389e-15	2.03323e-12	281.573	98.884	464.261	110	111	71	389	787	366
Olfr1297	2.76056	1.59577e-14	2.89367e-12	153.721	38.4716	268.97	48	37	29	183	462	247
Olfr1160	3.6045	4.68082e-14	7.27533e-12	51.1314	7.63994	94.6229	10	5	7	69	142	94
Olfr527	2.01258	9.11632e-14	1.23982e-11	464.801	181.564	748.039	235	200	117	605	1125	688
Olfr196	2.67373	1.88977e-12	2.08074e-10	106.86	29.2942	184.426	33	23	27	144	307	158
Olfr164	3.09395	1.91244e-12	2.08074e-10	71.0937	14.4522	127.735	14	12	14	60	246	127
Olfr1474	2.40746	6.04442e-12	5.97848e-10	110.559	35.6353	185.482	33	38	30	172	273	154
Olfr165	3.11398	2.61998e-11	2.37545e-09	71.3262	14.0121	128.64	24	11	9	83	225	120
Olfr173	2.91959	5.70065e-11	4.771e-09	57.261	12.8163	101.706	22	12	7	84	162	87
Olfr1353	2.45419	7.43867e-11	5.78091e-09	85.8496	27.2283	144.471	23	29	24	142	223	107
Olfr61	2.15108	1.09697e-10	7.47277e-09	145.511	52.4687	238.552	73	52	35	232	399	162
Olfr186	2.85968	1.09894e-10	7.47277e-09	126.607	32.9262	220.287	30	19	38	182	428	146
Olfr187	2.62748	1.12136e-09	7.17671e-08	53.0962	15.8652	90.3272	14	10	18	82	114	87
Olfr177	2.52243	1.83691e-09	1.11031e-07	56.4684	16.1588	96.7779	21	20	9	71	183	75
Olfr330	2.03855	2.34641e-09	1.34363e-07	189.282	72.5841	305.98	106	80	41	236	498	271
Olfr110	1.62483	3.92304e-09	2.13414e-07	457.318	220.277	694.36	285	225	153	529	1210	577
Olfr31	2.08589	1.97711e-08	1.02433e-06	164.065	58.7892	269.341	80	68	34	167	621	175
Olfr1302	2.4079	2.56612e-07	1.26906e-05	33.3615	11.0065	55.7164	7	13	10	41	80	57
Olfr1085	2.42752	3.36379e-07	1.59122e-05	38.665	13.3136	64.0164	13	6	16	58	84	60
Olfr136	1.60535	5.24059e-07	2.37574e-05	260.406	128.745	392.067	178	101	103	322	650	323
Olfr1466	2.22317	1.85962e-06	8.09307e-05	34.9861	12.5408	57.4315	13	10	12	43	99	49
Olfr220	1.33949	3.35782e-06	0.000140512	334.207	188.359	480.055	232	169	151	441	820	340
Olfr1471	2.1684	3.76074e-06	0.000147309	45.8141	16.0652	75.5629	24	11	13	47	105	87
Olfr56	1.63253	3.79104e-06	0.000147309	200.026	93.9201	306.132	69	114	79	183	786	161
Olfr1093	1.83143	9.27677e-06	0.000348039	66.4728	28.5316	104.414	48	30	14	86	160	93
Olfr1132	2.58084	2.1938e-05	0.000795619	32.5026	9.66688	55.3382	23	3	6	48	105	36
Olfr837	4.6722	5.6902e-05	0.00194415	5.38849	0.244646	10.5323	1	0	0	13	17	5
Olfr325	1.51427	5.71809e-05	0.00194415	68.5423	34.9664	102.118	51	43	17	102	147	80
Olfr205	1.45852	0.000152937	0.00504228	76.3473	42.9999	109.695	40	30	46	96	171	91
Olfr449	1.04142	0.000261852	0.00837925	475.429	303.355	647.503	389	288	226	536	1293	409
Olfr30	1.08478	0.000340123	0.010573	401.205	255.581	546.83	422	237	149	457	940	425
Olfr170	1.2772	0.00041214	0.0124558	81.7298	47.2043	116.255	52	50	36	89	223	85
Olfr45	1.57991	0.000734098	0.0211004	43.5932	21.0449	66.1414	31	18	15	39	123	61
Olfr1477	1.4017	0.000736961	0.0211004	49.5289	26.6248	72.433	31	21	24	45	96	86
Olfr541	1.14264	0.000857678	0.023927	107.343	66.3675	148.318	74	69	51	115	272	114
Olfr462	1.27144	0.00144539	0.0393146	74.9968	44.714	105.279	55	72	16	86	173	88
Olfr1051	2.56491	0.00157275	0.0417353	10.0996	3.37001	16.8291	2	9	0	14	31	12
Olfr1153	3.40136	0.00306883	0.0794973	4.41018	1.02659	7.79377	0	0	2	3	12	10
Olfr193	1.5315	0.00387567	0.0980635	24.9064	12.6162	37.1966	12	11	12	21	84	27
Olfr728	0.975762	0.00515092	0.127368	74.7393	49.5785	99.9001	62	61	29	106	165	61
Olfr532	1.09128	0.00533763	0.129052	55.4361	34.6373	76.2349	52	38	19	70	143	47
Olfr1201	3.52412	0.00648499	0.153384	2.96132	0.513297	5.40934	0	0	1	1	10	7
Olfr1506	2.88933	0.00683927	0.158322	18.3817	8.21275	28.5506	0	0	16	0	65	35
Olfr154	-3.33742	0.00705747	0.159969	4.43109	8.41847	0.443709	4	4	12	0	2	0
Olfr315	0.946987	0.00873619	0.19044	128.009	86.6464	169.372	78	86	78	114	374	111
Olfr309	0.777206	0.00875184	0.19044	507.444	371.885	643.004	479	297	311	468	1188	517
Olfr1087	1.22344	0.00907663	0.193635	34.5315	20.718	48.3449	21	15	21	25	84	51
Olfr10	-4.212	0.0139577	0.292039	1.24724	2.49447	0	6	0	2	0	0	0
Olfr224	0.913168	0.0143497	0.294575	130.832	89.1753	172.49	140	85	54	121	271	169
Olfr934	-1.47417	0.0201619	0.399175	28.0446	43.6391	12.4501	30	22	57	14	24	5
Olfr68	-1.34967	0.0201789	0.399175	15.3117	21.9961	8.62735	32	17	17	7	11	9
Olfr191	0.999432	0.0209571	0.407166	46.087	31.1222	61.0517	52	19	24	61	93	45
Olfr329	0.866518	0.023445	0.447019	105.972	74.0534	137.891	97	61	60	91	259	117
Olfr1163	2.60637	0.02383	0.447019	3.12943	0.564726	5.69414	1	1	0	2	6	9
Olfr503	4.19193	0.025626	0.467883	1.81672	0	3.63344	0	0	0	0	0	9
Olfr1502	-1.77462	0.0261738	0.467883	6.587	10.2669	2.90706	10	10	9	1	6	3
Olfr131	0.611613	0.0262324	0.467883	256.754	201.433	312.075	251	229	130	302	477	238
Olfr1309	1.90966	0.0278779	0.489212	6.15666	2.86256	9.45075	2	1	4	5	18	9
Olfr792	-1.2221	0.0304125	0.525219	19.3356	27.8652	10.8059	24	19	31	7	19	10
Olfr954	2.93764	0.0346939	0.589797	1.62786	0.244646	3.01106	1	0	0	3	5	2
Olfr596	-0.928734	0.0374379	0.626654	45.5176	59.6436	31.3916	85	46	47	24	62	22
Olfr720	0.872209	0.0381615	0.629087	116.421	73.1452	159.696	59	84	62	50	452	102
Olfr161	-1.54614	0.038891	0.631544	7.37026	10.8831	3.85742	12	12	8	2	5	5
Olfr360	-0.740061	0.0400626	0.638224	66.1552	82.5687	49.7417	97	86	61	42	86	38
Olfr830	-1.8648	0.0404756	0.638224	4.17239	6.58592	1.75886	7	4	7	2	1	2
Olfr172	-2.77937	0.0440784	0.685104	1.50506	2.64534	0.364787	4	2	2	1	0	0
Olfr1049	1.47022	0.0449041	0.688108	9.01529	4.91917	13.1114	7	2	5	10	19	13
Olfr199	1.12886	0.046129	0.69706	19.4273	12.2356	26.6191	12	5	15	13	24	41
Olfr739	-0.723746	0.0474743	0.707355	77.2666	96.0148	58.5184	104	97	77	56	108	35
Olfr1214	0.979554	0.0481105	0.707355	30.111	22.3539	37.8681	13	15	28	23	71	34
Olfr1134	0.968962	0.0497486	0.711557	25.0177	16.7568	33.2785	25	14	12	30	57	24
Olfr923	-0.939663	0.0504194	0.711557	67.6827	91.4127	43.9526	67	66	105	33	102	23
Olfr1023	1.2091	0.0505722	0.711557	14.872	8.9146	20.8294	16	6	6	17	35	17
Olfr1230	3.46576	0.0510123	0.711557	0.645566	0	1.29113	0	0	0	0	4	1
Olfr799	-0.938961	0.053122	0.71701	31.5764	40.7133	22.4395	64	43	22	16	53	12
Olfr819	-1.35791	0.0532051	0.71701	16.2287	23.0684	9.38887	39	15	17	5	25	5
Olfr1414	0.724239	0.0533803	0.71701	81.9114	60.774	103.049	97	58	36	88	136	101
Olfr283	1.0623	0.0616351	0.808577	18.7001	12.3748	25.0255	10	23	5	16	41	25
Olfr490	1.41195	0.0624577	0.808577	11.1701	6.28985	16.0504	5	3	8	7	39	12
Olfr492	-2.7365	0.0629864	0.808577	1.5182	2.81455	0.221854	6	1	2	0	1	0
Olfr536	0.475426	0.06317	0.808577	1160.68	951.923	1369.43	1238	1072	596	886	2443	1249
Olfr60	0.617982	0.0708862	0.873267	163.71	128.872	198.548	178	103	102	157	342	162
Olfr898	1.68446	0.0715163	0.873267	4.93023	2.18347	7.67698	5	3	0	6	12	7
Olfr877	-0.991808	0.0716746	0.873267	23.8095	30.7014	16.9176	33	29	26	5	28	22
Olfr101	-0.569894	0.0722025	0.873267	154.969	187.294	122.643	210	144	175	103	176	114
Olfr138	1.09166	0.0722371	0.873267	12.6758	7.84566	17.5059	14	9	3	21	28	9
Olfr750	0.753774	0.0734433	0.876057	42.3669	31.0249	53.709	38	31	23	38	105	41
Olfr936	-1.40632	0.0740784	0.876057	5.5158	8.02053	3.01106	10	11	4	3	5	2
Olfr1310	1.15672	0.0752323	0.880137	10.2837	6.54357	14.0239	5	7	6	13	20	12
Olfr659	1.38366	0.0767796	0.887652	14.9176	9.77316	20.062	30	6	1	17	37	14
Olfr495	-1.31181	0.0777749	0.887652	7.38226	10.946	3.8185	7	8	13	3	5	4
Olfr1446	1.06091	0.0805717	0.887652	17.9856	11.8101	24.161	9	22	5	17	30	28
Olfr517	-1.77787	0.0807328	0.887652	2.92673	4.64125	1.21221	3	9	2	1	2	1
Olfr2	-2.35123	0.0809971	0.887652	1.9441	3.15864	0.729575	4	2	3	2	0	0
Olfr20	0.700311	0.080999	0.887652	56.6071	43.1245	70.0896	51	30	41	44	98	80
Olfr1111	-1.14852	0.0820544	0.887652	12.7393	17.2518	8.22683	21	17	13	10	17	2
Olfr1052	-0.766573	0.0824015	0.887652	32.1405	40.144	24.137	42	42	32	15	35	27
Olfr976	-0.919095	0.0837765	0.893616	18.8762	24.9397	12.8128	27	22	22	13	20	9
Olfr373	-0.751768	0.0858871	0.89797	34.5648	44.0277	25.1018	56	29	41	26	34	20
Olfr1090	-1.288	0.0870465	0.89797	6.5546	9.3307	3.7785	8	7	10	3	3	5
Olfr1453	3.02115	0.0873262	0.89797	0.404248	0	0.808496	0	0	0	1	2	0
Olfr539	0.582614	0.0880301	0.89797	90.8191	71.7606	109.877	72	97	45	77	234	74
Olfr1255	0.878911	0.0883113	0.89797	31.0311	22.6683	39.3939	19	13	27	18	77	39
Olfr1355	-2.13196	0.0904128	0.910825	2.75062	4.61383	0.887417	0	8	4	0	4	0
Olfr846	-2.47961	0.0955371	0.94629	1.65139	2.93799	0.364787	1	2	4	1	0	0
Olfr825	1.16303	0.0956727	0.94629	9.28961	5.63476	12.9445	6	5	5	7	25	12
Olfr551	-1.82503	0.0977878	0.947133	3.29544	5.33869	1.2522	4	4	6	1	4	0
Olfr153	3.01673	0.0979398	0.947133	0.443709	0	0.887417	0	0	0	0	4	0
Olfr1094	1.01371	0.0983695	0.947133	15.6157	10.5997	20.6316	20	5	8	19	29	18
Olfr1408	-0.730019	0.101789	0.964799	50.5959	63.064	38.1278	78	46	57	21	70	37
Olfr1278	0.971514	0.102099	0.964799	15.5413	11.106	19.9767	4	14	11	12	23	26
Olfr1245	-2.13912	0.102865	0.964799	2.02525	3.38494	0.665563	1	5	3	0	3	0
Olfr288	3.57331	0.105007	0.976476	12.1816	3.42505	20.9381	14	0	0	0	78	9
Olfr850	-2.7766	0.106502	0.981983	0.416688	0.833377	0	0	1	1	0	0	0
Olfr455	0.460749	0.110302	1	398.442	332.094	464.789	426	303	255	339	817	396
Olfr524	0.526167	0.111898	1	186.899	152.324	221.475	179	129	131	146	387	204
Olfr434	-1.02077	0.116147	1	11.4583	15.7474	7.16926	13	12	17	4	13	7
Olfr348	0.956275	0.117046	1	12.9434	8.76013	17.1267	7	14	5	10	28	18
Olfr1287	-2.75078	0.117221	1	0.366969	0.733939	0	3	0	0	0	0	0
Olfr1080	-0.909328	0.117368	1	19.6122	25.3536	13.8708	30	21	22	6	29	13
Olfr1215	-0.865617	0.118067	1	17.8265	22.5447	13.1082	18	23	21	7	13	19
Olfr311	-2.67537	0.119534	1	0.282363	0.564726	0	1	1	0	0	0	0
Olfr519	-2.67537	0.119534	1	0.282363	0.564726	0	1	1	0	0	0	0
Olfr1036	-0.838783	0.120681	1	16.4508	20.9362	11.9653	29	24	12	13	18	8
Olfr1107	-0.893452	0.124011	1	16.1186	21.8109	10.4262	21	12	25	9	14	10
Olfr512	-1.10181	0.124462	1	7.31549	9.75706	4.87393	15	11	5	7	5	3
Olfr722	0.60091	0.12449	1	44.5201	35.4271	53.613	34	43	26	40	94	45
Olfr464	0.507879	0.125051	1	149.099	124.155	174.043	127	108	114	125	306	150
Olfr1241	0.688988	0.126828	1	32.965	25.133	40.797	27	21	23	24	68	42
Olfr169	0.5152	0.129063	1	131.172	106.105	156.239	170	131	44	141	325	81
Olfr1442	-0.558478	0.129322	1	65.8911	78.3974	53.3847	82	70	70	34	81	57
Olfr618	-1.12705	0.130315	1	11.1542	15.2799	7.02846	20	10	14	5	18	3
Olfr873	0.63457	0.130464	1	38.0591	30.6078	45.5105	36	20	30	44	60	40
Olfr1062	1.84387	0.132968	1	4.83365	2.27725	7.39005	8	1	0	3	12	9
Olfr1243	0.749309	0.133984	1	22.8105	17.0495	28.5715	22	14	14	26	46	22
Olfr675	-0.934535	0.134362	1	12.058	16.1133	8.00284	20	11	15	8	12	6
Olfr698	-0.817478	0.135158	1	35.9217	48.252	23.5914	63	16	54	15	38	24
Olfr77	-0.831394	0.135504	1	27.3482	35.1314	19.5649	44	20	35	8	35	22
Olfr643	-0.982768	0.140246	1	12.2169	15.7783	8.65563	21	14	12	13	14	2
Olfr890	1.09629	0.141106	1	7.85858	4.83447	10.8827	3	8	3	4	17	14
Olfr690	-0.722876	0.142174	1	33.3433	41.0804	25.6062	50	34	35	15	58	18
Olfr1226	0.456418	0.144069	1	156.123	132.147	180.098	128	129	116	124	304	167
Olfr1265	0.790212	0.144898	1	21.8196	16.4757	27.1636	22	9	16	29	42	18
Olfr869	-1.21602	0.14674	1	8.79047	11.8308	5.75011	8	10	13	0	15	6
Olfr121	0.567667	0.150478	1	43.5318	34.7779	52.2856	35	37	28	40	68	56
Olfr777	0.514149	0.151024	1	65.1965	55.8721	74.5209	41	47	60	52	103	81
Olfr448	-0.66034	0.160447	1	34.818	41.4517	28.1842	45	47	30	11	58	28
Olfr1508	0.535141	0.160689	1	99.5074	76.3777	122.637	71	117	42	48	321	84
Olfr1229	0.526652	0.163343	1	59.3649	50.4461	68.2838	32	69	40	56	132	46
Olfr1228	0.47999	0.164094	1	180.597	146.422	214.771	176	177	91	119	403	203
Olfr605	-0.69853	0.166579	1	21.0175	26.1355	15.8996	29	21	24	12	21	17
Olfr444	-1.54244	0.169469	1	2.99191	4.73161	1.2522	1	6	5	1	4	0
Olfr729	-0.578196	0.172658	1	40.8426	49.867	31.8183	50	39	49	25	55	26
Olfr937	-0.839902	0.175368	1	18.7262	24.406	13.0463	40	12	21	7	20	15
Olfr312	-1.52336	0.176032	1	2.67926	4.18523	1.17328	4	2	5	2	2	0
Olfr53	0.497641	0.176721	1	55.7658	46.069	65.4626	50	56	31	57	114	48
Olfr1238	0.554672	0.176784	1	39.0038	30.9494	47.0582	39	30	23	39	57	50
Olfr585	-1.29323	0.177177	1	3.65055	5.09746	2.20363	8	5	3	3	5	0
Olfr765	1.29649	0.178329	1	7.28622	4.62993	9.9425	15	3	0	9	10	11
Olfr912	0.822632	0.178975	1	30.2736	22.4775	38.0697	51	12	12	21	57	44
Olfr1167	-0.802508	0.179723	1	13.6429	17.0563	10.2294	32	16	8	12	10	9
Olfr1220	0.813092	0.184677	1	12.0975	8.86298	15.3321	9	16	3	12	33	9
Olfr18	-0.8165	0.184851	1	13.4416	17.1306	9.75259	15	18	15	5	23	7
Olfr57	-0.61432	0.185188	1	29.7791	35.7817	23.7765	53	36	22	18	43	19
Olfr1204	-0.858472	0.18598	1	10.2087	13.549	6.86849	9	13	14	5	10	7
Olfr967	2.07131	0.188788	1	2.02236	0.733939	3.31077	3	0	0	1	6	4
Olfr365	0.513985	0.189416	1	86.3115	71.3854	101.238	117	47	54	78	137	105
Olfr102	-0.972621	0.194161	1	13.3625	17.7687	8.9564	32	7	15	12	17	2
Olfr826	-0.960449	0.194973	1	9.07804	11.8583	6.29782	11	11	11	2	16	5
Olfr671	1.50117	0.196129	1	6.65467	3.57591	9.73342	12	2	0	4	10	15
Olfr1248	2.24801	0.196508	1	0.221854	0	0.443709	0	0	0	0	2	0
Olfr1112	-0.469731	0.198571	1	79.6092	94.2831	64.9352	89	79	92	67	97	47
Olfr520	-0.940101	0.199221	1	9.38442	11.8433	6.92552	12	15	8	4	21	2
Olfr972	0.595575	0.204829	1	28.77	22.7357	34.8043	29	20	18	25	63	29
Olfr1164	-1.13838	0.208864	1	4.47946	6.53449	2.42442	6	3	8	2	4	2
Olfr314	0.486052	0.209237	1	45.7006	38.2532	53.148	34	39	34	37	75	57
Olfr1219	0.439505	0.209915	1	87.4807	74.5963	100.365	89	64	63	92	161	77
Olfr19	-0.597855	0.211385	1	33.5049	38.0063	29.0035	44	37	30	15	26	44
Olfr32	0.534014	0.21215	1	52.8274	41.8301	63.8248	56	51	23	39	98	69
Olfr629	-0.57235	0.212203	1	43.2984	54.5588	32.038	50	28	65	23	52	30
Olfr411	-0.534923	0.213282	1	45.7858	53.2779	38.2937	69	64	31	23	62	40
Olfr308	-0.493416	0.213671	1	43.7212	51.0638	36.3786	62	48	40	38	56	25
Olfr432	-0.740982	0.214612	1	22.6344	27.9453	17.3234	44	20	21	7	32	19
Olfr771	0.708485	0.21469	1	15.4271	12.2023	18.652	9	12	12	18	29	14
Olfr1321	0.444395	0.214907	1	79.4481	66.2862	92.6101	75	76	46	61	157	88
Olfr1463	0.462121	0.21887	1	147.256	128.742	165.769	109	96	139	129	324	116
Olfr685	-0.455574	0.221408	1	87.7762	101.043	74.5096	156	89	67	62	132	56
Olfr183	0.504469	0.225254	1	39.7764	33.2435	46.3093	23	51	22	26	75	50
Olfr533	0.376353	0.225448	1	288.239	247.929	328.55	351	285	138	251	495	315
Olfr951	0.80183	0.228381	1	13.0878	9.35228	16.8233	11	16	3	22	16	13
Olfr113	-1.31121	0.228806	1	3.167	4.4573	1.87671	8	3	3	0	3	3
Olfr731	1.27295	0.229096	1	4.87533	2.50355	7.24712	5	4	0	2	13	9
Olfr1426	0.421567	0.230819	1	85.8082	71.9565	99.66	73	76	58	62	138	115
Olfr677	-0.522574	0.231	1	35.5242	42.5233	28.5251	48	24	45	20	32	35
Olfr1209	0.659523	0.231128	1	21.459	16.917	26.001	28	9	14	20	37	26
Olfr1155	0.710288	0.231562	1	12.7123	9.48499	15.9395	11	10	7	12	23	16
Olfr366	-0.67429	0.231772	1	14.5421	17.9914	11.0928	18	20	14	10	19	8
Olfr822	-0.864194	0.232447	1	9.676	12.3235	7.02846	15	11	10	5	18	3
Olfr135	1.50014	0.233166	1	1.87821	0.809372	2.94705	2	1	0	1	8	2
Olfr141	0.7704	0.234777	1	15.4468	11.6811	19.2125	26	7	6	15	31	17
Olfr279	0.404709	0.235735	1	98.3662	83.9424	112.79	88	110	53	76	196	103
Olfr701	0.438964	0.239166	1	54.0521	46.0349	62.0692	43	42	43	50	72	69
Olfr395	-1.44846	0.239776	1	2.14421	3.21914	1.06928	4	7	0	0	3	1
Olfr746	-0.868756	0.244142	1	8.90828	11.3758	6.44075	19	13	5	3	15	5
Olfr171	0.42158	0.244982	1	73.7515	61.7055	85.7976	72	72	41	71	179	50
Olfr1509	0.454068	0.245723	1	82.0025	66.5318	97.4732	86	86	35	55	227	67
Olfr1047	0.589874	0.246091	1	21.7106	16.8619	26.5593	16	18	14	15	35	33
Olfr955	-0.967805	0.246716	1	6.87082	8.77281	4.96882	17	8	4	4	14	1
Olfr889	-0.669056	0.247147	1	14.7233	18.3687	11.0779	19	14	18	13	14	8
Olfr1314	-1.1519	0.247649	1	2.67075	3.58157	1.75992	6	5	1	3	3	0
Olfr628	-0.770957	0.249843	1	12.1642	14.6339	9.6945	20	16	9	5	10	14
Olfr1322	0.54594	0.250739	1	35.3296	28.8734	41.7859	57	29	11	37	62	36
Olfr1024	-1.09307	0.251243	1	3.13265	4.38753	1.87777	3	5	4	1	5	1
Olfr1264	0.39241	0.253326	1	152.848	129.773	175.924	161	114	105	108	266	192
Olfr594	-0.428251	0.253398	1	62.9192	71.8217	54.0167	90	69	54	40	94	46
Olfr93	0.384901	0.255501	1	89.0735	77.3318	100.815	85	74	64	81	152	93
Olfr653	-0.496971	0.256057	1	64.6084	75.7729	53.4439	120	52	58	35	96	48
Olfr51	-1.10986	0.25714	1	3.12183	4.40587	1.83778	7	2	4	1	3	2
Olfr1393	0.465556	0.257756	1	39.8836	33.884	45.8832	35	31	30	39	79	35
Olfr622	0.530017	0.25816	1	32.9652	26.6111	39.3193	48	24	14	33	52	39
Olfr112	-0.535737	0.259125	1	30.2204	34.5332	25.9076	34	37	28	11	35	35
Olfr875	-0.526405	0.260485	1	33.238	39.1038	27.3721	65	34	24	20	45	25
Olfr821	-0.452166	0.260837	1	41.5895	49.6062	33.5729	34	44	53	23	48	36
Olfr1339	-0.435748	0.261283	1	73.0526	83.8483	62.2569	136	65	58	59	109	41
Olfr994	-0.482795	0.261537	1	49.8415	57.4748	42.2081	73	50	46	24	78	40
Olfr1377	-0.494404	0.261854	1	40.8669	48.6782	33.0556	64	31	45	29	54	26
Olfr1231	0.601595	0.263494	1	26.8512	21.7012	32.0012	46	15	11	26	56	25
Olfr476	0.45676	0.265231	1	42.1894	38.4843	45.8945	21	24	50	29	50	60
Olfr483	-0.730123	0.265452	1	11.4746	14.1892	8.76011	9	15	14	2	18	10
Olfr472	-0.412234	0.266769	1	196.834	255.663	138.006	163	76	373	126	131	156
Olfr734	0.588279	0.267191	1	17.6895	13.7731	21.606	17	14	10	22	23	21
Olfr695	-0.390143	0.267767	1	109.291	122.586	95.9971	139	126	94	62	187	79
Olfr52	-0.474753	0.268358	1	63.5753	74.0432	53.1074	125	54	51	40	99	41
Olfr624	0.900029	0.269192	1	6.70912	5.48047	7.93777	3	2	8	5	13	8
Olfr1333	-0.575569	0.270297	1	21.978	25.1557	18.8002	46	29	9	24	38	4
Olfr1140	-0.547806	0.272228	1	22.2255	27.3243	17.1267	15	29	28	10	28	18
Olfr642	-0.44501	0.273744	1	86.1767	99.7056	72.6478	130	63	93	42	111	81
Olfr543	-0.660883	0.274681	1	14.9893	18.3242	11.6544	28	15	13	8	23	9
Olfr229	-0.724448	0.274896	1	16.1578	18.7253	13.5903	21	20	14	9	41	3
Olfr24	-0.346782	0.275276	1	207.418	229.607	185.229	293	232	163	127	304	177
Olfr726	0.379668	0.275769	1	225.805	192.34	259.269	277	216	108	168	412	264
Olfr1469	1.0088	0.275912	1	8.16805	6.67628	9.65983	5	1	10	10	18	5
Olfr770	-0.728172	0.276048	1	11.9131	14.5584	9.26783	21	15	9	4	17	10
Olfr398	0.392644	0.276091	1	79.1328	68.7022	89.5634	89	52	59	72	127	87
Olfr1312	0.63797	0.276869	1	30.4044	22.6852	38.1235	38	29	8	17	62	45
Olfr885	-0.920945	0.277376	1	5.68825	6.83057	4.54594	8	4	7	3	1	8
Olfr215	-0.499302	0.282235	1	27.1679	31.5769	22.7589	29	38	24	12	41	23
Olfr1288	0.568435	0.282428	1	20.6725	16.0891	25.2559	16	22	10	24	58	9
Olfr740	0.359616	0.284674	1	428.918	408.32	449.517	289	269	490	476	643	330
Olfr125	-0.525402	0.291591	1	24.3427	28.4699	20.2156	32	26	24	11	33	22
Olfr828	-1.28308	0.292303	1	2.27911	3.38494	1.17328	1	5	3	2	2	0
Olfr1380	0.378152	0.292727	1	74.1608	64.7425	83.579	58	97	38	54	146	78
Olfr221	0.548721	0.293656	1	25.3057	19.5988	31.0125	34	16	12	23	31	39
Olfr345	-1.44966	0.294698	1	2.45801	3.96459	0.951429	1	2	6	2	1	0
Olfr998	-1.08277	0.295452	1	2.41867	3.40328	1.43407	5	2	3	1	3	1
Olfr1046	-0.513234	0.297628	1	25.0359	30.1389	19.9329	21	30	30	12	41	16
Olfr482	-0.742203	0.298247	1	12.5983	14.1742	11.0224	10	19	11	2	10	20
Olfr860	-0.581367	0.298281	1	20.3913	23.8228	16.9597	29	25	17	7	34	17
Olfr139	-0.579112	0.298824	1	27.7841	32.2402	23.3279	60	26	18	17	59	10
Olfr328	0.336784	0.299394	1	113.783	101.135	126.431	94	103	88	88	205	121
Olfr711	0.294879	0.29958	1	326.955	290.118	363.792	342	297	217	275	689	274
Olfr1193	0.393708	0.301034	1	71.9616	60.6879	83.2352	71	76	37	62	104	93
Olfr1290	0.532715	0.301292	1	19.033	15.5576	22.5083	18	14	13	19	32	21
Olfr1168	0.566364	0.30244	1	17.1802	13.9629	20.3975	12	12	14	11	32	23
Olfr586	0.602687	0.302541	1	22.6051	18.3848	26.8254	34	9	14	19	46	24
Olfr228	-0.796391	0.302553	1	11.3777	16.2906	6.46477	11	4	24	5	10	6
Olfr130	0.656705	0.302589	1	10.8238	8.5911	13.0565	11	4	9	13	12	14
Olfr933	-0.564934	0.303073	1	15.8715	18.9335	12.8096	20	15	18	10	14	15
Olfr813	-0.536682	0.304384	1	33.7665	39.216	28.3171	72	29	24	16	34	37
Olfr111	-0.40913	0.304614	1	41.4512	47.2134	35.6891	51	54	34	36	58	24
Olfr1181	1.57222	0.30469	1	2.42776	0.96024	3.89529	0	3	0	0	3	8
Olfr59	0.350563	0.305143	1	105.902	92.4689	119.334	133	83	65	104	174	106
Olfr251	0.542223	0.305222	1	23.1612	17.8532	28.4692	30	12	13	22	23	38
Olfr1053	-1.64287	0.305684	1	0.122323	0.244646	0	1	0	0	0	0	0
Olfr151	-1.64287	0.305684	1	0.122323	0.244646	0	1	0	0	0	0	0
Olfr679	0.74194	0.30726	1	25.3984	21.5332	29.2637	60	15	4	17	53	28
Olfr1412	0.413516	0.307306	1	69.297	58.0772	80.5167	92	55	35	61	168	52
Olfr281	0.326869	0.307568	1	203.465	179.784	227.146	199	153	160	144	374	227
Olfr700	1.01564	0.308376	1	2.91294	1.86339	3.96249	5	2	0	5	6	2
Olfr353	-0.61863	0.309144	1	12.5716	15.1837	9.95954	22	21	6	8	19	7
Olfr1307	0.543735	0.310817	1	18.7025	14.9116	22.4934	18	20	8	22	27	21
Olfr1417	0.347903	0.311169	1	75.8028	66.594	85.0117	77	61	55	77	111	80
Olfr623	0.86494	0.311963	1	9.44827	7.02136	11.8752	13	12	0	7	22	11
Olfr273	-0.435197	0.315228	1	41.9999	48.9305	35.0693	42	47	46	28	72	22
Olfr5	-0.465541	0.315774	1	32.304	36.9591	27.6488	51	38	24	17	53	24
Olfr1330	-0.357061	0.317246	1	91.1657	102.453	79.8779	124	89	85	62	138	66
Olfr1510	-0.44283	0.318215	1	39.4261	44.8197	34.0326	64	43	30	21	57	34
Olfr38	1.0812	0.318811	1	2.63045	1.84505	3.41584	1	5	0	4	7	1
Olfr1113	-0.791385	0.322244	1	15.0202	18.6981	11.3424	24	8	20	2	26	12
Olfr1504	-1.50136	0.322769	1	0.908904	1.3741	0.443709	3	2	0	0	2	0
Olfr120	0.373817	0.323005	1	52.6512	45.4587	59.8437	48	46	37	47	76	64
Olfr486	1.01942	0.326209	1	2.94562	1.81196	4.07928	4	1	1	2	6	5
Olfr895	-0.488021	0.32647	1	21.5682	25.5948	17.5416	26	20	25	17	22	16
Olfr1225	-0.436279	0.328463	1	36.1385	42.2111	30.0658	31	28	50	12	43	40
Olfr108	1.58017	0.329576	1	0.110927	0	0.221854	0	0	0	0	1	0
Olfr1311	-0.67157	0.33253	1	12.123	14.4556	9.79046	19	13	11	3	21	10
Olfr118	-0.772181	0.332592	1	14.1149	18.1791	10.0508	30	5	18	15	17	2
Olfr1263	0.333079	0.33345	1	104.42	94.5631	114.277	76	85	95	72	202	107
Olfr354	-0.623835	0.333467	1	17.394	19.7519	15.036	21	20	16	4	43	10
Olfr1262	0.321284	0.333997	1	105.239	93.6952	116.783	94	99	76	89	209	94
Olfr190	0.520916	0.334062	1	21.2805	16.8379	25.723	18	18	13	12	58	21
Olfr592	-0.432092	0.334376	1	39.0612	45.7345	32.3879	69	26	40	27	47	30
Olfr11	0.403607	0.334695	1	49.0165	41.0596	56.9733	51	46	27	33	97	58
Olfr73	0.456705	0.336257	1	32.3256	26.021	38.6302	27	35	16	18	59	47
Olfr358	-0.525194	0.338836	1	24.7253	28.4916	20.959	41	24	21	9	36	24
Olfr930	-0.652695	0.339905	1	9.54936	11.345	7.75377	11	11	10	3	10	11
Olfr584	-0.473278	0.342368	1	30.8695	36.3855	25.3535	57	22	30	20	45	20
Olfr270	-0.534545	0.343174	1	18.7965	21.2529	16.3401	24	24	15	9	17	23
Olfr1120	-1.0735	0.344908	1	5.29999	6.74363	3.85636	15	8	1	1	3	7
Olfr641	0.702643	0.34606	1	12.0603	9.30427	14.8164	15	16	1	16	15	14
Olfr397	-0.318397	0.346337	1	105.739	116.393	95.0847	136	133	79	69	155	88
Olfr484	0.878127	0.346749	1	4.1421	2.82363	5.46057	5	5	0	8	6	3
Olfr518	-0.361662	0.346941	1	96.5193	110.767	82.2715	149	67	103	69	130	70
Olfr493	1.69927	0.347631	1	1.00054	0.32008	1.681	0	1	0	4	1	0
Olfr1258	-0.331935	0.348124	1	330.564	399.936	261.193	324	192	505	238	382	222
Olfr1269	0.830217	0.348622	1	7.16496	4.88024	9.44969	10	6	1	4	16	11
Olfr282	-0.542164	0.349821	1	15.4216	17.3306	13.5125	25	19	10	21	10	9
Olfr1182	-0.631422	0.350608	1	11.6976	14.0873	9.30782	17	23	5	4	19	9
Olfr559	-0.616471	0.352316	1	15.73	18.9998	12.4603	20	12	20	20	16	4
Olfr399	-0.588295	0.352786	1	17.3087	20.263	14.3545	32	18	13	6	33	12
Olfr1359	0.378553	0.354889	1	47.1321	40.6801	53.5842	61	50	19	47	86	43
Olfr847	-0.607125	0.355539	1	19.3601	22.793	15.9272	30	13	22	4	27	21
Olfr694	-0.507641	0.35593	1	20.5472	24.4871	16.6072	33	16	22	14	30	12
Olfr390	0.320569	0.356879	1	76.5674	70.0259	83.1088	64	56	71	73	109	80
Olfr338	0.682694	0.35694	1	8.00984	5.95826	10.0614	11	7	2	8	14	10
Olfr611	-0.458239	0.35924	1	27.4024	31.4571	23.3477	45	27	23	15	46	19
Olfr1097	0.523897	0.359837	1	22.7793	17.4244	28.1342	28	17	10	15	33	38
Olfr635	-0.499038	0.361306	1	16.4117	19.281	13.5423	23	17	16	15	20	9
Olfr206	0.540455	0.364466	1	13.1861	10.5207	15.8515	10	14	7	8	31	15
Olfr204	0.433031	0.367389	1	28.0746	23.6227	32.5264	19	24	22	14	69	30
Olfr96	0.291814	0.367441	1	115.675	103.892	127.458	99	111	86	86	202	127
Olfr992	-0.383241	0.369309	1	35.1009	39.5371	30.6647	45	33	35	21	40	35
Olfr630	-0.492925	0.370871	1	37.8788	42.4888	33.2688	66	39	27	11	70	34
Olfr574	-0.913133	0.374244	1	3.99359	5.60168	2.38549	9	1	6	3	4	1
Olfr683	-0.379894	0.376069	1	47.4829	52.9992	41.9665	61	50	43	26	90	31
Olfr535	0.38318	0.376182	1	48.5541	41.4287	55.6795	57	57	18	34	115	44
Olfr547	-0.874667	0.376704	1	3.10236	4.00109	2.20363	3	7	2	3	5	0
Olfr346	0.358995	0.377267	1	45.3344	38.443	52.2259	29	37	38	25	56	76
Olfr736	0.425677	0.379836	1	24.9449	21.2436	28.6462	19	31	13	21	40	30
Olfr155	0.544108	0.37991	1	20.3122	16.8686	23.7558	20	31	4	29	23	20
Olfr218	-0.486374	0.382201	1	18.8505	21.9263	15.7747	27	19	18	11	33	11
Olfr1350	-0.326928	0.382323	1	62.3573	67.9727	56.742	101	63	45	68	93	28
Olfr727	0.25217	0.382658	1	487.423	436.583	538.263	543	532	260	344	867	546
Olfr555	-1.36406	0.384428	1	0.624797	0.884806	0.364787	1	2	0	1	0	0
Olfr502	0.466741	0.384912	1	18.1713	14.9814	21.3612	23	18	7	21	29	18
Olfr993	1.46176	0.384919	1	0.714676	0.32008	1.10927	0	1	0	0	5	0
Olfr1306	0.747206	0.391665	1	6.79502	4.74995	8.84009	5	3	5	2	22	8
Olfr1136	1.02267	0.392559	1	2.22855	1.52497	2.93214	1	4	0	4	3	2
Olfr145	-0.341858	0.394152	1	61.496	69.7118	53.2803	107	43	58	45	77	49
Olfr213	0.291249	0.396156	1	84.6445	76.416	92.873	70	81	65	62	162	85
Olfr1295	0.359604	0.398449	1	41.6045	35.8331	47.376	54	37	21	37	69	46
Olfr78	-0.466136	0.401215	1	37.8239	45.5483	30.0994	85	18	37	23	56	23
Olfr1276	0.682216	0.401636	1	10.9273	8.6883	13.1663	19	3	6	7	26	12
Olfr1512	-0.416927	0.402166	1	31.4724	35.0203	27.9245	47	35	24	13	59	25
Olfr1009	-0.394042	0.4062	1	34.7812	39.2662	30.2962	57	31	30	20	60	24
Olfr16	-0.291594	0.407042	1	131.378	141.825	120.93	170	156	98	70	228	111
Olfr402	-0.781626	0.407226	1	3.79815	4.58416	3.01213	8	5	2	4	7	0
Olfr1006	-0.480998	0.407679	1	22.132	24.9135	19.3505	40	20	17	15	48	8
Olfr1166	0.545747	0.409178	1	10.598	8.33153	12.8645	11	8	6	7	21	14
Olfr918	-0.502998	0.410049	1	13.477	15.2948	11.6592	19	6	17	9	5	18
Olfr776	0.335769	0.412076	1	52.0963	45.43	58.7626	66	53	24	43	105	49
Olfr988	-0.39218	0.41301	1	25.1288	28.527	21.7307	27	30	24	13	42	19
Olfr259	-0.54869	0.414278	1	8.6357	10.2189	7.05248	14	10	7	7	13	4
Olfr646	-0.704188	0.41552	1	6.97153	8.57052	5.37254	18	5	5	4	14	2
Olfr1179	0.68018	0.41562	1	6.49414	5.04945	7.93883	12	5	1	6	15	6
Olfr1197	0.309652	0.416647	1	55.7411	49.5868	61.8953	57	44	42	44	92	63
Olfr160	-0.512241	0.417435	1	15.1319	17.0826	13.1812	19	18	13	4	31	12
Olfr1313	0.8098	0.418087	1	5.16917	3.09228	7.24605	4	5	1	1	11	11
Olfr969	-0.369191	0.418907	1	41.5723	47.862	35.2826	52	28	51	20	57	38
Olfr1233	-0.40277	0.41918	1	25.2031	29.5778	20.8284	31	19	31	16	33	19
Olfr1480	0.767719	0.419752	1	5.58984	3.89257	7.28711	7	2	3	2	15	8
Olfr1280	0.355328	0.420529	1	41.2839	34.2943	48.2735	27	40	29	16	73	65
Olfr460	-0.424156	0.425007	1	20.6947	23.0979	18.2914	25	29	15	21	37	6
Olfr772	0.401981	0.425244	1	25.9821	21.8119	30.1522	31	22	14	18	59	26
Olfr1413	0.397518	0.425858	1	21.2314	18.9482	23.5147	13	22	17	18	40	20
Olfr749	-0.279487	0.425982	1	198.761	216.336	181.187	333	176	153	143	345	130
Olfr1433	0.672871	0.426649	1	7.3163	5.78339	8.8492	15	5	1	7	12	9
Olfr958	-0.360186	0.427552	1	46.4383	52.1637	40.7128	78	36	42	37	79	24
Olfr1511	-0.328681	0.42761	1	61.7471	68.8508	54.6435	135	59	33	51	66	53
Olfr1354	0.423628	0.430847	1	19.5125	16.5156	22.5094	29	15	9	20	34	19
Olfr916	-0.510372	0.432007	1	13.6003	15.872	11.3285	24	12	12	6	23	10
Olfr707	-0.435777	0.432386	1	27.0791	31.6985	22.4598	47	15	30	28	37	10
Olfr223	1.16195	0.432758	1	2.04522	1.00259	3.08786	2	0	1	0	3	6
Olfr49	0.308851	0.432862	1	52.26	45.3145	59.2055	54	57	27	79	66	39
Olfr978	-0.503542	0.433586	1	15.4492	18.0738	12.8245	33	12	12	7	19	15
Olfr1361	-0.389147	0.434326	1	78.9684	89.7452	68.1915	143	46	78	31	109	81
Olfr871	0.619915	0.435644	1	5.67205	4.69853	6.64557	4	2	6	4	7	9
Olfr1457	0.509137	0.435764	1	9.07822	7.40437	10.7521	8	9	5	11	14	9
Olfr1467	-0.501871	0.436746	1	13.6971	15.4822	11.912	19	13	13	4	18	16
Olfr1357	-0.353319	0.437407	1	43.7961	49.1114	38.4809	81	37	34	28	71	31
Olfr945	-0.996725	0.438068	1	1.17991	1.59132	0.768503	1	1	2	1	0	1
Olfr638	0.51971	0.438803	1	11.3379	8.55217	14.1237	14	8	5	11	11	19
Olfr1298	-0.426499	0.438891	1	20.5549	23.9613	17.1486	29	11	26	10	19	23
Olfr1098	0.505055	0.439881	1	12.9414	11.0638	14.819	8	6	14	5	24	19
Olfr1254	-0.390709	0.440856	1	21.7839	24.822	18.7458	26	24	21	14	36	14
Olfr907	0.859875	0.441496	1	2.70259	1.76961	3.63557	2	4	0	2	4	5
Olfr1141	-1.08788	0.441694	1	1.03183	1.3981	0.665563	1	2	1	0	3	0
Olfr247	0.629257	0.442167	1	7.18779	5.29068	9.0849	8	4	4	3	16	11
Olfr554	-0.356956	0.442217	1	25.7599	28.4194	23.1003	41	35	14	25	43	11
Olfr201	-0.457915	0.443363	1	13.8827	15.8113	11.9541	18	18	11	6	24	11
Olfr986	-0.587695	0.443818	1	8.36083	9.53641	7.18524	12	11	6	2	20	5
Olfr127	0.353528	0.444841	1	30.9731	26.5436	35.4026	32	28	19	20	63	35
Olfr775	0.540897	0.445027	1	12.7856	11.4022	14.169	12	4	14	16	23	8
Olfr15	0.210313	0.445856	1	587.141	533.314	640.968	664	599	349	400	1085	630
Olfr480	0.7889	0.446081	1	3.22334	2.27725	4.16944	8	1	0	8	2	2
Olfr702	-0.461935	0.448282	1	22.1104	28.3329	15.8878	23	10	38	18	22	11
Olfr55	0.245162	0.448926	1	104.842	95.5257	114.159	108	86	81	107	133	113
Olfr1247	0.322267	0.450137	1	40.0965	34.89	45.303	42	32	28	27	67	51
Olfr568	-0.657938	0.451088	1	4.58423	5.63476	3.53369	6	5	5	2	9	2
Olfr1384	0.229476	0.452246	1	225.288	209.926	240.651	215	174	198	175	393	222
Olfr1340	-0.340965	0.453185	1	243.558	260.005	227.111	324	183	238	82	514	206
Olfr1404	-0.272677	0.455129	1	63.1352	69.3204	56.9499	74	67	58	45	99	46
Olfr1425	0.377201	0.456013	1	19.7948	17.1431	22.4464	19	23	10	19	39	17
Olfr963	0.697934	0.45603	1	11.6323	9.19009	14.0745	25	8	1	6	19	19
Olfr1501	-0.307634	0.458398	1	42.5935	47.5923	37.5946	80	25	39	39	38	37
Olfr944	-0.377223	0.458799	1	20.425	22.9803	17.8696	30	20	18	21	26	11
Olfr1055	1.19068	0.460877	1	1.26586	0.733939	1.79779	3	0	0	1	1	3
Olfr129	-0.405666	0.461124	1	32.8118	35.3771	30.2466	55	30	24	11	40	43
Olfr1123	-0.34595	0.46167	1	26.5478	29.5158	23.5797	46	33	15	21	39	18
Olfr194	-0.660783	0.462273	1	6.70561	8.52132	4.8899	6	6	10	5	12	1
Olfr453	0.389578	0.462966	1	16.8803	14.7059	19.0546	14	16	12	17	27	17
Olfr116	-0.291613	0.463147	1	59.2968	64.4105	54.1831	72	58	55	29	91	58
Olfr893	0.732177	0.463475	1	3.13587	2.33434	3.93741	3	5	0	2	9	3
Olfr1105	-0.351645	0.464699	1	27.162	30.6318	23.6923	34	20	31	14	31	29
Olfr392	-0.317729	0.466163	1	40.2399	44.2035	36.2762	62	41	31	24	64	33
Olfr458	-0.548877	0.469174	1	7.92738	10.0556	5.79921	12	3	12	5	7	6
Olfr92	-0.291805	0.469691	1	89.2246	104.773	73.6767	99	48	127	55	107	74
Olfr599	-0.249473	0.471921	1	114.662	124.636	104.688	189	99	91	94	159	87
Olfr467	-0.375186	0.472181	1	21.4336	23.8776	18.9895	35	27	13	14	28	19
Olfr107	0.387619	0.473977	1	31.6395	26.0669	37.2121	40	22	18	15	63	44
Olfr90	-0.281155	0.474007	1	48.1102	52.4103	43.8102	56	60	38	29	77	40
Olfr845	0.882388	0.474893	1	1.62883	1.05402	2.20363	3	1	0	3	5	0
Olfr545	0.536618	0.475345	1	19.99	14.6282	25.3518	26	13	8	5	46	33
Olfr804	-0.447688	0.477237	1	11.0358	12.351	9.72064	18	12	8	9	9	11
Olfr952	-0.884518	0.478331	1	1.76581	2.35834	1.17328	1	5	1	2	2	0
Olfr704	0.46916	0.478524	1	11.1157	9.57534	12.656	9	7	10	16	18	7
Olfr1491	0.3167	0.480642	1	42.7779	36.751	48.8047	52	43	20	33	62	57
Olfr1102	-0.317542	0.481978	1	31.516	35.4812	27.5507	36	24	37	17	38	32
Olfr824	-0.37803	0.484094	1	20.2866	24.7935	15.7796	13	13	34	12	15	20
Olfr1033	-0.580934	0.486519	1	10.265	12.4322	8.09774	17	5	13	5	21	4
Olfr1328	-0.282096	0.487197	1	73.5232	78.0155	69.031	103	72	58	37	92	87
Olfr855	-0.38164	0.488657	1	16.2443	18.3058	14.1828	24	18	13	12	26	10
Olfr417	0.330225	0.489919	1	27.7419	23.7657	31.718	34	21	17	23	36	38
Olfr678	0.394279	0.490274	1	15.1572	12.8459	17.4685	14	15	9	10	35	15
Olfr192	0.438857	0.490801	1	16.5499	13.8553	19.2444	26	17	4	11	45	13
Olfr332	0.19639	0.491419	1	242.424	229.863	254.985	202	235	205	242	362	214
Olfr370	0.220212	0.49163	1	159.972	147.343	172.601	193	130	114	143	279	145
Olfr1218	0.452923	0.491845	1	15.695	15.0707	16.3192	11	5	21	10	28	16
Olfr248	1.2434	0.492261	1	1.34009	0.96024	1.71993	0	3	0	3	1	1
Olfr688	0.922656	0.492564	1	1.60998	0.809372	2.41058	2	1	0	6	1	0
Olfr1130	0.459938	0.492824	1	9.0634	7.47981	10.647	7	10	5	8	13	12
Olfr8	0.365114	0.49333	1	24.9797	20.1565	29.8029	19	26	14	11	38	43
Olfr550	0.256823	0.493751	1	71.3995	64.8201	77.979	103	42	51	68	85	85
Olfr827	-0.386918	0.49444	1	16.4118	18.7881	14.0356	10	27	15	7	19	18
Olfr452	0.270043	0.495313	1	43.3003	38.9367	47.664	46	48	24	41	71	42
Olfr1286	-0.467601	0.496055	1	8.66602	9.95369	7.37834	20	11	3	9	13	3
Olfr381	0.471722	0.49622	1	11.679	9.58218	13.7759	19	9	4	9	20	15
Olfr1015	0.30285	0.497234	1	38.2607	33.3719	43.1495	51	30	22	30	56	49
Olfr538	0.377987	0.497584	1	17.3678	14.7184	20.0173	18	21	7	26	22	14
Olfr319	0.289016	0.497736	1	40.4501	36.901	43.9991	46	24	35	32	62	46
Olfr658	0.484742	0.498338	1	20.4041	16.6973	24.1109	35	19	4	11	36	30
Olfr960	0.422863	0.499507	1	11.779	9.75706	13.801	15	11	5	12	17	14
Olfr1318	-0.257489	0.503105	1	61.0883	67.242	54.9345	60	68	60	48	105	35
Olfr307	-0.691512	0.503452	1	5.42431	5.63818	5.21044	11	6	2	2	2	10
Olfr474	-1.68275	0.505587	1	1.19816	1.66675	0.729575	0	2	2	2	0	0
Olfr693	-0.309346	0.506039	1	62.2132	67.2046	57.2218	91	49	57	24	102	64
Olfr672	-0.234359	0.50729	1	161.058	171.756	150.36	237	155	125	106	296	114
Olfr784	-0.338673	0.507684	1	24.8877	27.5611	22.2144	33	24	23	13	46	18
Olfr1424	-0.281118	0.507816	1	35.5512	39.1811	31.9212	41	59	20	26	52	27
Olfr902	-0.570614	0.509855	1	4.87938	5.29068	4.46808	8	4	4	5	1	6
Olfr1066	-0.632775	0.51081	1	4.43291	5.08838	3.77744	9	1	5	2	1	7
Olfr557	-0.223509	0.510988	1	114.422	124.176	104.668	136	106	111	82	175	89
Olfr1487	-0.307914	0.511977	1	28.0908	30.7082	25.4735	43	31	20	20	51	17
Olfr1450	0.721631	0.512935	1	3.94008	4.42645	3.45371	0	1	8	2	5	4
Olfr800	-0.352211	0.51305	1	20.7864	24.0424	17.5304	22	15	27	10	28	19
Olfr971	0.549394	0.513442	1	5.82858	5.08838	6.56878	9	1	5	7	9	5
Olfr801	0.256085	0.513938	1	45.3612	41.3156	49.4069	40	52	29	45	65	46
Olfr1223	0.542753	0.51457	1	7.88864	5.90683	9.87044	10	6	3	3	25	8
Olfr1282	-0.91281	0.515631	1	1.34052	1.79362	0.887417	0	4	1	0	4	0
Olfr1122	-0.398058	0.515928	1	16.6759	19.8995	13.4522	20	10	23	9	24	12
Olfr603	-0.540353	0.516168	1	4.93587	5.8314	4.04035	11	5	3	3	6	4
Olfr1180	-0.508535	0.517158	1	4.84381	5.68619	4.00142	7	6	4	4	6	3
Olfr943	-0.276823	0.518416	1	33.2995	36.2159	30.3831	43	45	22	23	50	27
Olfr46	0.241844	0.522285	1	75.9794	68.559	83.3998	68	66	60	43	156	82
Olfr65	-0.240979	0.523193	1	134.318	146.794	121.842	246	99	107	96	193	109
Olfr225	-0.386233	0.524464	1	15.1137	17.1582	13.0693	24	8	17	8	13	18
Olfr9	-0.271789	0.524585	1	61.8647	69.6262	54.1032	136	35	49	56	79	40
Olfr774	-0.901937	0.524998	1	2.68161	3.88915	1.47406	2	1	6	1	5	0
Olfr1251	0.249073	0.525856	1	45.9561	41.7593	50.1529	41	43	35	32	77	53
Olfr692	-0.26944	0.525999	1	82.5014	87.831	77.1718	135	75	60	52	175	48
Olfr58	0.474072	0.526717	1	6.31797	5.34776	7.28818	3	8	4	3	17	6
Olfr1325	-0.231015	0.526891	1	118.389	128.757	108.021	151	88	124	68	164	116
Olfr1014	-0.322209	0.528569	1	21.2547	23.3609	19.1484	30	26	15	13	34	17
Olfr1356	-0.382839	0.530062	1	13.5684	15.1438	11.993	15	15	13	5	24	12
Olfr1095	-0.618119	0.530655	1	3.72679	4.24574	3.20783	4	7	2	0	9	3
Olfr982	-0.294283	0.533085	1	35.4192	40.365	30.4733	57	20	39	29	46	24
Olfr1415	0.255978	0.536867	1	89.1359	80.4061	97.8657	97	60	73	58	202	79
Olfr843	0.308841	0.537217	1	22.7751	21.3604	24.1898	10	19	25	10	38	30
Olfr324	0.385489	0.53738	1	15.3659	12.9064	17.8254	14	20	6	17	16	20
Olfr1056	-0.3593	0.537542	1	14.3374	15.7085	12.9663	16	16	13	7	16	17
Olfr808	-0.262641	0.538615	1	36.9455	40.0722	33.8187	54	31	33	25	44	37
Olfr1034	-0.435655	0.539904	1	17.7234	20.2448	15.2019	34	10	17	6	35	13
Olfr1234	-0.342322	0.54104	1	15.1279	16.9374	13.3184	15	19	14	13	15	13
Olfr1054	0.37199	0.541347	1	13.5193	11.4718	15.5667	11	13	9	7	35	13
Olfr506	0.260083	0.542037	1	36.5399	33.0518	40.0281	51	29	22	36	63	32
Olfr167	0.240234	0.544794	1	104.56	94.042	115.078	136	76	71	87	241	74
Olfr1349	0.230477	0.545364	1	142.466	130.36	154.572	200	163	57	119	219	155
Olfr1232	-0.248655	0.545412	1	53.0518	58.9954	47.1082	59	43	60	35	82	40
Olfr583	0.824912	0.546774	1	1.49168	0.884806	2.09856	1	2	0	0	4	3
Olfr71	-0.252905	0.547787	1	33.4675	36.3966	30.5384	39	39	28	32	45	22
Olfr832	0.7037	0.547841	1	6.01071	4.04686	7.97456	10	5	0	2	9	13
Olfr985	-0.41521	0.548259	1	10.0886	11.0043	9.17293	18	11	6	7	8	12
Olfr616	0.394822	0.548653	1	10.6595	9.06889	12.2501	19	9	3	14	14	10
Olfr959	-0.257529	0.548796	1	53.4733	58.7781	48.1684	61	44	58	30	95	40
Olfr239	-0.221526	0.54987	1	68.3867	72.7636	64.0098	86	75	54	42	103	64
Olfr1336	0.256533	0.549943	1	50.6202	45.0734	56.167	64	47	28	34	99	54
Olfr385	-0.671571	0.550296	1	3.61981	4.29151	2.94812	11	5	0	2	10	0
Olfr564	1.41767	0.550338	1	1.10347	0.733939	1.47299	3	0	0	0	3	2
Olfr123	-0.24436	0.550475	1	42.2319	46.2554	38.2084	40	53	38	35	71	24
Olfr806	-0.243395	0.551291	1	45.0543	48.1052	42.0034	68	47	32	33	55	44
Olfr1152	-0.452482	0.551819	1	6.31757	7.27751	5.35763	8	7	6	7	9	2
Olfr1449	-0.474421	0.552158	1	6.23535	7.06029	5.4104	10	8	4	2	12	5
Olfr1183	-0.33101	0.552421	1	22.5066	24.7806	20.2326	34	37	9	10	42	18
Olfr780	-0.300836	0.552998	1	19.854	21.6187	18.0893	31	23	13	19	23	15
Olfr1257	0.216022	0.553249	1	113.362	105.113	121.612	111	88	97	82	235	98
Olfr703	-0.305536	0.553258	1	19.9164	21.7936	18.0392	27	25	14	13	29	17
Olfr651	-0.34889	0.553919	1	13.997	15.609	12.385	19	15	12	11	25	7
Olfr293	0.292456	0.553991	1	26.5011	25.4462	27.5561	17	20	29	22	48	22
Olfr723	0.241012	0.556126	1	52.3756	47.8424	56.9089	69	39	36	44	95	49
Olfr1389	-0.206644	0.556191	1	119.692	127.366	112.019	185	117	87	86	187	97
Olfr478	-0.387723	0.556447	1	13.4122	15.0512	11.7733	28	16	6	7	27	8
Olfr1039	-0.337918	0.556969	1	19.9888	21.4062	18.5714	17	17	23	4	28	27
Olfr243	-0.39827	0.557275	1	8.12531	9.38213	6.86849	9	8	9	5	10	7
Olfr481	-0.255549	0.558394	1	35.9201	38.6236	33.2166	62	38	22	30	64	20
Olfr791	0.253	0.559393	1	39.1589	35.9293	42.3885	52	26	29	36	70	34
Olfr922	0.537433	0.561021	1	6.49588	4.99802	7.99373	11	4	2	3	22	5
Olfr146	-0.282998	0.562667	1	27.9444	30.1241	25.7647	28	23	31	10	36	35
Olfr461	-0.274582	0.56376	1	37.0735	41.3336	32.8135	32	71	21	27	38	36
Olfr1044	-0.297931	0.563792	1	32.5038	35.9236	29.084	58	23	28	19	58	23
Olfr1419	-0.32954	0.565912	1	13.6049	14.8785	12.3312	21	16	9	15	20	6
Olfr403	0.298109	0.566581	1	27.7029	24.5603	30.8455	43	15	18	20	37	38
Olfr275	-0.739609	0.566792	1	1.89977	1.96283	1.83672	2	3	1	0	1	4
Olfr1513	-0.334693	0.567308	1	30.1273	33.6201	26.6345	63	20	23	14	57	22
Olfr266	-0.564535	0.567427	1	3.09343	3.50272	2.68414	2	3	4	0	3	5
Olfr670	-0.334359	0.56777	1	18.1585	20.2047	16.1123	21	15	20	7	32	16
Olfr132	0.191154	0.567809	1	130.046	122.919	137.173	112	114	115	97	255	112
Olfr924	-0.355678	0.568414	1	14.084	15.7062	12.4618	27	14	9	8	23	11
Olfr1299	-0.234328	0.568569	1	35.3811	38.1662	32.5959	41	43	28	31	45	28
Olfr521	-0.401796	0.568761	1	9.84313	11.4216	8.26469	26	11	3	8	15	5
Olfr1012	-0.313442	0.569301	1	29.9546	33.7573	26.1518	41	18	35	15	55	21
Olfr1441	-0.369992	0.569393	1	13.2631	14.8729	11.6533	27	13	8	7	21	11
Olfr1317	0.435225	0.569764	1	10.1352	9.13866	11.1318	24	7	2	9	19	9
Olfr612	0.303801	0.569932	1	17.824	16.3876	19.2605	13	14	17	19	21	19
Olfr1303	-0.278239	0.570003	1	30.1798	33.5972	26.7625	38	23	33	18	51	22
Olfr479	-0.224325	0.570315	1	40.2514	43.5529	36.9498	41	47	36	28	55	36
Olfr781	-0.415007	0.571574	1	14.4541	15.9269	12.9813	30	14	8	4	21	17
Olfr666	-0.229058	0.571726	1	75.1513	80.9549	69.3477	126	62	59	51	125	57
Olfr295	-0.392866	0.572371	1	9.15446	10.3333	7.97563	10	7	11	3	11	11
Olfr497	-0.656984	0.573173	1	1.93109	2.42812	1.43407	6	3	0	1	3	1
Olfr103	-0.276194	0.57358	1	28.9363	32.6369	25.2356	38	20	33	22	43	19
Olfr610	-0.209281	0.574827	1	81.1085	86.5804	75.6365	127	74	62	58	120	69
Olfr874	0.27485	0.57505	1	41.358	35.9053	46.8106	54	26	28	22	62	62
Olfr43	0.17492	0.576092	1	131.832	123.699	139.965	120	144	94	99	237	127
Olfr1382	0.206064	0.576671	1	58.501	55.417	61.5849	52	50	52	53	94	53
Olfr743	0.21504	0.577438	1	705.353	756.105	654.601	427	336	1060	807	732	490
Olfr823	0.462423	0.577883	1	9.48618	8.90776	10.0646	6	4	12	11	20	4
Olfr374	0.39341	0.57792	1	18.4858	13.8463	23.1254	27	13	6	11	17	38
Olfr1301	-0.208357	0.578752	1	78.2837	82.1217	74.4456	97	83	62	43	112	84
Olfr601	-0.221998	0.579213	1	57.364	61.603	53.125	82	48	51	36	82	54
Olfr803	-0.470747	0.579443	1	5.42237	6.32069	4.52405	13	5	3	3	10	3
Olfr1448	-0.218391	0.580729	1	82.5781	86.4223	78.7339	107	92	60	40	149	77
Olfr446	-0.224694	0.581389	1	90.1006	97.1277	83.0735	136	68	82	54	151	74
Olfr870	-0.29422	0.582954	1	16.7115	18.4476	14.9753	23	16	15	15	21	12
Olfr117	0.217219	0.583919	1	54.7423	49.6382	59.8463	58	45	41	36	85	69
Olfr809	-0.249578	0.584315	1	27.1712	29.7377	24.6048	28	25	29	17	32	28
Olfr854	0.886689	0.584781	1	0.415644	0.244646	0.586642	1	0	0	1	1	0
Olfr1253	-0.284798	0.585098	1	22.8082	24.5773	21.039	25	24	21	9	40	22
Olfr1431	-0.319199	0.585719	1	18.6271	19.1963	18.0579	19	23	14	10	14	28
Olfr866	-0.64643	0.587436	1	2.99493	3.86515	2.12471	4	1	5	4	3	0
Olfr427	-0.916507	0.588022	1	2.00081	2.54248	1.45915	2	0	4	4	0	0
Olfr1444	-0.40245	0.588834	1	9.78442	11.1884	8.38041	19	6	9	4	13	10
Olfr615	-0.212126	0.589469	1	128.484	139.614	117.354	182	87	131	79	208	105
Olfr851	0.247139	0.589589	1	38.0457	40.214	35.8773	16	22	57	25	46	41
Olfr133	0.250395	0.58962	1	30.1265	27.4913	32.7617	28	26	24	23	68	23
Olfr1079	-0.223686	0.59159	1	40.1421	42.7403	37.5439	40	34	43	19	47	50
Olfr513	0.63262	0.59193	1	3.22738	2.59733	3.85742	8	2	0	2	5	5
Olfr316	-0.276891	0.593828	1	31.2132	33.5685	28.8578	56	30	20	15	49	31
Olfr1385	0.190231	0.594382	1	98.7235	95.2345	102.212	96	67	98	85	159	89
Olfr1089	0.707586	0.594851	1	2.16906	1.66675	2.67136	0	2	2	5	2	1
Olfr1037	-0.223676	0.595548	1	41.8655	44.7775	38.9535	68	35	33	31	50	41
Olfr979	0.287034	0.596811	1	21.9643	19.72	24.2085	40	15	10	24	46	13
Olfr1032	-0.276511	0.597284	1	21.2222	23.129	19.3154	39	20	14	16	28	18
Olfr351	-0.357533	0.599017	1	9.93249	11.0009	8.86411	13	10	9	4	17	9
Olfr99	-0.190095	0.602052	1	91.0826	95.8216	86.3436	104	98	76	58	181	62
Olfr836	0.75113	0.602956	1	1.11601	0.733939	1.49808	3	0	0	3	0	1
Olfr763	-0.275692	0.603462	1	24.0227	27.2458	20.7996	60	12	17	23	25	17
Olfr561	-0.201592	0.60499	1	86.4294	91.5911	81.2677	148	72	63	76	154	48
Olfr730	0.241814	0.605063	1	30.6285	28.3156	32.9414	29	23	27	21	63	28
Olfr669	-0.174096	0.605281	1	122.031	129.324	114.738	172	109	102	95	179	100
Olfr469	0.282744	0.605658	1	16.1202	15.0076	17.2328	10	20	12	14	31	13
Olfr640	-0.198066	0.605809	1	101.49	107.979	95.002	161	86	80	70	173	77
Olfr202	0.291098	0.607034	1	20.1598	17.5628	22.7568	22	14	15	10	37	27
Olfr1381	-0.222224	0.607504	1	52.5739	56.286	48.8618	87	42	42	32	73	52
Olfr661	-0.280422	0.60891	1	40.685	43.615	37.755	69	29	34	16	82	34
Olfr1271	0.197009	0.609115	1	100.764	91.9707	109.557	101	61	93	52	139	148
Olfr25	-0.340158	0.610982	1	11.4836	12.4893	10.4779	12	9	13	3	15	15
Olfr1217	-0.173161	0.611087	1	90.2295	96.0985	84.3604	98	81	90	60	116	91
Olfr608	-0.342523	0.612202	1	14.7194	15.5701	13.8687	22	19	8	4	25	17
Olfr507	0.500717	0.612307	1	3.36277	2.84198	3.88357	9	2	0	6	4	2
Olfr67	0.217075	0.612564	1	57.2093	52.4881	61.9305	87	59	24	43	112	53
Olfr915	-0.578082	0.614685	1	2.08892	2.13204	2.04579	4	2	1	5	1	0
Olfr782	-0.342621	0.614847	1	15.1141	17.7915	12.4367	14	8	23	5	26	12
Olfr291	-0.250209	0.614898	1	30.7117	32.886	28.5373	54	31	19	18	59	22
Olfr414	0.184084	0.621108	1	109.596	100.477	118.715	133	100	70	73	224	105
Olfr544	-0.186289	0.621116	1	133.324	142.239	124.409	255	126	77	98	194	113
Olfr286	0.251757	0.621993	1	32.0699	28.4162	35.7236	42	23	21	21	81	25
Olfr159	-0.785373	0.62216	1	0.521938	0.64016	0.403715	0	2	0	0	0	1
Olfr294	-0.82302	0.623223	1	1.45434	1.44953	1.45915	2	3	0	4	0	0
Olfr735	0.291396	0.62352	1	15.2206	13.5502	16.891	25	12	7	14	24	16
Olfr410	-0.324361	0.623616	1	19.6688	22.8365	16.5011	48	9	16	10	27	17
Olfr1156	-0.787289	0.624356	1	1.88777	1.93882	1.83672	4	3	0	0	1	4
Olfr1396	0.176499	0.625193	1	104.366	95.5047	113.227	103	109	69	60	217	107
Olfr420	0.216898	0.625284	1	50.8875	47.2698	54.5053	85	33	31	41	80	54
Olfr287	0.204865	0.62753	1	63.3533	58.1797	68.5269	82	79	25	42	127	62
Olfr1341	-0.159459	0.629763	1	176.557	194.308	158.806	160	148	210	147	243	127
Olfr1106	0.22709	0.630198	1	34.5811	32.7079	36.4544	59	17	25	34	52	31
Olfr76	0.298977	0.630243	1	27.7354	24.3885	31.0823	40	36	6	17	43	38
Olfr910	-0.231146	0.631102	1	35.7391	38.7427	32.7355	42	28	38	19	69	26
Olfr313	0.257019	0.631604	1	18.5714	16.6024	20.5404	16	22	11	12	31	23
Olfr645	0.261443	0.631685	1	22.9064	19.792	26.0207	34	15	13	18	24	35
Olfr378	0.276122	0.633037	1	13.9811	12.4264	15.5358	17	13	8	12	23	15
Olfr968	-0.301813	0.633134	1	11.0255	12.0914	9.95954	18	16	5	8	19	7
Olfr181	0.186011	0.633738	1	44.3168	41.8886	46.7451	36	36	42	32	58	55
Olfr1335	-0.40556	0.635943	1	3.95951	4.50531	3.41371	4	3	5	2	3	5
Olfr1294	0.189629	0.636112	1	60.5445	57.1069	63.9822	83	38	48	50	97	60
Olfr652	-0.264335	0.638748	1	24.1459	26.4203	21.8715	43	16	21	12	37	23
Olfr1002	0.346711	0.640703	1	11.3723	10.3766	12.368	22	14	1	12	16	11
Olfr290	0.177351	0.642222	1	73.9287	70.2056	77.6519	87	47	66	55	114	80
Olfr1173	-0.224312	0.642896	1	26.7663	29.5354	23.9973	29	22	30	17	42	21
Olfr1462	0.741345	0.643318	1	0.453361	0.32008	0.586642	0	1	0	1	1	0
Olfr633	-0.181766	0.6434	1	89.6166	94.1231	85.1101	129	80	72	54	162	73
Olfr1040	-0.680683	0.643621	1	1.35776	1.54331	1.17222	5	1	0	1	0	2
Olfr285	0.142166	0.645561	1	187.05	189.375	184.725	157	98	233	154	190	214
Olfr649	-0.299991	0.646608	1	12.9652	13.9731	11.9573	27	15	5	9	30	5
Olfr1445	-0.548596	0.646623	1	2.51992	3.16206	1.87777	9	3	0	1	5	1
Olfr996	-0.697536	0.646886	1	0.936403	1.24724	0.62557	3	0	1	0	1	1
Olfr429	0.217458	0.647638	1	28.5514	26.0942	31.0087	37	34	12	23	51	28
Olfr1145	0.781892	0.648913	1	0.765613	0.32008	1.21115	0	1	0	0	0	3
Olfr905	0.507501	0.649247	1	6.28501	4.85623	7.71378	12	6	0	3	8	12
Olfr744	-0.196607	0.649468	1	30.4767	32.423	28.5304	39	33	24	25	42	25
Olfr1058	0.383776	0.649476	1	6.08702	4.95567	7.21837	9	7	1	9	5	7
Olfr697	-0.323177	0.650958	1	10.2879	11.4145	9.16122	10	20	5	13	9	6
Olfr1213	0.214568	0.65101	1	33.3344	30.2738	36.3951	47	33	16	23	68	32
Olfr699	-0.281844	0.651189	1	10.8569	11.6925	10.0214	14	13	8	8	12	11
Olfr97	0.179031	0.652064	1	44.991	41.7581	48.224	62	51	20	51	68	36
Olfr1281	0.18958	0.652108	1	38.733	35.6627	41.8034	36	39	28	23	76	41
Olfr510	0.274256	0.654071	1	11.728	10.4876	12.9685	13	10	8	9	20	13
Olfr1505	0.242246	0.65586	1	17.9099	15.9989	19.821	24	14	11	16	23	22
Olfr632	0.304385	0.6561	1	16.3612	16.4928	16.2297	47	14	1	18	29	8
Olfr1323	0.2438	0.656207	1	18.2115	17.876	18.5469	12	13	21	15	28	17
Olfr1364	0.139771	0.65634	1	137.383	130.658	144.107	111	163	100	95	295	109
Olfr1065	-0.188487	0.656378	1	38.2196	41.2462	35.1931	47	32	38	28	58	30
Olfr1420	0.143165	0.657403	1	122.932	118.303	127.561	123	104	107	114	191	108
Olfr887	0.199106	0.657482	1	27.8824	26.7539	29.011	20	25	27	22	40	30
Olfr1018	-0.139045	0.658004	1	282.367	307.928	256.806	269	216	337	198	428	222
Olfr1076	-0.524289	0.658548	1	3.08074	3.57815	2.58333	1	4	4	1	10	0
Olfr1206	0.237525	0.659377	1	18.5919	16.7292	20.4545	16	24	10	10	43	18
Olfr1240	0.154975	0.659561	1	106.859	100.148	113.57	134	95	72	84	190	101
Olfr64	-0.200477	0.659658	1	44.3623	49.2807	39.444	46	29	56	24	71	37
Olfr1133	0.265211	0.659808	1	12.721	11.5713	13.8708	8	14	10	6	29	13
Olfr577	-0.251418	0.659966	1	56.948	58.3691	55.5269	85	34	52	31	152	26
Olfr134	0.308433	0.660522	1	7.41388	6.39612	8.43164	12	6	3	11	9	6
Olfr1143	0.247286	0.661371	1	15.1706	14.0897	16.2516	12	14	13	18	20	13
Olfr862	0.57071	0.662531	1	1.21144	0.884806	1.53807	1	2	0	3	2	0
Olfr767	-0.2549	0.663085	1	15.6609	16.9043	14.4174	18	15	15	7	28	14
Olfr1270	-0.162474	0.66495	1	67.5487	73.0004	62.0969	67	63	71	59	101	45
Olfr1016	0.242724	0.665418	1	14.6402	13.2358	16.0446	19	14	8	15	24	13
Olfr788	0.140887	0.670169	1	130.835	122.256	139.414	134	132	92	90	202	153
Olfr209	0.217388	0.671834	1	21.3233	19.6765	22.9701	22	19	16	19	45	15
Olfr168	0.148688	0.673827	1	156.708	142.867	170.549	163	163	99	93	392	123
Olfr166	0.143138	0.674302	1	189.42	179.547	199.294	214	144	158	131	359	178
Olfr570	-0.185734	0.674699	1	39.4171	41.9505	36.8836	58	29	36	24	54	40
Olfr938	-0.319894	0.676114	1	5.86606	6.54357	5.18855	5	7	6	2	11	5
Olfr1260	0.151198	0.676885	1	79.75	74.3697	85.1304	80	83	55	56	177	63
Olfr961	-0.221762	0.677672	1	25.4283	26.7436	24.113	42	29	14	13	40	26
Olfr867	-0.316006	0.678995	1	8.81045	9.42448	8.19642	11	5	10	2	10	13
Olfr1496	0.233804	0.679283	1	20.8611	18.4875	23.2347	30	22	8	18	26	27
Olfr95	0.227236	0.679454	1	16.8267	16.0947	17.5587	10	25	11	16	31	12
Olfr1392	0.1251	0.683226	1	231.206	232.912	229.501	222	125	270	182	273	254
Olfr1344	-0.26162	0.683696	1	17.8661	18.8134	16.9187	30	15	13	6	30	20
Olfr1	0.170712	0.683795	1	74.4967	69.2143	79.7791	73	53	67	38	157	77
Olfr812	-0.160536	0.685283	1	45.318	47.4433	43.1927	59	47	35	33	64	42
Olfr1497	-0.262121	0.685444	1	25.2221	26.5232	23.921	45	18	19	7	49	26
Olfr317	-0.212988	0.687135	1	28.0054	30.0567	25.954	55	23	18	17	49	22
Olfr1138	-0.339073	0.690983	1	4.03208	4.36352	3.70065	5	5	3	5	3	3
Olfr1200	0.154697	0.692119	1	48.5965	45.5672	51.6259	44	51	36	32	80	55
Olfr620	0.265618	0.694959	1	8.32114	7.55524	9.08703	6	11	5	5	20	7
Olfr591	-0.229887	0.695033	1	18.7548	19.7771	17.7325	35	19	10	12	42	10
Olfr235	0.214039	0.695346	1	16.6142	15.3071	17.9213	17	22	8	15	27	16
Olfr437	0.20419	0.695532	1	27.1649	23.9771	30.3527	32	28	14	15	43	38
Olfr1406	-0.150372	0.696405	1	81.4079	84.6631	78.1527	126	80	55	54	127	75
Olfr263	0.129389	0.696437	1	104.402	99.5837	109.221	100	108	79	78	193	94
Olfr516	-0.147693	0.696715	1	63.2999	67.0778	59.5221	91	47	58	49	84	57
Olfr126	0.216206	0.698418	1	18.864	16.9499	20.7782	19	24	9	10	39	21
Olfr6	-0.137826	0.698425	1	150.733	154.697	146.77	173	141	131	75	258	154
Olfr684	0.206535	0.698434	1	18.3522	16.7716	19.9329	18	21	11	12	41	16
Olfr1391	0.11609	0.705055	1	154.498	148.683	160.314	189	118	126	152	207	146
Olfr44	0.167142	0.705817	1	39.8141	41.1333	38.4948	36	16	53	34	43	41
Olfr1416	0.161614	0.706051	1	52.3181	47.5219	57.1143	57	60	28	42	61	70
Olfr435	-0.227181	0.706418	1	11.7698	12.6436	10.8961	15	12	10	13	15	7
Olfr70	-0.266347	0.706668	1	8.9789	9.6782	8.2796	11	9	8	5	20	5
Olfr1495	-0.240887	0.708684	1	9.49742	10.1195	8.87535	17	9	6	11	11	6
Olfr1161	0.324605	0.709198	1	3.43021	3.04085	3.81956	3	4	2	4	7	2
Olfr913	0.221616	0.709206	1	21.775	20.7089	22.841	22	11	23	14	49	17
Olfr1337	0.612143	0.709763	1	1.99234	1.85997	2.12471	0	1	3	4	3	0
Olfr835	0.24107	0.710109	1	13.1869	12.0732	14.3007	20	8	9	10	28	11
Olfr272	0.202938	0.711671	1	20.8965	18.907	22.8859	27	24	9	15	33	25
Olfr91	-0.176831	0.711715	1	32.2775	33.054	31.5009	40	31	26	14	48	39
Olfr747	0.142428	0.712144	1	44.5158	42.0439	46.9878	49	49	28	48	71	34
Olfr1026	0.207961	0.714267	1	20.4062	20.1499	20.6625	15	13	24	14	41	16
Olfr1316	0.256797	0.714757	1	8.56576	8.17724	8.95427	8	5	9	10	13	6
Olfr498	-0.357431	0.71583	1	4.65859	5.25175	4.06543	11	8	0	6	3	3
Olfr152	0.267619	0.716216	1	10.2843	9.35588	11.2128	22	6	4	10	25	5
Olfr494	0.20936	0.716619	1	24.11	20.5796	27.6403	27	18	16	9	37	40
Olfr1346	0.162414	0.716737	1	76.6144	71.8973	81.3316	132	66	36	51	159	68
Olfr582	-0.186163	0.716981	1	49.1743	51.7236	46.625	88	35	37	22	83	50
Olfr593	-0.479784	0.717846	1	1.88826	2.08061	1.69591	3	1	2	1	6	0
Olfr1148	0.193742	0.719082	1	24.6815	23.5269	25.8361	33	13	22	19	47	21
Olfr1176	-0.139414	0.719157	1	90.7557	98.5303	82.9812	78	67	113	46	151	81
Olfr655	-0.150738	0.719208	1	70.5693	72.3178	68.8207	102	71	48	38	144	57
Olfr689	-0.150806	0.721295	1	67.1218	70.6045	63.6391	91	50	63	39	119	57
Olfr47	-0.200655	0.721895	1	25.5799	26.6202	24.5397	47	28	12	14	33	30
Olfr1158	-0.308099	0.722094	1	3.82001	4.16122	3.47879	6	2	4	5	2	3
Olfr676	0.214388	0.722137	1	20.2943	18.9736	21.615	33	10	15	17	44	14
Olfr553	-0.134378	0.722182	1	91.9186	94.9815	88.8556	137	91	63	60	149	84
Olfr598	-0.132396	0.722392	1	78.692	81.3054	76.0786	122	87	46	60	146	54
Olfr1162	-0.193904	0.722562	1	19.3391	20.8449	17.8333	21	17	20	11	35	15
Olfr508	-0.189521	0.723504	1	19.9073	21.9081	17.9064	29	11	22	18	22	16
Olfr371	0.286158	0.723586	1	4.88069	4.40587	5.3555	7	2	4	5	5	6
Olfr509	0.128759	0.724169	1	78.4193	74.1927	82.6458	101	68	54	62	125	80
Olfr1418	-0.178619	0.724414	1	28.6186	31.8298	25.4073	25	21	37	16	50	21
Olfr114	-0.433087	0.727836	1	3.7783	4.10395	3.45264	5	9	0	1	3	6
Olfr691	-0.159454	0.728217	1	67.3828	71.3557	63.4098	125	44	52	49	127	43
Olfr769	-0.142249	0.728387	1	35.4316	37.0551	33.8081	43	38	28	32	47	29
Olfr341	0.205283	0.728595	1	18.8813	19.5575	18.2051	5	22	22	15	21	20
Olfr1031	0.194874	0.729023	1	20.1304	18.2304	22.0304	25	17	13	11	43	21
Olfr1500	-0.139269	0.729758	1	52.9824	55.4295	50.5353	93	62	25	46	83	38
Olfr3	0.170458	0.730652	1	30.1192	27.3471	32.8912	34	37	14	15	69	30
Olfr995	0.266852	0.73163	1	7.53627	6.80998	8.26256	15	5	3	6	11	9
Olfr884	0.151113	0.732942	1	36.1574	33.5135	38.8014	44	39	20	25	61	40
Olfr1451	0.220612	0.733889	1	15.8219	13.1535	18.4903	10	11	14	3	22	31
Olfr589	-0.386673	0.73458	1	1.99059	2.32526	1.65592	4	1	2	1	4	1
Olfr888	-0.278493	0.736474	1	5.81113	6.48648	5.13578	10	3	6	7	8	2
Olfr1256	0.186627	0.73764	1	35.011	31.3129	38.7091	51	38	13	17	61	47
Olfr984	0.192571	0.738819	1	23.4084	21.8702	24.9466	42	25	7	17	39	25
Olfr355	-0.295609	0.739225	1	4.18984	4.78304	3.59664	2	7	4	3	4	4
Olfr1000	0.412771	0.739868	1	3.64881	2.67276	4.62486	7	3	0	2	3	8
Olfr1202	0.194738	0.740355	1	15.4574	13.8302	17.0845	12	18	10	8	22	23
Olfr794	-0.161037	0.740498	1	23.2203	24.4503	21.9904	19	33	18	11	41	22
Olfr142	0.127133	0.742087	1	52.6321	49.7798	55.4844	51	54	39	35	87	58
Olfr745	-0.117885	0.742817	1	155.081	161.714	148.448	263	123	113	117	242	129
Olfr74	-0.339865	0.743966	1	2.38789	2.93799	1.83778	1	2	4	1	3	2
Olfr556	-0.134587	0.744528	1	62.1524	67.5762	56.7285	55	44	78	32	103	55
Olfr606	0.174532	0.746908	1	41.4596	37.7332	45.1861	67	33	21	20	98	40
Olfr894	-0.428321	0.747695	1	2.34896	2.93799	1.75992	1	2	4	3	3	0
Olfr733	0.154054	0.748144	1	55.4564	52.4439	58.4688	71	31	49	64	111	26
Olfr648	-0.253266	0.74921	1	7.95786	8.70646	7.20926	17	11	2	4	15	6
Olfr1402	0.263934	0.749928	1	5.1156	4.41495	5.81625	6	6	2	4	16	2
Olfr1252	0.135009	0.752687	1	33.8298	32.2447	35.4149	38	30	26	28	59	30
Olfr473	-0.150607	0.7537	1	24.3824	26.3344	22.4305	23	23	26	21	32	19
Olfr50	0.385975	0.754249	1	3.95375	4.59567	3.31184	2	0	8	2	8	2
Olfr1129	0.299192	0.754366	1	7.49813	5.8554	9.14087	9	5	4	1	25	8
Olfr713	-0.142037	0.75526	1	39.0256	42.2924	35.7589	30	21	55	13	47	51
Olfr466	-0.15475	0.75528	1	23.0064	24.5866	21.4263	30	17	23	24	28	16
Olfr572	0.152497	0.758603	1	24.9163	23.6455	26.1871	38	32	8	24	44	19
Olfr1198	0.1307	0.760002	1	38.3138	36.3361	40.2914	39	34	31	24	73	38
Olfr477	0.10221	0.760181	1	184.937	185.046	184.827	202	103	200	135	249	199
Olfr214	0.150438	0.760591	1	26.762	24.8139	28.7102	37	30	12	23	37	30
Olfr810	-0.141924	0.761309	1	55.0016	57.8798	52.1234	83	34	52	28	87	56
Olfr654	0.151467	0.762694	1	26.3465	24.2548	28.4382	30	32	13	17	42	32
Olfr1100	0.167186	0.763017	1	19.1406	18.4922	19.7889	14	15	20	10	40	18
Olfr1126	-0.233486	0.764628	1	6.64638	7.12664	6.16613	10	5	6	8	11	2
Olfr681	-0.115628	0.765237	1	63.3991	64.5706	62.2276	75	53	57	35	81	78
Olfr1436	0.626566	0.766579	1	0.834722	0.64016	1.02929	0	2	0	0	1	2
Olfr1279	0.276813	0.7679	1	5.43174	4.96133	5.90215	3	10	2	6	4	7
Olfr1320	-0.149459	0.768496	1	20.0445	20.8094	19.2797	29	22	13	20	34	11
Olfr357	0.159965	0.769085	1	37.8641	35.7248	40.0034	64	21	26	20	71	42
Olfr1362	-0.113554	0.771613	1	115.568	119.578	111.559	178	90	92	78	209	91
Olfr380	0.127101	0.77165	1	33.0231	32.2195	33.8267	24	31	32	19	63	32
Olfr1042	0.149908	0.772165	1	26.965	25.3959	28.5341	32	18	23	15	53	28
Olfr1305	0.1625	0.77276	1	20.5356	18.9609	22.1104	23	16	16	11	47	19
Olfr1428	-0.0981862	0.773607	1	97.131	100.103	94.1593	94	111	81	61	184	77
Olfr384	0.489983	0.773863	1	0.344177	0.244646	0.443709	1	0	0	0	2	0
Olfr725	0.207266	0.774246	1	12.8151	12.5418	13.0885	23	20	1	9	26	10
Olfr389	0.122481	0.774413	1	32.3519	31.7725	32.9313	24	28	33	25	40	37
Olfr1170	0.170697	0.777077	1	28.2269	26.5107	29.9431	41	13	24	13	59	30
Olfr1019	0.114655	0.778411	1	39.4839	37.7136	41.2541	47	37	28	33	68	35
Olfr815	-0.210653	0.778545	1	10.9579	12.8187	9.09721	17	3	15	11	12	6
Olfr665	-0.104671	0.778605	1	104.814	107.362	102.265	116	88	99	53	170	112
Olfr790	-0.205619	0.779256	1	8.9533	9.22541	8.68118	11	14	4	3	16	10
Olfr525	0.101109	0.779329	1	115.928	112.996	118.86	155	79	97	99	191	100
Olfr1447	-0.142523	0.780883	1	31.1008	32.7582	29.4434	44	19	31	15	48	33
Olfr1137	0.250341	0.78095	1	4.27285	3.87765	4.66805	8	6	0	5	11	1
Olfr920	-0.163294	0.781152	1	17.1639	18.2933	16.0344	20	13	18	9	32	14
Olfr530	0.13252	0.781173	1	56.6638	56.1776	57.1501	54	30	65	82	70	29
Olfr1283	0.103757	0.781541	1	61.1512	59.3171	62.9852	30	79	52	23	146	55
Olfr613	-0.148381	0.782115	1	17.0404	17.9583	16.1225	21	16	15	13	24	15
Olfr639	-0.187344	0.78587	1	8.85213	9.1169	8.58735	15	9	5	7	9	10
Olfr470	0.244357	0.786165	1	4.75258	4.39661	5.10856	2	9	2	2	7	7
Olfr1048	0.164133	0.786818	1	14.1927	13.0335	15.3518	20	11	9	10	20	18
Olfr150	-0.133284	0.786957	1	64.8633	70.1235	59.6031	84	33	76	40	121	45
Olfr488	0.118243	0.787254	1	58.6006	55.965	61.2361	77	31	53	33	78	79
Olfr54	0.123999	0.788086	1	35.7953	33.955	37.6356	56	28	22	30	73	26
Olfr881	-0.170642	0.792322	1	16.3123	16.3156	16.3091	19	14	14	4	36	17
Olfr339	-0.122063	0.792538	1	41.701	46.5381	36.8639	34	28	57	26	67	31
Olfr352	0.283096	0.794146	1	4.40265	4.17938	4.62593	4	10	0	3	5	6
Olfr1484	0.0948435	0.796015	1	96.5257	98.781	94.2704	85	48	122	59	115	117
Olfr859	0.128996	0.796362	1	24.0825	22.7357	25.4292	29	20	18	16	41	26
Olfr974	0.108247	0.798008	1	47.0132	44.8826	49.1438	59	39	35	34	91	41
Olfr447	0.149894	0.798242	1	17.2254	16.6723	17.7784	27	9	14	14	28	16
Olfr292	0.131812	0.799332	1	22.2846	20.6551	23.9141	26	19	16	14	32	29
Olfr948	0.161338	0.799417	1	13.6555	14.6992	12.6117	10	3	22	12	8	16
Olfr970	0.128268	0.801717	1	22.6032	22.1104	23.096	28	14	21	21	35	19
Olfr394	-0.130983	0.801969	1	20.0938	21.1169	19.0706	25	18	18	15	34	15
Olfr1104	0.0906934	0.80239	1	120.939	118.139	123.738	170	82	98	110	204	95
Olfr267	-0.145036	0.804035	1	22.1538	22.3194	21.9883	31	30	10	9	37	26
Olfr368	-0.152126	0.804959	1	14.2923	14.8305	13.754	25	16	7	9	29	10
Olfr323	-0.160696	0.805101	1	12.0987	12.599	11.5984	24	13	5	10	14	12
Olfr1178	0.180335	0.805772	1	15.3959	14.5986	16.1933	34	10	6	8	38	12
Olfr147	-0.10896	0.805899	1	32.3619	33.1146	31.6092	40	36	23	20	55	30
Olfr412	0.155898	0.805968	1	10.5238	9.85084	11.1968	18	9	5	12	18	7
Olfr485	-0.151328	0.806222	1	11.5007	12.4196	10.5819	7	11	14	5	14	14
Olfr1472	-0.216084	0.806663	1	4.63355	5.18782	4.07928	6	2	6	2	6	5
Olfr1124	0.114966	0.808961	1	28.8962	26.9996	30.7928	31	35	16	25	34	35
Olfr802	-0.190046	0.811761	1	6.75353	6.75855	6.74851	14	4	4	5	4	10
Olfr1261	0.0850399	0.813877	1	116.505	111.869	121.142	130	101	93	77	232	103
Olfr197	0.178175	0.814521	1	5.72897	5.14889	6.30906	9	6	2	9	10	2
Olfr1086	-0.207172	0.814809	1	6.27818	7.48565	5.0707	7	2	10	4	9	4
Olfr143	-0.203285	0.814905	1	10.292	11.5999	8.98409	27	14	1	4	23	6
Olfr304	0.217319	0.815083	1	3.81729	3.41236	4.22221	4	6	1	3	5	5
Olfr872	0.192591	0.815163	1	4.55479	4.11887	4.99071	4	5	3	4	5	6
Olfr814	0.146891	0.815172	1	10.8183	10.2429	11.3936	12	10	8	9	22	8
Olfr66	0.178139	0.815325	1	7.25599	6.95177	7.5602	14	3	5	9	12	4
Olfr419	0.103132	0.81641	1	88.3729	83.3657	93.3801	138	78	48	50	164	96
Olfr1020	0.115946	0.818656	1	20.8739	20.096	21.6518	19	21	17	14	40	19
Olfr811	-0.103733	0.81875	1	37.78	38.1057	37.4542	41	38	31	17	79	34
Olfr1331	0.175858	0.820322	1	10.4371	10.0316	10.8427	14	3	11	4	15	15
Olfr1045	-0.0851638	0.820525	1	64.0808	65.8899	62.2718	72	53	61	39	91	69
Olfr818	-0.118056	0.820939	1	23.0294	25.5732	20.4855	23	11	32	15	24	24
Olfr965	0.195582	0.822105	1	9.3687	8.32245	10.415	12	4	8	2	20	13
Olfr1082	0.22778	0.823399	1	6.45459	5.83482	7.07437	16	6	0	7	4	9
Olfr1057	0.117618	0.824991	1	17.4678	16.7294	18.2061	22	13	14	16	23	18
Olfr853	0.345851	0.825716	1	0.478503	0.513297	0.443709	0	0	1	0	2	0
Olfr1494	0.0887779	0.828609	1	52.0601	50.1728	53.9474	49	76	27	33	87	56
Olfr156	0.0856338	0.828725	1	40.1983	38.9996	41.397	41	44	29	34	67	35
Olfr491	0.0795217	0.828942	1	97.944	100.708	95.1797	95	56	116	76	133	94
Olfr741	-0.0718234	0.829085	1	282.179	303.173	261.184	225	246	330	264	412	182
Olfr575	-0.142511	0.829374	1	11.2915	11.856	10.727	22	9	7	8	17	10
Olfr1196	-0.0733545	0.829511	1	90.5544	92.9592	88.1496	108	86	76	73	139	76
Olfr578	-0.0858268	0.830272	1	90.0973	89.9205	90.2741	131	91	56	57	204	60
Olfr1154	-0.102405	0.830528	1	24.0402	24.7076	23.3728	30	27	17	18	43	18
Olfr1084	0.214533	0.831719	1	2.30849	2.23148	2.38549	1	3	2	3	4	1
Olfr1423	-0.0805827	0.832285	1	50.5928	52.2881	48.8975	40	51	51	28	67	59
Olfr1131	0.216851	0.832982	1	3.43074	3.4067	3.45477	10	3	0	3	7	2
Olfr1459	-0.0930104	0.834178	1	38.6036	40.0526	37.1545	34	35	40	19	78	32
Olfr1010	-0.189458	0.835017	1	4.63344	5.08254	4.18435	9	9	0	5	7	2
Olfr211	0.0627001	0.835447	1	320.573	310.153	330.992	406	277	238	226	518	331
Olfr1222	0.066857	0.836754	1	120.701	116.8	124.601	141	108	93	101	159	130
Olfr299	0.126777	0.83779	1	21.4187	19.2753	23.5621	29	14	15	8	33	33
Olfr1022	0.338212	0.837968	1	1.2835	1.05402	1.51299	3	1	0	0	5	1
Olfr63	0.0829407	0.838134	1	43.4714	42.9977	43.9452	51	28	42	36	57	45
Olfr569	-0.12142	0.838185	1	28.1971	26.906	29.4882	34	26	20	6	63	33
Olfr768	-0.104095	0.839051	1	19.3399	19.9931	18.6866	17	19	19	13	21	23
Olfr250	0.0979652	0.839472	1	36.7409	35.8276	37.6543	66	23	24	27	58	37
Olfr109	-0.073508	0.84162	1	68.2667	72.5869	63.9465	76	42	79	64	72	61
Olfr1211	0.0938698	0.841869	1	28.3782	27.0351	29.7212	23	30	23	13	58	30
Olfr1099	-0.0971961	0.84442	1	25.5809	26.1309	25.0308	45	28	12	21	51	15
Olfr301	-0.0922185	0.845139	1	26.5466	27.13	25.9631	42	27	16	22	39	23
Olfr157	0.0940043	0.845354	1	22.4861	21.6062	23.3659	27	18	18	25	26	21
Olfr820	-0.0718662	0.845701	1	75.1854	78.3703	72.0005	91	47	80	52	88	83
Olfr523	0.0559538	0.845819	1	280.279	270.796	289.762	284	297	207	181	448	308
Olfr1410	0.101558	0.846755	1	24.8181	24.1671	25.4692	33	15	22	16	43	25
Olfr1387	-0.077677	0.847174	1	82.0707	85.7428	78.3985	118	51	79	56	123	76
Olfr906	0.203213	0.851182	1	2.62813	2.42812	2.82814	6	3	0	2	4	3
Olfr148	-0.142283	0.851862	1	8.19233	8.46181	7.92286	16	11	2	8	8	8
Olfr1388	-0.0775862	0.852384	1	37.7682	38.3925	37.1438	38	46	28	26	81	24
Olfr382	-0.262662	0.85256	1	0.782687	0.757943	0.807431	1	0	1	0	0	2
Olfr39	0.117942	0.852608	1	13.4539	13.0278	13.8799	26	8	8	11	19	14
Olfr617	-0.113195	0.853038	1	17.1394	17.8566	16.4222	35	13	10	11	25	17
Olfr798	-0.0905964	0.855395	1	23.7065	24.1852	23.2277	31	23	18	15	40	22
Olfr1342	-0.0705806	0.855693	1	56.2965	58.4637	54.1292	55	46	59	33	86	57
Olfr1440	0.0700409	0.855845	1	45.6277	44.3177	46.9376	52	49	31	42	77	36
Olfr262	-0.154195	0.858119	1	5.0491	5.87599	4.22221	2	4	8	3	5	5
Olfr732	-0.134723	0.85814	1	5.95416	6.13313	5.77519	7	9	3	3	12	5
Olfr609	0.0700085	0.858183	1	43.461	41.9721	44.95	61	38	29	47	58	37
Olfr361	-0.0889027	0.859819	1	28.5102	28.1806	28.8397	40	27	19	15	38	37
Olfr297	-0.125743	0.860192	1	13.7703	14.5562	12.9844	32	13	5	7	27	11
Olfr356	0.189989	0.861087	1	3.49364	3.14371	3.84358	5	6	0	6	2	3
Olfr456	0.24007	0.861544	1	1.10679	1.22323	0.990357	5	0	0	1	1	1
Olfr1221	-0.13645	0.861832	1	7.78658	7.67644	7.89671	12	10	3	4	9	11
Olfr876	0.102349	0.864422	1	21.5291	21.1215	21.9366	46	18	8	15	36	21
Olfr1030	0.0834898	0.865319	1	41.4237	40.0286	42.8188	73	42	17	27	74	41
Olfr714	-0.101557	0.865423	1	14.1961	15.5268	12.8655	10	12	18	8	23	12
Olfr1499	-0.161495	0.866148	1	2.95446	3.15864	2.75028	4	2	3	4	4	1
Olfr576	0.19501	0.867465	1	3.2393	2.86598	3.61262	7	2	1	1	11	2
Olfr13	-0.0866188	0.868442	1	23.0497	23.1586	22.9408	31	23	16	12	40	24
Olfr1347	0.0610392	0.868657	1	87.6878	84.7408	90.6347	114	83	59	64	165	76
Olfr1157	-0.07952	0.868824	1	29.9802	30.1709	29.7895	45	31	18	19	63	22
Olfr566	0.0846094	0.870393	1	22.768	21.5707	23.9653	35	23	11	21	28	25
Olfr1013	0.0734169	0.871266	1	41.4287	41.2097	41.6477	45	27	42	27	76	37
Olfr433	-0.0935266	0.87139	1	98.9204	93.6205	104.22	156	61	70	39	291	63
Olfr1465	0.250464	0.871663	1	1.98966	1.3741	2.60522	3	2	0	1	1	5
Olfr549	-0.0604089	0.871843	1	124.218	126.012	122.425	206	132	65	93	186	117
Olfr1109	-0.252244	0.8719	1	1.90595	2.27383	1.53807	3	0	3	3	2	0
Olfr1329	0.125805	0.872661	1	6.38645	6.38704	6.38585	13	2	5	6	8	6
Olfr140	0.0354669	0.87334	1	1011.98	1037.48	986.484	943	694	1139	820	1213	1036
Olfr552	0.0644553	0.874143	1	94.9929	92.7423	97.2435	159	72	60	71	176	80
Olfr1272	-0.10505	0.875394	1	9.64388	9.82683	9.46093	20	9	4	11	10	8
Olfr1383	-0.0680981	0.877211	1	51.8249	51.6676	51.9822	66	34	48	25	64	71
Olfr1199	0.0957115	0.877489	1	10.5975	10.1011	11.0939	13	12	6	11	21	6
Olfr441	0.0606394	0.877597	1	46.4335	45.3742	47.4928	50	41	39	34	69	49
Olfr1284	-0.112753	0.878103	1	6.14223	6.32635	5.95812	7	8	4	4	13	4
Olfr1443	0.0552652	0.879166	1	176.695	189.543	163.846	143	98	240	129	248	153
Olfr748	-0.0571014	0.880801	1	64.0699	64.7134	63.4264	84	61	48	44	108	58
Olfr857	-0.0801311	0.885252	1	16.3407	17.3056	15.3759	17	9	20	12	15	19
Olfr23	-0.107363	0.885602	1	9.75495	9.7754	9.73449	19	8	5	5	12	13
Olfr710	-0.0730101	0.885681	1	25.6522	26.9838	24.3205	28	18	28	30	33	15
Olfr1454	-0.0918863	0.885947	1	13.4256	14.1024	12.7487	22	8	12	11	23	9
Olfr119	0.0668041	0.886224	1	36.306	36.6233	35.9888	48	20	36	34	59	26
Olfr1277	-0.0780066	0.888792	1	17.785	17.662	17.908	13	26	12	6	29	23
Olfr1189	-0.0722498	0.888823	1	21.904	22.3664	21.4416	17	20	23	8	38	25
Olfr203	-0.114664	0.889596	1	10.896	11.113	10.6789	20	5	9	4	27	8
Olfr1507	-0.0413546	0.890276	1	272.231	271.05	273.411	294	311	194	159	496	261
Olfr342	-0.0672923	0.891095	1	28.6245	29.2817	27.9672	29	18	32	12	39	37
Olfr919	-0.0875299	0.891202	1	14.0785	14.5459	13.6111	17	10	14	8	30	10
Olfr715	-0.0496496	0.89178	1	102.638	105.86	99.4161	91	96	103	69	200	74
Olfr94	0.0744688	0.89193	1	26.1055	25.9734	26.2377	43	13	22	17	43	26
Olfr1043	-0.0729632	0.893433	1	19.6057	19.8469	19.3645	40	17	9	21	20	18
Olfr372	-0.072561	0.897129	1	18.6207	18.7437	18.4978	25	17	14	10	36	17
Olfr656	0.0523686	0.897585	1	46.0175	44.9294	47.1056	76	47	22	46	73	35
Olfr901	0.0470151	0.89787	1	60.6415	62.1288	59.1541	49	46	69	45	78	63
Olfr305	-0.0916496	0.898686	1	8.48337	8.56125	8.40549	13	12	3	7	10	9
Olfr62	-0.0605098	0.898727	1	44.3883	44.47	44.3067	72	39	28	24	82	43
Olfr981	-0.100596	0.89881	1	11.5848	12.1041	11.0656	28	10	4	5	18	13
Olfr796	-0.0461744	0.899037	1	75.0085	76.9605	73.0564	90	61	69	60	116	63
Olfr787	0.0656792	0.899176	1	21.1372	21.6177	20.6567	21	13	24	22	26	17
Olfr1427	0.0314016	0.899417	1	471.097	475.323	466.872	370	495	441	328	819	410
Olfr786	0.0581377	0.900336	1	36.172	33.6278	38.7161	40	36	24	20	47	52
Olfr935	-0.0753316	0.90055	1	12.4704	12.8848	12.056	11	11	13	6	19	14
Olfr1249	-0.0894693	0.900749	1	8.4058	8.06854	8.74307	6	11	6	3	9	14
Olfr198	0.0876064	0.902354	1	12.1306	13.1924	11.0688	7	7	18	8	24	7
Olfr1461	-0.0830188	0.90319	1	16.2294	19.0353	13.4234	12	7	27	16	16	10
Olfr644	0.0526385	0.90476	1	52.5183	51.2332	53.8034	70	36	44	31	86	58
Olfr1135	-0.0786206	0.907101	1	8.96534	8.6276	9.30309	13	9	5	13	6	8
Olfr459	-0.0782568	0.907462	1	10.7643	11.2181	10.3105	11	9	11	13	16	5
Olfr149	0.0748865	0.908292	1	17.4825	15.3164	19.6487	22	15	10	8	19	31
Olfr600	-0.0778097	0.908434	1	14.3725	15.009	13.7359	32	8	9	9	18	16
Olfr957	-0.0643372	0.90877	1	18.1355	17.9343	18.3368	23	16	14	9	26	23
Olfr318	-0.0514104	0.909056	1	42.5251	42.1984	42.8518	58	41	29	24	90	35
Olfr344	0.350712	0.909565	1	1.37671	0.978585	1.77483	4	0	0	0	8	0
Olfr705	0.0491051	0.910783	1	41.6969	40.272	43.1217	58	43	24	28	81	37
Olfr393	0.0433404	0.915646	1	41.8577	40.2858	43.4296	41	40	34	40	39	50
Olfr284	-0.0624631	0.916761	1	13.1444	14.0109	12.2778	8	12	16	6	20	14
Olfr362	-0.0504468	0.917151	1	87.8966	96.3007	79.4924	154	26	98	55	95	95
Olfr1188	-0.113695	0.917173	1	1.94602	2.01426	1.87777	3	4	0	1	5	1
Olfr1259	-0.0442406	0.918922	1	35.6109	35.2373	35.9844	39	45	22	20	82	26
Olfr597	0.0390132	0.924577	1	134.783	133.937	135.629	217	81	107	85	215	141
Olfr706	-0.043944	0.924767	1	32.8566	32.758	32.9552	38	30	27	17	66	30
Olfr868	-0.0456529	0.928306	1	21.2169	21.2678	21.166	23	20	18	12	32	24
Olfr298	-0.0655374	0.92832	1	7.91123	7.84789	7.97456	3	11	7	2	9	13
Olfr1475	0.146661	0.928526	1	0.609434	0.489292	0.729575	2	0	0	2	0	0
Olfr487	-0.0480248	0.928662	1	17.8158	17.9583	17.6733	21	16	15	11	27	19
Olfr48	0.0418083	0.930139	1	32.9341	34.1791	31.6892	27	22	40	20	59	28
Olfr558	0.0402028	0.930236	1	48.4851	47.7064	49.2638	70	33	39	34	97	38
Olfr1110	-0.029082	0.930616	1	125.672	127.346	123.997	128	114	116	81	211	118
Olfr17	-0.0245193	0.930932	1	239.556	241.675	237.438	237	266	192	173	400	212
Olfr1216	-0.0419786	0.931781	1	40.0957	41.0429	39.1486	38	19	50	13	55	55
Olfr829	-0.0762755	0.932134	1	3.45421	3.45471	3.45371	6	3	2	2	5	4
Olfr686	-0.0492115	0.93515	1	13.4722	13.0666	13.8778	17	15	8	9	15	18
Olfr921	0.0395528	0.935723	1	31.7246	31.2754	32.1739	39	23	28	21	65	25
Olfr310	0.0832167	0.935749	1	3.61024	3.72678	3.4937	10	4	0	2	7	3
Olfr917	-0.104485	0.937314	1	1.24351	1.05402	1.433	3	1	0	0	1	3
Olfr1028	0.0427405	0.938431	1	21.8833	21.3057	22.4609	47	13	11	29	39	8
Olfr1378	0.0700136	0.940099	1	5.32604	5.13981	5.51228	10	2	4	2	7	8
Olfr904	-0.079596	0.940227	1	3.15692	3.30384	3.01	8	1	2	2	3	4
Olfr1242	0.0317635	0.940388	1	40.4626	39.7132	41.212	57	34	29	31	62	40
Olfr231	-0.0446503	0.940647	1	21.486	21.6072	21.3649	37	28	7	11	40	21
Olfr816	-0.0372459	0.941892	1	28.5403	29.1102	27.9704	38	17	28	15	45	31
Olfr1437	-0.0356933	0.943746	1	22.8162	24.1933	21.439	20	17	27	19	29	20
Olfr571	-0.0267007	0.944255	1	98.6434	101.972	95.3152	150	58	91	87	141	80
Olfr1239	-0.0597232	0.944258	1	8.63725	8.81516	8.45933	19	5	5	3	15	10
Olfr1338	-0.0376817	0.945668	1	15.5572	15.4788	15.6356	14	12	16	10	14	22
Olfr619	-0.0422124	0.947784	1	12.4189	12.5168	12.321	15	10	11	9	28	7
Olfr716	0.0206086	0.949116	1	114.886	114.194	115.578	134	102	95	101	162	106
Olfr1351	-0.0596049	0.951503	1	5.29612	5.82232	4.76992	12	1	5	5	6	4
Olfr1250	-0.0268658	0.952449	1	30.0095	30.0406	29.9784	40	28	22	22	48	28
Olfr424	0.0330093	0.952633	1	16.7032	16.2766	17.1299	22	18	10	13	34	12
Olfr724	-0.036746	0.95274	1	12.1823	12.4562	11.9083	15	5	14	14	7	13
Olfr98	-0.219289	0.954723	1	0.822074	0.978585	0.665563	4	0	0	0	3	0
Olfr457	-0.0345655	0.954941	1	14.1848	15.2821	13.0874	9	12	18	8	24	12
Olfr347	-0.049673	0.956326	1	2.94999	2.88998	3.01	5	2	2	2	3	4
Olfr27	-0.0283314	0.956655	1	23.4885	22.5425	24.4346	29	21	17	11	32	33
Olfr128	0.0319704	0.958848	1	16.8446	16.0411	17.6482	20	22	8	8	30	20
Olfr178	0.0331909	0.959875	1	8.6503	8.63326	8.66734	7	12	6	7	13	8
Olfr1195	-0.0343293	0.960166	1	9.18888	8.72704	9.65072	10	10	6	5	28	4
Olfr1186	-0.0417665	0.960312	1	5.02289	4.60817	5.43762	6	5	3	7	13	0
Olfr401	0.0352136	0.960826	1	15.6364	16.5706	14.7022	41	6	9	8	24	16
Olfr983	0.0206521	0.961104	1	71.1882	74.0584	68.318	93	32	80	47	96	74
Olfr69	-0.0226094	0.962012	1	29.2114	29.3708	29.052	48	23	20	23	44	27
Olfr522	0.0144187	0.962038	1	352.043	350.529	353.557	539	263	262	331	589	253
Olfr1324	-0.0164592	0.965238	1	53.3554	53.0962	53.6146	63	60	36	55	93	32
Olfr303	-0.0186678	0.965284	1	34.7012	34.6407	34.7617	57	39	16	36	52	25
Olfr631	-0.0696541	0.965452	1	0.342434	0.32008	0.364787	0	1	0	1	0	0
Olfr340	-0.0739431	0.966325	1	0.23325	0.244646	0.221854	1	0	0	0	1	0
Olfr1184	0.0188908	0.967741	1	26.2498	25.6347	26.8649	33	26	18	32	43	14
Olfr1348	0.0155279	0.96789	1	229.269	220.662	237.876	298	274	117	124	377	270
Olfr1490	-0.0229657	0.967976	1	14.8505	14.3892	15.3118	19	16	9	10	18	19
Olfr1289	0.0248029	0.969209	1	9.39917	9.72621	9.07212	7	9	10	8	15	7
Olfr1366	0.022551	0.969264	1	21.1225	21.1776	21.0673	31	12	19	15	43	15
Olfr12	0.0136616	0.969332	1	120.965	119.749	122.18	163	102	92	96	220	95
Olfr878	0.0184431	0.96951	1	34.9332	34.362	35.5045	49	25	28	20	58	38
Olfr1115	0.0160422	0.96951	1	35.7195	36.4597	34.9792	40	24	37	32	45	33
Olfr33	-0.0147397	0.971417	1	60.0918	59.7944	60.3892	83	48	47	37	104	59
Olfr1246	0.0194888	0.971777	1	23.5176	25.3984	21.6369	27	9	31	17	35	19
Olfr657	-0.0217001	0.972703	1	11.558	11.6834	11.4325	15	9	10	8	22	9
Olfr975	-0.0254402	0.973503	1	4.85034	4.74995	4.95072	5	3	5	4	3	7
Olfr137	-0.0179313	0.974583	1	20.463	21.6325	19.2935	14	20	23	16	37	13
Olfr212	0.0101648	0.975939	1	142.78	143.05	142.509	172	115	125	114	242	117
Olfr1205	-0.0160874	0.976539	1	17.8765	17.5329	18.22	24	22	9	12	26	20
Olfr1308	0.0152086	0.976969	1	19.1019	19.329	18.8749	19	17	18	19	32	12
Olfr1370	0.00953272	0.978293	1	138.979	137.739	140.219	171	112	117	91	224	142
Olfr1535	-0.00948588	0.98049	1	47.0252	47.1047	46.9456	49	60	31	46	65	39
Olfr1275	-0.0184512	0.980557	1	6.93749	6.95159	6.92339	8	14	1	2	17	6
Olfr122	0.0083345	0.98155	1	112.578	117.138	108.018	98	89	126	96	178	83
Olfr1121	0.0267987	0.981814	1	2.73849	2.5459	2.93108	7	1	1	3	1	4
Olfr849	-0.0127894	0.981829	1	16.582	16.2617	16.9022	23	22	7	21	18	13
Olfr195	0.0123055	0.983094	1	19.0702	18.5505	19.59	25	18	13	11	32	21
Olfr430	-0.0103157	0.984234	1	148.125	139.168	157.082	182	84	132	47	376	140
Olfr1029	-0.014841	0.984396	1	10.0948	10.2829	9.90677	19	16	1	13	16	4
Olfr738	0.0105598	0.984724	1	24.5309	25.4292	23.6325	35	11	26	16	42	21
Olfr807	-0.00871784	0.985511	1	22.1229	22.0863	22.1595	24	25	16	16	39	19
Olfr805	0.00583626	0.98721	1	80.8067	79.9052	81.7082	95	76	63	56	127	82
Olfr124	-0.00453329	0.987344	1	322.241	322.007	322.476	310	296	295	191	559	319
Olfr668	0.005598	0.98966	1	31.9881	32.3717	31.6045	44	21	29	29	42	29
Olfr1390	0.000435039	0.991279	1	5.3788	4.43895	6.31864	4	6	3	1	5	12
Olfr320	-0.0339831	0.991399	1	1.0273	0.96024	1.09436	0	3	0	3	0	0
Olfr1208	-0.00324648	0.99237	1	89.7989	92.1053	87.4926	78	79	93	64	129	88
Olfr1101	0.00446664	0.99316	1	28.8171	28.7775	28.8568	28	22	29	14	47	33
Olfr1368	-0.00279998	0.993715	1	78.3022	77.1158	79.4886	103	74	55	55	115	84
Olfr222	-0.0018824	0.994409	1	378.171	377.718	378.623	565	296	282	401	505	298
Olfr1411	0.00207136	0.99517	1	109.622	108.524	110.72	140	123	68	92	164	101
Olfr987	0.00221681	0.996111	1	40.8174	40.6895	40.9453	72	32	25	30	77	32
Olfr180	0.00216754	0.996307	1	34.7131	35.008	34.4182	49	19	33	21	46	41
Olfr914	0.000460873	0.996854	1	7.60605	7.07863	8.13347	14	5	4	1	15	11
Olfr667	-0.00176584	0.996862	1	25.7768	24.901	26.6526	36	15	22	14	68	16
Olfr350	-0.00144813	0.997388	1	32.0361	33.0107	31.0615	28	24	36	18	54	31
Olfr1489	0.00224475	0.997409	1	6.17946	6.29892	6.05999	4	7	6	4	8	7
Olfr1118	0.0104065	0.997886	1	5.89519	4.33952	7.45087	7	5	2	2	3	15
Olfr742	-0.000641906	0.998359	1	361.846	376.467	347.225	362	250	405	361	462	280
Olfr1212	0.000296413	0.998872	1	45.0764	47.0305	43.1223	29	51	46	42	78	26
Olfr1394	0.00119043	0.998963	1	28.8573	28.0504	29.6642	35	24	23	14	47	35
Olfr1386	0.000252916	0.999285	1	345.376	344.88	345.872	346	364	280	247	556	328
Olfr450	0.000732417	0.999814	1	14.9163	14.196	15.6366	19	17	8	11	16	20
Olfr1360	-0.000300739	1	1	4.32841	4.61967	4.03715	0	0	9	0	0	10
Olfr1008	-1.62837e-16	1	1	0	0	0	0	0	0	0	0	0
Olfr1061	-1.62837e-16	1	1	0	0	0	0	0	0	0	0	0
Olfr1128	-1.62837e-16	1	1	0	0	0	0	0	0	0	0	0
Olfr1151	-1.62837e-16	1	1	0	0	0	0	0	0	0	0	0
Olfr1367	-1.62837e-16	1	1	0	0	0	0	0	0	0	0	0
Olfr1371	-1.62837e-16	1	1	0	0	0	0	0	0	0	0	0
Olfr1373	-1.62837e-16	1	1	0	0	0	0	0	0	0	0	0
Olfr176	-1.62837e-16	1	1	0	0	0	0	0	0	0	0	0
Olfr26	-1.62837e-16	1	1	0	0	0	0	0	0	0	0	0
Olfr331	-1.62837e-16	1	1	0	0	0	0	0	0	0	0	0
Olfr504	-1.62837e-16	1	1	0	0	0	0	0	0	0	0	0
Olfr514	-1.62837e-16	1	1	0	0	0	0	0	0	0	0	0
Olfr663	-1.62837e-16	1	1	0	0	0	0	0	0	0	0	0
Olfr761	-1.62837e-16	1	1	0	0	0	0	0	0	0	0	0
Olfr773	-1.62837e-16	1	1	0	0	0	0	0	0	0	0	0
Olfr834	-1.62837e-16	1	1	0	0	0	0	0	0	0	0	0
Olfr883	-1.62837e-16	1	1	0	0	0	0	0	0	0	0	0
Olfr891	-1.62837e-16	1	1	0	0	0	0	0	0	0	0	0
Olfr908	-1.62837e-16	1	1	0	0	0	0	0	0	0	0	0
Olfr926	-1.62837e-16	1	1	0	0	0	0	0	0	0	0	0
