# Supplementary material for: Concentration-Dependent Recruitment of Mammalian Odorant Receptors
Source: eNeuro. 2020 Apr 15;7(2):ENEURO.0103-19.2019. doi: 10.1523/ENEURO.0103-19.2019 (PMC7189481; doi:10.1523/ENEURO.0103-19.2019)
Supplement: Extended Data Figure 2-10. — Differential expression data for dorsal ventral RNA-Seq. Download Figure 2-10, XLSX file. [file enu-eN-NWR-0103-19-s17.xlsx]

## Sheet: Table Dorsal Ventral RNA-Seq
Dor/Ven Classified ORs	logFC	FDR < 0.05	Dorsal1	Dorsal2	Dorsal3	Ventral1	Ventral2	Ventral3	Classification		Dor/Ven Unclassified ORs	logFC	FDR > 0.05	Dorsal1	Dorsal2	Dorsal3	Ventral1	Ventral2	Ventral3	Average reads	gene name	is Class I OR	inferred zone index		gene name	gene strand	gene locus	is OR	is Class I OR	inferred zone index	Dor-Ven
Olfr26	-5.85464	1.02673e-05	6	4	11	0	0	0	Dorsal		Olfr176	1.22352e-16	1	0	0	0	0	0	0	0.142857	Olfr176	#N/A	#N/A		Olfr16	+	chr1:172950408-172958357	yes	no	1.05	Dorsal
Olfr589	-4.90152	3.77092e-09	23	20	25	0	2	0	Dorsal		Olfr1061	1.22352e-16	1	0	0	0	0	0	0	0.142857	Olfr1061	no	low expression	1	Olfr1408	-	chr1:173128048-173137374	yes	no	1.25	Dorsal
Olfr658	-4.50374	2.78279e-20	532	272	501	13	26	18	Dorsal		Olfr1248	1.22352e-16	1	0	0	0	0	0	0	0.142857	Olfr1248	no	low expression	2	Olfr1406	-	chr1:173181852-173190640	yes	no	1.05	Dorsal
Olfr575	-4.48633	1.11001e-17	392	180	368	10	20	11	Dorsal		Olfr1282	1.22352e-16	1	0	0	0	0	0	0	0.142857	Olfr1282	no	low expression	3	Olfr218	+	chr1:173197807-173206336	yes	no	1.05	Dorsal
Olfr613	-4.48272	3.09854e-20	547	329	531	11	30	24	Dorsal		Olfr1367	1.22352e-16	1	0	0	0	0	0	0	0.142857	Olfr1367	no	low expression	4	Olfr1404	+	chr1:173212391-173218583	yes	no	1.05	Dorsal
Olfr576	-4.48096	1.98552e-13	101	61	81	0	6	5	Dorsal		Olfr1371	1.22352e-16	1	0	0	0	0	0	0	0.142857	Olfr1371	no	low expression	5	Olfr433	+	chr1:174040704-174044411	yes	no	1.05	Dorsal
Olfr64	-4.47464	6.59115e-21	687	408	729	20	42	22	Dorsal		Olfr1373	1.22352e-16	1	0	0	0	0	0	0	0.142857	Olfr1373	no	low expression	6	Olfr432	+	chr1:174049204-174054752	yes	no	1.05	Dorsal
Olfr671	-4.42179	8.92485e-20	262	164	262	7	14	11	Dorsal		Olfr331	1.22352e-16	1	0	0	0	0	0	0	0.142857	Olfr331	no	low expression	7	Olfr430	+	chr1:174066604-174072273	yes	no	1.05	Dorsal
Olfr1512	-4.41693	2.5715e-18	416	217	318	7	18	20	Dorsal		Olfr504	1.22352e-16	1	0	0	0	0	0	0	0.142857	Olfr504	yes	low expression	8	Olfr427	+	chr1:174096890-174103224	yes	no	low expression	Dorsal
Olfr1022	-4.34569	3.36597e-12	45	31	49	2	1	3	Dorsal		Olfr761	1.22352e-16	1	0	0	0	0	0	0	0.142857	Olfr761	no	low expression	9	Olfr231	-	chr1:174113210-174121162	yes	no	1.05	Dorsal
Olfr593	-4.34109	5.59863e-11	41	20	62	0	2	4	Dorsal		Olfr834	1.22352e-16	1	0	0	0	0	0	0	0.142857	Olfr834	no	low expression	10	Olfr424	+	chr1:174131516-174138257	yes	no	1.05	Dorsal
Olfr918	-4.33971	2.57187e-17	270	116	227	5	7	20	Dorsal		Olfr891	1.22352e-16	1	0	0	0	0	0	0	0.142857	Olfr891	no	low expression	11	Olfr420	+	chr1:174155632-174162195	yes	no	1.05	Dorsal
Olfr564	-4.32503	2.03969e-05	7	10	9	0	1	0	Dorsal		Olfr926	-1.82569	0.276558	0	1	0	0	0	0	0.182365	Olfr926	no	low expression	12	Olfr419	-	chr1:174248513-174252061	yes	no	1.05	Dorsal
Olfr640	-4.30781	3.10823e-26	1474	741	1426	38	84	64	Dorsal		Olfr503	2.59512	0.129131	0	0	0	0	1	1	0.304162	Olfr503	yes	low expression	13	Olfr338	+	chr2:36373518-36382433	yes	no	1.5	Dorsal
Olfr922	-4.302	8.10329e-16	114	62	103	2	5	7	Dorsal		Olfr773	2.49366	0.148626	0	0	0	0	0	2	0.306947	Olfr773	no	low expression	14	Olfr348	+	chr2:36784212-36789998	yes	no	1.05	Dorsal
Olfr561	-4.29719	1.98747e-19	618	335	519	15	35	26	Dorsal		Olfr474	-0.0155615	1	0	0	1	1	0	0	0.428571	Olfr474	no	low expression	15	Olfr50	+	chr2:36790537-36794464	yes	no	1.05	Dorsal
Olfr641	-4.28909	1.3573e-14	102	76	108	2	9	4	Dorsal		Olfr908	3.14575	0.0636255	0	0	0	1	2	0	0.437661	Olfr908	no	low expression	16	Olfr3	-	chr2:36811491-36817032	yes	no	1.25	Dorsal
Olfr649	-4.28433	6.51693e-20	635	319	625	19	35	26	Dorsal		Olfr1506	-3.13184	0.0701143	0	0	3	0	0	0	0.438588	Olfr1506	no	low expression	17	Olfr350	+	chr2:36846309-36851702	yes	no	1.6	Dorsal
Olfr612	-4.2814	5.37194e-17	329	177	324	8	21	14	Dorsal		Olfr159	1.11031	0.433448	2	0	0	1	1	2	0.919064	Olfr159	no	low expression	18	Olfr351	-	chr2:36857538-36862660	yes	no	1.05	Dorsal
Olfr618	-4.27712	2.73941e-13	465	264	369	5	34	25	Dorsal		Olfr663	-2.14368	0.132244	4	2	0	0	1	0	1.01889	Olfr663	yes	low expression	19	Olfr352	+	chr2:36868459-36872785	yes	no	1.05	Dorsal
Olfr586	-4.26009	1.68577e-21	816	419	784	24	46	35	Dorsal		Olfr514	0.770709	0.59779	0	0	3	1	2	1	1.0854	Olfr514	no	low expression	20	Olfr355	-	chr2:36925189-36928897	yes	no	1.05	Dorsal
Olfr585	-4.25818	8.19613e-18	107	90	110	4	6	6	Dorsal		Olfr1008	-0.21842	0.952785	0	0	5	1	1	0	1.13611	Olfr1008	no	low expression	21	Olfr356	+	chr2:36933609-36938190	yes	no	1.25	Dorsal
Olfr633	-4.25093	2.21493e-21	1185	590	1035	29	74	49	Dorsal		Olfr108	-0.304409	0.818965	2	0	3	0	2	2	1.40271	Olfr108	no	low expression	22	Olfr358	-	chr2:37002162-37009335	yes	no	1.5	Dorsal
Olfr605	-4.24997	2.20004e-13	580	305	528	8	46	30	Dorsal		Olfr456	1.14224	0.302809	0	2	1	3	3	1	1.47183	Olfr456	no	low expression	23	Olfr368	+	chr2:37326514-37338105	yes	no	1.05	Dorsal
Olfr645	-4.24479	5.16953e-25	877	467	904	35	46	35	Dorsal		Olfr1453	0.677752	0.541919	3	0	1	2	2	2	1.50599	Olfr1453	no	low expression	24	Olfr987	-	chr2:85330778-85339315	yes	no	1.05	Dorsal
Olfr577	-4.23792	3.15396e-17	683	406	674	14	51	36	Dorsal		Olfr952	-0.724587	0.850029	8	0	0	0	0	2	1.55	Olfr952	no	low expression	25	Olfr988	-	chr2:85352427-85363227	yes	no	1.05	Dorsal
Olfr646	-4.23485	3.8713e-16	324	181	313	6	21	18	Dorsal		Olfr1230	1.14842	0.383655	1	2	0	5	0	3	1.62624	Olfr1230	no	low expression	26	Olfr992	-	chr2:85398823-85409469	yes	no	1.4	Dorsal
Olfr639	-4.2203	3.74515e-17	424	267	389	11	32	18	Dorsal		Olfr1475	0.283574	0.798131	3	0	3	3	3	1	1.97116	Olfr1475	no	low expression	27	Olfr993	-	chr2:85413932-85414877	yes	no	low expression	Dorsal
Olfr611	-4.21482	1.0321e-24	600	365	552	27	28	26	Dorsal		Olfr320	0.577959	0.603291	0	4	2	5	3	1	2.22904	Olfr320	no	low expression	28	Olfr994	-	chr2:85429379-85436451	yes	no	1.05	Dorsal
Olfr615	-4.21147	1.16924e-41	2275	1411	2402	81	139	112	Dorsal		Olfr1337	0.484577	0.533759	2	5	2	2	6	5	3.21911	Olfr1337	no	low expression	29	Olfr995	-	chr2:85437527-85443639	yes	no	1.05	Dorsal
Olfr668	-4.20942	1.0887e-25	846	480	799	27	42	46	Dorsal		Olfr1145	1.37033	0.0626877	3	1	3	5	5	9	3.72324	Olfr1145	no	low expression	30	Olfr1002	-	chr2:85646489-85650704	yes	no	1.25	Dorsal
Olfr632	-4.19047	1.60759e-20	888	489	806	29	61	33	Dorsal		Olfr854	-0.329608	0.672455	6	8	3	10	4	1	4.66749	Olfr854	no	low expression	31	Olfr154	-	chr2:85662884-85667428	yes	no	low expression	Dorsal
Olfr981	-4.1852	7.67481e-16	260	145	352	8	20	13	Dorsal		Olfr1436	-0.0996305	0.889384	9	2	8	7	2	9	5.41277	Olfr1436	no	low expression	32	Olfr1009	+	chr2:85715418-85723151	yes	no	1.05	Dorsal
Olfr655	-4.1644	6.75068e-22	796	467	785	25	51	40	Dorsal		Olfr382	-0.968997	0.228195	8	14	4	7	1	5	5.60403	Olfr382	no	low expression	33	Olfr1010	+	chr2:85748351-85754306	yes	no	low expression	Dorsal
Olfr606	-4.14699	5.63995e-17	289	152	265	6	14	21	Dorsal		Olfr850	-0.701359	0.220636	15	10	9	7	9	5	7.88866	Olfr850	no	low expression	34	Olfr1010	+	chr2:85753362-85754306	yes	no	low expression	Dorsal
Olfr679	-4.13453	3.00742e-16	550	341	483	10	36	39	Dorsal		Olfr385	0.201109	0.734359	8	9	13	13	13	9	9.39062	Olfr385	no	low expression	35	Olfr1019	-	chr2:85839620-85845483	yes	no	1.05	Dorsal
Olfr635	-4.13054	3.72329e-14	411	182	376	10	29	17	Dorsal		Olfr866	0.286589	0.599439	14	9	8	14	14	10	9.94278	Olfr866	no	low expression	36	Olfr1020	+	chr2:85847029-85851794	yes	no	1.05	Dorsal
Olfr1043	-4.12534	1.62738e-20	522	325	576	23	34	24	Dorsal		Olfr1188	-0.0375565	0.955187	12	11	15	8	10	22	11.2793	Olfr1188	no	low expression	37	Olfr1022	+	chr2:85868593-85869541	yes	no	low expression	Dorsal
Olfr433	-4.11997	1.25317e-14	409	187	348	14	29	12	Dorsal		Olfr1089	0.219306	0.681437	12	13	12	17	13	14	11.6688	Olfr1089	no	low expression	38	Olfr1023	+	chr2:85885639-85890795	yes	no	1.05	Dorsal
Olfr68	-4.1173	7.5334e-31	1576	894	1508	64	100	66	Dorsal		Olfr894	-0.278422	0.562586	24	25	20	18	27	14	18.3661	Olfr894	no	low expression	39	Olfr1024	-	chr2:85904068-85905052	yes	no	1.05	Dorsal
Olfr552	-4.1149	1.09578e-23	1695	867	1571	51	122	74	Dorsal		Olfr485	0.127893	0.807356	29	23	17	18	27	32	20.9725	Olfr485	no	low expression	40	Olfr1026	+	chr2:85921614-85924623	yes	no	1.05	Dorsal
Olfr670	-4.11304	8.8209e-16	588	243	524	16	36	25	Dorsal		Olfr871	0.20138	0.662522	28	27	19	30	36	21	23.0946	Olfr871	no	low expression	41	Olfr1028	+	chr2:85950436-85953910	yes	no	1.25	Dorsal
Olfr609	-4.11196	2.41332e-21	801	433	723	24	47	43	Dorsal		Olfr512	-0.50329	0.250406	38	23	36	27	18	24	23.7501	Olfr512	no	low expression	42	Olfr1029	+	chr2:85973894-85978913	yes	no	1.05	Dorsal
Olfr578	-4.10748	1.22542e-28	1486	820	1547	55	98	71	Dorsal		Olfr1378	-0.0517666	0.912965	46	29	41	37	32	44	32.8447	Olfr1378	no	low expression	43	Olfr1030	+	chr2:85979275-85988294	yes	no	1.05	Dorsal
Olfr33	-4.10416	4.54656e-19	741	340	619	23	41	33	Dorsal		Olfr323	0.229323	0.570081	52	43	54	53	68	57	46.7957	Olfr323	no	low expression	44	Olfr1031	+	chr2:85990303-85993704	yes	no	1.05	Dorsal
Olfr678	-4.09828	1.05369e-16	348	168	298	9	20	18	Dorsal		Olfr288	-1.16552	0.400456	3	7	3	0	0	19	4.62864	Olfr288	no	5	1	Olfr1032	+	chr2:86005539-86009125	yes	no	1.05	Dorsal
Olfr66	-4.0972	2.20701e-16	353	202	280	8	23	19	Dorsal		Olfr1360	1.22352e-16	1	0	0	0	0	0	0	0.142857	Olfr1360	no	3.7	2	Olfr1033	+	chr2:86020632-86044808	yes	no	1.05	Dorsal
Olfr420	-4.09331	1.45626e-29	970	642	1012	43	60	51	Dorsal		Olfr907	0.514056	0.338673	14	12	7	14	25	10	11.7627	Olfr907	no	2.5	3	Olfr1034	+	chr2:86045860-86050742	yes	no	1.05	Dorsal
Olfr923	-4.08825	2.60847e-26	994	588	963	39	63	48	Dorsal		Olfr384	0.561691	0.170523	36	33	26	48	60	36	34.1672	Olfr384	no	2.4	4	Olfr1036	+	chr2:86073991-86077194	yes	no	1.05	Dorsal
Olfr648	-4.08771	1.74416e-18	828	465	817	24	65	41	Dorsal		Olfr381	0.688599	0.0767357	40	68	34	70	84	71	52.4395	Olfr381	no	2.4	5	Olfr1037	-	chr2:86084670-86087385	yes	no	1.05	Dorsal
Olfr924	-4.08484	6.82422e-21	966	508	813	32	65	40	Dorsal		Olfr495	0.428143	0.246444	72	76	68	85	104	108	73.3209	Olfr495	no	2.4	6	Olfr1039	-	chr2:86127994-86135928	yes	no	1.05	Dorsal
Olfr67	-4.0827	5.02102e-29	2516	1484	2234	74	192	124	Dorsal		Olfr311	1.05175	0.147786	3	8	1	9	8	6	5.02111	Olfr311	no	2.2	7	Olfr1040	-	chr2:86145790-86146732	yes	no	low expression	Dorsal
Olfr657	-4.07983	4.17898e-15	433	180	391	12	27	19	Dorsal		Olfr898	0.46489	0.331036	16	14	16	19	21	25	15.9044	Olfr898	no	2	8	Olfr1042	-	chr2:86156742-86161838	yes	no	1.05	Dorsal
Olfr608	-4.07812	5.54749e-13	333	168	266	7	29	13	Dorsal		Olfr137	0.317008	0.49247	32	24	13	30	31	23	21.9275	Olfr137	no	2	9	Olfr1043	-	chr2:86161889-86167522	yes	no	1.05	Dorsal
Olfr600	-4.07701	2.90193e-19	434	258	402	15	27	23	Dorsal		Olfr453	-0.146569	0.721114	87	64	52	59	59	65	55.2459	Olfr453	no	2	10	Olfr1044	-	chr2:86168588-86177820	yes	no	1.05	Dorsal
Olfr1023	-4.07511	2.71433e-16	261	171	274	9	22	12	Dorsal		Olfr13	0.571367	0.127796	59	56	48	93	84	70	58.5897	Olfr13	no	2	11	Olfr52	-	chr2:86180853-86185683	yes	no	1.05	Dorsal
Olfr1044	-4.07194	1.98747e-19	1006	551	968	29	80	49	Dorsal		Olfr312	0.845887	0.122506	6	10	7	15	13	14	9.30322	Olfr312	no	1.9	12	Olfr1045	-	chr2:86195909-86203009	yes	no	1.05	Dorsal
Olfr957	-4.07046	2.93173e-17	428	240	340	16	30	15	Dorsal		Olfr996	0.283008	0.605284	13	9	11	11	16	14	10.6579	Olfr996	no	1.9	13	Olfr1046	-	chr2:86215679-86219314	yes	no	1.05	Dorsal
Olfr601	-4.06576	7.98109e-18	1014	510	937	23	73	59	Dorsal		Olfr429	-0.370931	0.315639	107	95	88	84	76	68	74.0451	Olfr429	no	1.9	14	Olfr1047	-	chr2:86226566-86232353	yes	no	1.05	Dorsal
Olfr566	-4.05827	3.61819e-24	1117	540	1070	36	64	62	Dorsal		Olfr734	0.409274	0.273585	99	85	73	104	128	114	86.1819	Olfr734	no	1.9	15	Olfr1048	-	chr2:86233950-86240289	yes	no	1.05	Dorsal
Olfr572	-4.04858	1.91654e-16	239	153	250	6	17	17	Dorsal		Olfr571	0.0454245	0.91987	232	101	234	203	175	182	161.131	Olfr571	yes	1.9	16	Olfr1052	+	chr2:86292454-86299233	yes	no	1.05	Dorsal
Olfr617	-4.04722	3.14604e-14	451	205	381	14	34	16	Dorsal		Olfr1138	0.650978	0.257879	8	12	4	7	21	11	9.03684	Olfr1138	no	1.8	17	Olfr1053	-	chr2:86314342-86315284	yes	no	low expression	Dorsal
Olfr933	-4.04018	1.58127e-18	541	303	518	20	37	26	Dorsal		Olfr697	0.885976	0.0898909	19	7	16	19	27	31	17.0128	Olfr697	no	1.8	18	Olfr1054	-	chr2:86332134-86335433	yes	no	1.05	Dorsal
Olfr622	-4.03486	3.47742e-20	936	451	837	27	56	53	Dorsal		Olfr765	-0.547324	0.265236	44	22	34	23	30	16	24.1807	Olfr765	no	1.8	19	Olfr1055	-	chr2:86346509-86350284	yes	no	1.4	Dorsal
Olfr151	-4.02566	1.61535e-05	17	6	17	0	2	0	Dorsal		Olfr497	0.115563	0.810076	33	22	26	31	34	24	24.4014	Olfr497	no	1.8	20	Olfr1056	-	chr2:86354397-86362469	yes	no	1.05	Dorsal
Olfr52	-4.02185	1.54719e-17	418	199	375	13	23	24	Dorsal		Olfr829	-0.177638	0.702499	30	28	36	25	35	25	25.6718	Olfr829	no	1.8	21	Olfr1057	-	chr2:86372560-86378393	yes	no	1.4	Dorsal
Olfr598	-4.01911	6.04156e-23	1223	663	1203	43	90	61	Dorsal		Olfr434	0.489512	0.305834	34	33	14	27	44	41	27.6151	Olfr434	no	1.8	22	Olfr1058	-	chr2:86384759-86388561	yes	no	1.5	Dorsal
Olfr583	-4.0181	2.06074e-05	18	5	18	0	2	0	Dorsal		Olfr954	0.67633	0.0929383	34	32	28	50	47	56	35.299	Olfr954	no	1.8	23	Olfr1065	-	chr2:86443957-86450591	yes	no	1.25	Dorsal
Olfr616	-4.01462	4.93904e-17	439	273	466	15	36	24	Dorsal		Olfr366	0.100108	0.813695	48	49	42	56	43	53	41.6877	Olfr366	no	1.8	24	Olfr1066	-	chr2:86455327-86456269	yes	no	low expression	Dorsal
Olfr557	-4.00661	1.06278e-17	979	449	834	30	70	43	Dorsal		Olfr397	0.108117	0.792347	174	140	111	121	172	171	127.113	Olfr397	no	1.8	25	Olfr228	-	chr2:86482798-86487386	yes	no	1.05	Dorsal
Olfr979	-4.00545	1.19621e-15	135	82	123	4	9	8	Dorsal		Olfr1472	0.420072	0.45936	10	7	7	14	12	7	8.20848	Olfr1472	no	1.7	26	Olfr1076	+	chr2:86508460-86509402	yes	no	low expression	Dorsal
Olfr243	-4.00456	1.93894e-13	406	205	339	12	36	15	Dorsal		Olfr998	-0.102873	0.86211	12	12	10	13	14	6	9.69459	Olfr998	no	1.7	27	Olfr1079	-	chr2:86536948-86542480	yes	no	1.4	Dorsal
Olfr642	-4.00301	7.75212e-18	442	250	431	17	31	22	Dorsal		Olfr803	0.567007	0.288591	21	14	7	18	21	21	14.6127	Olfr803	no	1.7	28	Olfr1086	-	chr2:86676217-86680092	yes	no	1.05	Dorsal
Olfr638	-4.00145	5.7498e-14	129	83	136	4	12	6	Dorsal		Olfr1356	0.243238	0.620418	22	21	14	31	18	20	18.0886	Olfr1356	no	1.7	29	Olfr141	-	chr2:86804133-86810018	yes	no	1.25	Dorsal
Olfr643	-3.98817	1.02411e-17	196	91	154	9	8	10	Dorsal		Olfr118	0.609946	0.206715	29	26	9	28	38	27	22.4581	Olfr118	no	1.7	30	Olfr1094	+	chr2:86824662-86830282	yes	no	1.5	Dorsal
Olfr492	-3.98547	5.13041e-09	42	22	30	2	0	4	Dorsal		Olfr1233	0.182499	0.707319	32	25	22	24	46	24	24.8153	Olfr1233	no	1.7	31	Olfr1095	-	chr2:86850769-86854536	yes	no	1.25	Dorsal
Olfr677	-3.98445	8.84264e-18	1069	542	977	25	79	69	Dorsal		Olfr1000	0.298889	0.543494	39	24	25	24	51	37	28.6491	Olfr1000	no	1.7	32	Olfr1101	-	chr2:86986290-86991221	yes	no	1.5	Dorsal
Olfr654	-3.98265	1.62239e-15	552	284	481	16	43	27	Dorsal		Olfr1450	0.587511	0.175776	40	18	30	47	43	40	31.168	Olfr1450	no	1.7	33	Olfr1102	+	chr2:86998397-87003618	yes	no	1.25	Dorsal
Olfr599	-3.97958	4.34891e-20	962	546	915	26	69	66	Dorsal		Olfr767	-0.100391	0.818965	45	40	56	49	44	40	39.2599	Olfr767	no	1.7	34	Olfr1104	-	chr2:87020702-87027080	yes	no	1.6	Dorsal
Olfr1176	-3.96313	6.80441e-26	1605	843	1409	54	111	86	Dorsal		Olfr103	0.707252	0.0763274	40	44	22	61	60	50	39.5823	Olfr103	no	1.7	35	Olfr1105	-	chr2:87031259-87036531	yes	no	1.6	Dorsal
Olfr672	-3.96235	1.22542e-28	1369	793	1285	52	90	81	Dorsal		Olfr860	0.513727	0.240791	50	28	38	51	74	44	40.7487	Olfr860	no	1.7	36	Olfr1106	-	chr2:87046810-87052273	yes	no	1.05	Dorsal
Olfr1045	-3.96157	5.21123e-21	896	548	905	32	73	51	Dorsal		Olfr703	0.683045	0.0854622	57	36	27	68	58	63	44.1551	Olfr703	no	1.7	37	Olfr1111	-	chr2:87149180-87152624	yes	no	1.6	Dorsal
Olfr667	-3.94437	7.85706e-18	518	280	477	18	35	30	Dorsal		Olfr484	0.11408	0.79252	63	32	56	49	50	63	44.8275	Olfr484	no	1.7	38	Olfr1113	+	chr2:87208969-87214650	yes	no	1.25	Dorsal
Olfr553	-3.94052	3.40155e-24	1548	784	1447	54	112	83	Dorsal		Olfr825	0.572677	0.132632	43	38	46	63	62	67	45.5904	Olfr825	no	1.7	39	Olfr1122	+	chr2:87385848-87391930	yes	no	1.4	Dorsal
Olfr559	-3.93992	2.15604e-15	153	81	162	4	9	13	Dorsal		Olfr890	0.682617	0.0819885	61	46	44	71	104	73	57.0117	Olfr890	no	1.7	40	Olfr153	+	chr2:87531795-87533053	yes	no	1.05	Dorsal
Olfr630	-3.93914	3.97221e-18	574	332	620	20	43	38	Dorsal		Olfr135	0.693291	0.0946452	85	49	40	77	104	94	64.1564	Olfr135	no	1.7	41	Olfr1131	+	chr2:87627103-87630203	yes	no	1.05	Dorsal
Olfr675	-3.9309	1.39551e-22	1010	505	867	36	61	58	Dorsal		Olfr974	0.476685	0.232682	84	60	52	74	117	86	67.6047	Olfr974	no	1.7	42	Olfr1132	-	chr2:87632582-87637535	yes	no	1.05	Dorsal
Olfr597	-3.92945	6.10006e-15	517	258	480	13	38	34	Dorsal		Olfr1388	0.247028	0.535687	84	66	72	81	114	76	70.5051	Olfr1388	no	1.7	43	Olfr1133	-	chr2:87645179-87647374	yes	no	1.25	Dorsal
Olfr584	-3.91544	4.92685e-20	1009	532	964	30	73	68	Dorsal		Olfr1225	0.0827615	0.835295	110	118	82	102	119	110	91.6908	Olfr1225	no	1.7	44	Olfr1136	-	chr2:87692880-87693947	yes	no	low expression	Dorsal
Olfr1009	-3.91425	2.42322e-18	637	374	631	33	50	27	Dorsal		Olfr1109	0.366587	0.358101	115	71	114	98	143	151	98.9083	Olfr1109	no	1.7	45	Olfr1137	-	chr2:87708872-87713179	yes	no	1.05	Dorsal
Olfr149	-3.89929	8.05679e-16	262	120	221	10	16	13	Dorsal		Olfr101	0.299895	0.426922	129	93	104	131	155	121	104.775	Olfr101	no	1.7	46	Olfr152	+	chr2:87779482-87784572	yes	no	1.05	Dorsal
Olfr652	-3.89828	1.47756e-25	1444	833	1319	55	112	80	Dorsal		Olfr698	0.322219	0.396818	134	89	109	121	152	146	107.342	Olfr698	no	1.7	47	Olfr1154	-	chr2:87901255-87905166	yes	no	1.05	Dorsal
Olfr69	-3.89338	4.92685e-20	737	418	662	29	52	42	Dorsal		Olfr394	0.471272	0.186553	103	137	88	148	170	139	112.17	Olfr394	no	1.7	48	Olfr1155	-	chr2:87941644-87945137	yes	no	1.05	Dorsal
Olfr247	-3.89093	1.64396e-10	167	86	134	7	19	3	Dorsal		Olfr1013	0.0625059	0.879205	181	125	124	129	164	159	126.126	Olfr1013	no	1.7	49	Olfr1156	-	chr2:87947052-87953100	yes	no	1.05	Dorsal
Olfr690	-3.88816	5.32219e-18	580	363	569	19	45	42	Dorsal		Olfr99	0.0006393	1	168	146	152	143	192	143	135	Olfr99	no	1.7	50	Olfr1157	-	chr2:87960381-87968299	yes	no	1.05	Dorsal
Olfr691	-3.88771	1.39529e-18	660	348	578	22	41	45	Dorsal		Olfr1006	0.028176	0.950531	179	157	139	149	160	183	138.279	Olfr1006	no	1.7	51	Olfr74	-	chr2:87973706-87974663	yes	no	low expression	Dorsal
Olfr549	-3.88318	1.26726e-21	944	536	872	41	72	48	Dorsal		Olfr1330	0.55203	0.116216	154	152	128	190	238	220	154.588	Olfr1330	no	1.7	52	Olfr1158	+	chr2:87990112-87991054	yes	no	low expression	Dorsal
Olfr1362	-3.8831	8.1769e-20	905	528	815	39	76	42	Dorsal		Olfr694	0.623081	0.0831532	192	128	119	218	249	208	159.155	Olfr694	no	1.7	53	Olfr1160	-	chr2:88000926-88008268	yes	no	1.25	Dorsal
Olfr402	-3.88127	2.67846e-10	64	46	59	1	8	3	Dorsal		Olfr1253	0.514053	0.137886	226	179	159	252	278	282	196.591	Olfr1253	no	1.7	54	Olfr1161	+	chr2:88022773-88028252	yes	no	1.05	Dorsal
Olfr1037	-3.87815	6.15042e-16	507	267	441	16	38	30	Dorsal		Olfr835	0.265857	0.459534	261	197	183	236	312	234	203.351	Olfr835	no	1.7	55	Olfr73	-	chr2:88032287-88037699	yes	no	1.05	Dorsal
Olfr51	-3.8726	4.24646e-14	289	138	203	10	22	11	Dorsal		Olfr1447	0.419608	0.218279	249	214	186	275	304	299	218.174	Olfr1447	no	1.7	56	Olfr1162	-	chr2:88049677-88051112	yes	no	1.05	Dorsal
Olfr569	-3.86903	2.22443e-17	913	477	777	27	72	55	Dorsal		Olfr1049	0.170793	0.744612	23	24	13	22	18	28	18.3921	Olfr1049	no	1.6	57	Olfr1164	-	chr2:88092854-88093966	yes	no	low expression	Dorsal
Olfr1513	-3.86748	7.67971e-15	705	368	641	25	66	33	Dorsal		Olfr902	-0.788389	0.0875394	41	25	25	25	18	11	20.7268	Olfr902	no	1.6	58	Olfr1166	-	chr2:88123359-88128272	yes	no	1.05	Dorsal
Olfr521	-3.86354	1.00856e-15	249	141	224	10	19	13	Dorsal		Olfr1051	-0.895993	0.068063	62	33	53	17	39	26	32.8669	Olfr1051	no	1.6	59	Olfr1167	-	chr2:88146149-88155193	yes	no	1.05	Dorsal
Olfr65	-3.85933	1.00687e-31	1865	1069	1870	77	137	120	Dorsal		Olfr1134	0.183294	0.661808	73	41	43	55	59	62	47.666	Olfr1134	no	1.6	60	Olfr1168	+	chr2:88181879-88186919	yes	no	1.6	Dorsal
Olfr446	-3.85812	3.83342e-29	1902	1014	1830	76	139	114	Dorsal		Olfr893	-0.394536	0.299207	110	68	94	73	67	67	68.4713	Olfr893	no	1.6	61	Olfr1170	-	chr2:88222097-88228334	yes	no	1.05	Dorsal
Olfr490	-3.85586	1.07737e-14	111	69	100	6	8	5	Dorsal		Olfr769	0.541365	0.122916	122	136	132	180	191	207	138.303	Olfr769	no	1.6	62	Olfr1173	-	chr2:88273039-88279875	yes	no	1.05	Dorsal
Olfr603	-3.84878	6.31528e-14	78	52	86	4	4	7	Dorsal		Olfr102	-0.204749	0.604922	240	137	168	138	177	156	145.229	Olfr102	no	1.6	63	Olfr1176	+	chr2:88336720-88342048	yes	no	1.05	Dorsal
Olfr619	-3.843	1.99041e-15	312	181	282	12	27	16	Dorsal		Olfr1012	-0.306665	0.404225	290	194	200	171	213	172	177.201	Olfr1012	no	1.6	64	Olfr62	+	chr4:118664368-118668042	yes	no	1.05	Dorsal
Olfr792	-3.8251	1.12242e-15	436	257	339	13	33	29	Dorsal		Olfr341	-0.0654752	0.857942	318	253	351	277	295	318	258.98	Olfr341	no	1.6	65	Olfr1340	+	chr4:118720137-118727830	yes	no	1.05	Dorsal
Olfr629	-3.82499	5.50385e-19	458	245	418	21	27	30	Dorsal		Olfr1333	-0.782941	0.0736639	58	41	40	20	32	30	31.582	Olfr1333	no	1.5	66	Olfr1339	+	chr4:118732174-118736906	yes	no	1.05	Dorsal
Olfr1039	-3.82436	8.46766e-18	504	266	468	27	35	24	Dorsal		Olfr202	0.702927	0.0741001	34	40	31	53	56	65	39.8677	Olfr202	no	1.5	67	Olfr1338	-	chr4:118751974-118758737	yes	no	1.05	Dorsal
Olfr229	-3.82318	4.68198e-11	171	76	172	2	13	16	Dorsal		Olfr1502	-0.340066	0.408049	71	43	56	54	48	34	43.7726	Olfr1502	no	1.5	68	Olfr1335	-	chr4:118808796-118809944	yes	no	low expression	Dorsal
Olfr1511	-3.82246	1.70484e-18	668	412	699	24	54	52	Dorsal		Olfr44	0.159041	0.684978	79	52	60	79	62	74	58.0979	Olfr44	no	1.5	69	Olfr1329	-	chr4:118916523-118917465	yes	no	low expression	Dorsal
Olfr610	-3.81996	1.85768e-16	603	283	533	20	40	40	Dorsal		Olfr1140	-0.674431	0.064844	196	157	185	92	132	121	126.152	Olfr1140	no	1.5	70	Olfr1328	-	chr4:118930070-118938612	yes	no	1.05	Dorsal
Olfr669	-3.81341	1.03803e-26	1192	661	1168	51	78	86	Dorsal		Olfr768	-0.02276	0.96167	176	122	163	136	160	162	131.423	Olfr768	no	1.5	71	Olfr38	+	chr6:42756403-42763231	yes	no	1.5	Dorsal
Olfr659	-3.81196	7.31595e-15	262	138	266	10	21	16	Dorsal		Olfr867	-0.156683	0.665472	219	215	222	168	209	226	179.952	Olfr867	no	1.5	72	Olfr448	+	chr6:42890436-42899085	yes	no	1.05	Dorsal
Olfr570	-3.80118	1.12652e-16	701	326	586	24	48	43	Dorsal																Olfr447	+	chr6:42908877-42914273	yes	no	1.25	Dorsal
Olfr594	-3.80033	5.12738e-18	815	395	733	30	58	51	Dorsal																Olfr446	+	chr6:42921376-42931141	yes	no	1.05	Dorsal
Olfr1042	-3.79533	2.55617e-22	1226	717	1229	44	103	90	Dorsal																Olfr444	+	chr6:42949066-42956764	yes	no	1.05	Dorsal
Olfr692	-3.79095	1.24572e-14	638	357	619	17	57	51	Dorsal																Olfr441	+	chr6:43106368-43117803	yes	no	1.4	Dorsal
Olfr582	-3.78931	1.06278e-17	323	197	301	20	23	16	Dorsal																Olfr437	+	chr6:43163281-43169861	yes	no	1.05	Dorsal
Olfr448	-3.78705	2.43964e-15	715	407	710	21	68	53	Dorsal																Olfr435	+	chr6:43197145-43203819	yes	no	1.05	Dorsal
Olfr878	-3.78549	9.95467e-20	1034	584	1023	39	92	67	Dorsal																Olfr310	-	chr7:86268729-86269811	yes	no	low expression	Dorsal
Olfr1054	-3.78275	3.28869e-15	235	144	206	14	20	9	Dorsal																Olfr520	+	chr7:99735144-99736095	yes	no	1.05	Dorsal
Olfr651	-3.75722	8.38746e-19	480	265	442	23	30	34	Dorsal																Olfr521	+	chr7:99767163-99768130	yes	no	1.05	Dorsal
Olfr506	-3.74883	2.41332e-21	1435	740	1193	50	111	95	Dorsal																Olfr543	-	chr7:102476772-102477902	yes	yes	1.25	Dorsal
Olfr1053	-3.74172	1.64267e-06	15	8	22	1	1	1	Dorsal																Olfr544	-	chr7:102484113-102488313	yes	yes	1.05	Dorsal
Olfr961	-3.73954	5.16953e-25	1138	756	1194	54	103	80	Dorsal																Olfr545	-	chr7:102491465-102499573	yes	yes	1.05	Dorsal
Olfr661	-3.72646	1.67508e-24	1120	600	934	52	76	71	Dorsal																Olfr547	+	chr7:102534748-102535684	yes	yes	low expression	Dorsal
Olfr1024	-3.72544	9.35703e-12	59	36	64	3	3	6	Dorsal																Olfr549	+	chr7:102549869-102555842	yes	yes	1.05	Dorsal
Olfr1047	-3.72097	1.34981e-14	493	252	435	17	41	33	Dorsal																Olfr550	+	chr7:102571441-102583011	yes	yes	1.4	Dorsal
Olfr676	-3.71469	1.79821e-15	709	303	593	27	52	41	Dorsal																Olfr551	-	chr7:102583509-102591992	yes	yes	1.05	Dorsal
Olfr620	-3.71404	1.07231e-16	316	172	334	19	23	19	Dorsal																Olfr552	+	chr7:102597769-102608125	yes	yes	1.05	Dorsal
Olfr78	-3.7112	1.70135e-19	820	482	843	37	71	58	Dorsal																Olfr553	-	chr7:102611280-102618218	yes	yes	1.05	Dorsal
Olfr1086	-3.70916	6.50859e-13	144	76	140	8	13	6	Dorsal																Olfr554	+	chr7:102638431-102642555	yes	yes	1.05	Dorsal
Olfr596	-3.70338	4.1452e-18	719	377	732	31	56	53	Dorsal																Olfr555	+	chr7:102658822-102659770	yes	yes	low expression	Dorsal
Olfr683	-3.701	6.18095e-17	783	395	738	33	66	49	Dorsal																Olfr557	+	chr7:102695909-102700707	yes	yes	1.05	Dorsal
Olfr644	-3.69409	1.07231e-16	754	382	668	28	60	53	Dorsal																Olfr558	+	chr7:102702214-102712064	yes	yes	1.05	Dorsal
Olfr745	-3.6937	4.22673e-27	1054	793	1225	60	101	81	Dorsal																Olfr33	-	chr7:102712150-102719070	yes	yes	1.05	Dorsal
Olfr1036	-3.69026	6.79255e-16	777	448	814	30	81	55	Dorsal																Olfr559	-	chr7:102723206-102727491	yes	yes	1.05	Dorsal
Olfr963	-3.68208	1.82145e-14	236	133	183	9	19	15	Dorsal																Olfr78	-	chr7:102740430-102759471	yes	yes	1.05	Dorsal
Olfr916	-3.67721	1.07798e-15	475	301	490	23	49	30	Dorsal																Olfr561	+	chr7:102771220-102776857	yes	yes	1.05	Dorsal
Olfr411	-3.67651	1.70135e-19	985	560	919	37	83	79	Dorsal																Olfr566	-	chr7:102855336-102858765	yes	yes	1.05	Dorsal
Olfr681	-3.66394	1.36955e-24	1634	880	1500	80	140	99	Dorsal																Olfr568	+	chr7:102877121-102878063	yes	yes	low expression	Dorsal
Olfr231	-3.65477	8.85369e-16	679	350	688	30	61	46	Dorsal																Olfr569	-	chr7:102883708-102890882	yes	yes	1.05	Dorsal
Olfr432	-3.6543	2.4454e-17	498	288	447	24	39	35	Dorsal																Olfr570	+	chr7:102894576-102901710	yes	yes	1.05	Dorsal
Olfr959	-3.64838	2.33964e-33	2402	1522	2543	112	215	203	Dorsal																Olfr572	+	chr7:102924408-102928608	yes	yes	1.05	Dorsal
Olfr881	-3.63495	1.24082e-12	513	251	452	18	52	32	Dorsal																Olfr574	+	chr7:102948466-102949507	yes	yes	low expression	Dorsal
Olfr1162	-3.6298	1.13979e-17	1226	625	1190	45	117	93	Dorsal																Olfr575	-	chr7:102952269-102958775	yes	yes	1.05	Dorsal
Olfr399	-3.62796	1.11061e-16	230	178	226	13	21	18	Dorsal																Olfr576	+	chr7:102962659-102975160	yes	yes	1.05	Dorsal
Olfr631	-3.61848	0.000193541	16	7	6	0	0	2	Dorsal																Olfr577	-	chr7:102971179-102975943	yes	yes	1.05	Dorsal
Olfr508	-3.61259	4.44027e-14	282	156	275	11	26	22	Dorsal																Olfr578	-	chr7:102981607-102989324	yes	yes	1.05	Dorsal
Olfr1032	-3.60757	1.05602e-17	498	349	497	25	46	42	Dorsal																Olfr582	+	chr7:103038023-103042894	yes	yes	1.05	Dorsal
Olfr748	-3.60697	4.79346e-16	571	326	471	25	50	39	Dorsal																Olfr583	+	chr7:103051299-103052259	yes	yes	low expression	Dorsal
Olfr554	-3.60461	2.84978e-15	295	135	299	14	21	23	Dorsal																Olfr584	+	chr7:103081884-103088315	yes	yes	1.05	Dorsal
Olfr934	-3.60307	4.09791e-13	436	215	436	22	44	24	Dorsal																Olfr585	+	chr7:103094236-103099152	yes	yes	1.05	Dorsal
Olfr147	-3.60206	1.02292e-12	454	198	374	14	36	35	Dorsal																Olfr586	-	chr7:103118402-103125638	yes	yes	1.05	Dorsal
Olfr666	-3.59796	4.32715e-17	493	257	498	27	37	37	Dorsal																Olfr589	-	chr7:103154791-103155745	yes	yes	low expression	Dorsal
Olfr623	-3.5945	2.97186e-16	223	146	226	14	18	17	Dorsal																Olfr591	-	chr7:103169177-103178340	yes	yes	1.05	Dorsal
Olfr592	-3.59283	7.61975e-34	2279	1664	2770	131	249	192	Dorsal																Olfr592	+	chr7:103184802-103187541	yes	yes	1.05	Dorsal
Olfr547	-3.58643	2.04947e-07	46	32	54	2	9	1	Dorsal																Olfr593	+	chr7:103211861-103212845	yes	yes	1.05	Dorsal
Olfr1034	-3.58635	7.09262e-18	937	552	949	56	101	52	Dorsal																Olfr594	+	chr7:103216995-103222313	yes	yes	1.05	Dorsal
Olfr250	-3.57454	3.18027e-22	1350	722	1339	68	121	98	Dorsal																Olfr596	+	chr7:103305647-103312782	yes	yes	1.05	Dorsal
Olfr73	-3.57026	3.58974e-15	408	234	416	23	39	27	Dorsal																Olfr597	+	chr7:103316314-103322799	yes	yes	1.05	Dorsal
Olfr814	-3.56425	2.50693e-12	218	109	209	11	22	12	Dorsal																Olfr598	+	chr7:103323280-103329888	yes	yes	1.05	Dorsal
Olfr1046	-3.56328	4.92685e-20	1287	692	1288	69	129	82	Dorsal																Olfr599	+	chr7:103335839-103339564	yes	yes	1.05	Dorsal
Olfr746	-3.56284	1.299e-11	75	31	79	6	4	5	Dorsal																Olfr600	-	chr7:103343481-103349669	yes	yes	1.05	Dorsal
Olfr139	-3.55952	3.18721e-17	324	207	305	19	25	27	Dorsal																Olfr601	-	chr7:103357093-103362655	yes	yes	1.05	Dorsal
Olfr1338	-3.55464	9.73497e-12	482	174	468	19	41	32	Dorsal																Olfr603	-	chr7:103383061-103384000	yes	yes	low expression	Dorsal
Olfr1026	-3.55249	5.99806e-17	308	161	286	17	19	28	Dorsal																Olfr605	-	chr7:103440406-103445469	yes	yes	1.05	Dorsal
Olfr444	-3.54745	1.23107e-10	127	67	171	9	15	6	Dorsal																Olfr606	+	chr7:103449045-103453531	yes	yes	1.05	Dorsal
Olfr410	-3.54739	4.16591e-17	710	426	715	35	72	55	Dorsal																Olfr608	+	chr7:103468293-103471358	yes	yes	1.05	Dorsal
Olfr822	-3.54458	6.02484e-15	186	114	212	13	16	14	Dorsal																Olfr609	-	chr7:103490024-103498062	yes	yes	1.05	Dorsal
Olfr591	-3.54445	6.12155e-16	764	424	710	31	73	64	Dorsal																Olfr610	-	chr7:103505374-103512122	yes	yes	1.05	Dorsal
Olfr685	-3.54349	6.75068e-22	1211	673	1149	67	111	83	Dorsal																Olfr611	-	chr7:103516464-103520846	yes	yes	1.05	Dorsal
Olfr684	-3.54334	6.70722e-13	377	220	303	13	39	29	Dorsal																Olfr612	-	chr7:103537221-103542717	yes	yes	1.05	Dorsal
Olfr958	-3.54231	2.94737e-17	686	394	616	40	62	44	Dorsal																Olfr613	+	chr7:103548073-103555506	yes	yes	1.05	Dorsal
Olfr517	-3.53997	2.67948e-11	102	43	87	7	8	4	Dorsal																Olfr615	+	chr7:103556078-103563798	yes	yes	1.05	Dorsal
Olfr976	-3.53791	3.86526e-14	520	218	389	23	39	32	Dorsal																Olfr616	-	chr7:103563746-103569143	yes	yes	1.05	Dorsal
Olfr919	-3.53277	1.01655e-12	183	91	149	9	17	10	Dorsal																Olfr617	+	chr7:103573060-103586795	yes	yes	1.05	Dorsal
Olfr1019	-3.52371	3.64446e-19	748	407	662	46	59	51	Dorsal																Olfr618	+	chr7:103590102-103600448	yes	yes	1.05	Dorsal
Olfr656	-3.52039	3.37927e-16	671	393	672	35	69	50	Dorsal																Olfr619	+	chr7:103600574-103608462	yes	yes	1.05	Dorsal
Olfr480	-3.51985	4.72486e-13	177	92	175	9	17	12	Dorsal																Olfr620	-	chr7:103606873-103612534	yes	yes	1.05	Dorsal
Olfr348	-3.51855	1.55192e-13	240	173	262	11	31	20	Dorsal																Olfr622	-	chr7:103638450-103642702	yes	yes	1.05	Dorsal
Olfr744	-3.51615	1.34513e-10	442	206	427	19	56	25	Dorsal																Olfr623	-	chr7:103657696-103663698	yes	yes	1.05	Dorsal
Olfr351	-3.5109	2.98019e-13	103	81	107	5	12	9	Dorsal																Olfr624	-	chr7:103670102-103671029	yes	yes	1.05	Dorsal
Olfr145	-3.50634	2.33964e-33	2716	1654	2735	162	260	209	Dorsal																Olfr243	+	chr7:103714670-103721166	yes	yes	1.05	Dorsal
Olfr937	-3.47851	2.40359e-15	419	222	404	22	35	36	Dorsal																Olfr628	+	chr7:103731842-103733324	yes	yes	1.05	Dorsal
Olfr815	-3.46528	1.56957e-10	174	92	169	6	22	13	Dorsal																Olfr629	-	chr7:103739774-103744943	yes	yes	1.05	Dorsal
Olfr1066	-3.459	3.30509e-11	102	47	71	4	5	11	Dorsal																Olfr630	-	chr7:103753479-103757333	yes	yes	1.05	Dorsal
Olfr960	-3.45511	8.97896e-12	176	97	169	7	20	14	Dorsal																Olfr69	-	chr7:103765804-103771594	yes	yes	1.05	Dorsal
Olfr665	-3.45163	6.82522e-24	1685	901	1402	90	153	123	Dorsal																Olfr68	-	chr7:103774357-103779698	yes	yes	1.05	Dorsal
Olfr545	-3.44948	5.67336e-17	584	267	519	34	39	49	Dorsal																Olfr67	-	chr7:103787312-103788275	yes	yes	1.05	Dorsal
Olfr1031	-3.44935	1.70425e-15	291	197	307	20	30	23	Dorsal																Olfr66	-	chr7:103879442-103886252	yes	yes	1.05	Dorsal
Olfr982	-3.44706	1.11862e-18	707	423	642	50	63	49	Dorsal																Olfr64	-	chr7:103892809-103893733	yes	yes	1.05	Dorsal
Olfr1029	-3.43835	4.53243e-12	333	230	341	18	51	22	Dorsal																Olfr65	+	chr7:103903486-103908650	yes	yes	1.05	Dorsal
Olfr412	-3.43761	1.30062e-13	280	135	224	13	22	23	Dorsal																Olfr631	+	chr7:103928824-103929784	yes	yes	low expression	Dorsal
Olfr847	-3.42134	1.181e-13	426	224	395	21	42	35	Dorsal																Olfr632	+	chr7:103934346-103940579	yes	yes	1.05	Dorsal
Olfr812	-3.41106	4.24415e-18	902	515	927	54	96	72	Dorsal																Olfr633	+	chr7:103944436-103948963	yes	yes	1.05	Dorsal
Olfr624	-3.40882	1.62e-14	469	213	391	29	39	30	Dorsal																Olfr635	+	chr7:103971151-103983140	yes	yes	1.05	Dorsal
Olfr967	-3.398	2.69127e-10	92	40	67	4	8	6	Dorsal																Olfr638	+	chr7:104003258-104004224	yes	yes	1.05	Dorsal
Olfr1357	-3.38958	9.11624e-16	633	381	606	37	68	52	Dorsal																Olfr639	-	chr7:104006230-104017303	yes	yes	1.05	Dorsal
Olfr810	-3.38778	2.26698e-23	1707	1016	1814	94	194	157	Dorsal																Olfr640	-	chr7:104021371-104022316	yes	yes	1.05	Dorsal
Olfr809	-3.37084	9.70976e-16	817	422	722	47	83	60	Dorsal																Olfr641	+	chr7:104035444-104042072	yes	yes	1.05	Dorsal
Olfr1500	-3.37078	2.5715e-18	606	399	730	42	60	66	Dorsal																Olfr642	-	chr7:104046528-104052666	yes	yes	1.05	Dorsal
Olfr481	-3.36307	1.22854e-12	396	214	374	23	46	28	Dorsal																Olfr643	-	chr7:104058208-104061445	yes	yes	1.05	Dorsal
Olfr160	-3.36249	3.28437e-14	297	178	251	18	31	22	Dorsal																Olfr644	-	chr7:104066288-104071869	yes	yes	1.05	Dorsal
Olfr965	-3.3501	1.12266e-14	333	180	230	18	26	28	Dorsal																Olfr645	-	chr7:104084042-104085177	yes	yes	low expression	Dorsal
Olfr148	-3.34922	7.98943e-11	84	45	70	5	8	6	Dorsal																Olfr646	+	chr7:104104872-104109766	yes	yes	1.05	Dorsal
Olfr689	-3.34704	9.28086e-28	2853	1483	2755	184	283	225	Dorsal																Olfr648	-	chr7:104177597-104183392	yes	yes	1.05	Dorsal
Olfr518	-3.34629	5.12686e-14	781	436	733	40	97	63	Dorsal																Olfr649	-	chr7:104188991-104195985	yes	yes	1.05	Dorsal
Olfr437	-3.33746	3.80072e-15	445	281	416	30	48	36	Dorsal																Olfr651	+	chr7:104550132-104554422	yes	yes	1.05	Dorsal
Olfr50	-3.33337	3.39924e-13	104	69	99	8	8	11	Dorsal																Olfr652	+	chr7:104560900-104568634	yes	yes	1.05	Dorsal
Olfr938	-3.33292	9.61792e-09	126	52	131	3	15	13	Dorsal																Olfr653	+	chr7:104577313-104584149	yes	yes	1.05	Dorsal
Olfr1170	-3.32988	3.44681e-12	634	354	637	25	78	70	Dorsal																Olfr654	+	chr7:104587024-104590718	yes	yes	1.05	Dorsal
Olfr544	-3.31193	8.74355e-21	1290	653	1186	75	118	120	Dorsal																Olfr655	-	chr7:104595300-104601779	yes	yes	1.05	Dorsal
Olfr749	-3.31181	2.41166e-14	554	319	499	36	63	41	Dorsal																Olfr656	+	chr7:104613954-104621603	yes	yes	1.05	Dorsal
Olfr1339	-3.30796	2.65171e-14	593	300	526	32	57	54	Dorsal																Olfr657	+	chr7:104624793-104637481	yes	yes	1.05	Dorsal
Olfr568	-3.30146	3.65776e-09	50	34	46	3	6	4	Dorsal																Olfr658	-	chr7:104642876-104647305	yes	yes	1.05	Dorsal
Olfr653	-3.29972	5.56073e-29	3081	1755	3148	212	341	261	Dorsal																Olfr659	+	chr7:104666752-104674948	yes	yes	1.05	Dorsal
Olfr1020	-3.29941	6.35429e-15	670	377	606	38	71	61	Dorsal																Olfr661	+	chr7:104686500-104691354	yes	yes	1.05	Dorsal
Olfr1451	-3.28054	3.96634e-14	193	112	179	13	15	22	Dorsal																Olfr665	+	chr7:104878030-104882906	yes	yes	1.05	Dorsal
Olfr811	-3.279	4.14047e-15	407	238	450	43	37	31	Dorsal																Olfr666	-	chr7:104891821-104895952	yes	yes	1.05	Dorsal
Olfr555	-3.27786	1.3546e-10	101	48	82	6	10	7	Dorsal																Olfr667	-	chr7:104914741-104921482	yes	yes	1.05	Dorsal
Olfr978	-3.27262	9.39971e-12	86	54	77	9	4	10	Dorsal																Olfr668	-	chr7:104922290-104928057	yes	yes	1.05	Dorsal
Olfr1499	-3.26582	7.5986e-11	94	40	66	6	6	8	Dorsal																Olfr669	+	chr7:104934239-104940477	yes	yes	1.05	Dorsal
Olfr1173	-3.25914	2.54414e-17	1313	793	1273	72	180	121	Dorsal																Olfr670	-	chr7:104957113-104962620	yes	yes	1.05	Dorsal
Olfr1157	-3.25811	4.35632e-13	650	323	589	34	72	59	Dorsal																Olfr671	-	chr7:104972895-104979126	yes	yes	1.05	Dorsal
Olfr917	-3.2575	8.25488e-13	180	118	176	12	22	16	Dorsal																Olfr672	-	chr7:104995759-105002029	yes	yes	1.05	Dorsal
Olfr54	-3.25419	5.30021e-18	836	469	835	55	82	87	Dorsal																Olfr675	-	chr7:105021369-105028460	yes	yes	1.05	Dorsal
Olfr816	-3.25007	5.78065e-11	580	270	491	40	75	31	Dorsal																Olfr676	+	chr7:105032697-105037750	yes	yes	1.05	Dorsal
Olfr1131	-3.24917	2.54201e-09	156	81	145	9	24	9	Dorsal																Olfr677	+	chr7:105051371-105059006	yes	yes	1.05	Dorsal
Olfr874	-3.24895	1.98187e-14	756	369	633	38	70	78	Dorsal																Olfr678	+	chr7:105064474-105071639	yes	yes	1.05	Dorsal
Olfr875	-3.24257	7.65716e-13	419	238	365	23	48	39	Dorsal																Olfr679	+	chr7:105081204-105090642	yes	yes	1.05	Dorsal
Olfr519	-3.2255	5.05926e-11	139	67	140	8	15	13	Dorsal																Olfr681	+	chr7:105116835-105125523	yes	yes	1.05	Dorsal
Olfr551	-3.21033	2.72422e-09	65	36	67	9	6	3	Dorsal																Olfr683	-	chr7:105140838-105147012	yes	yes	1.05	Dorsal
Olfr143	-3.20901	1.39797e-12	427	240	442	28	54	39	Dorsal																Olfr684	-	chr7:105154691-105163653	yes	yes	1.05	Dorsal
Olfr904	-3.19305	7.99827e-11	100	51	93	10	10	6	Dorsal																Olfr685	-	chr7:105178415-105186012	yes	yes	1.05	Dorsal
Olfr994	-3.19223	2.7605e-15	667	367	609	46	69	64	Dorsal																Olfr689	+	chr7:105311164-105319662	yes	yes	1.05	Dorsal
Olfr975	-3.19075	8.19463e-10	132	67	108	9	18	7	Dorsal																Olfr690	-	chr7:105328224-105334104	yes	yes	1.05	Dorsal
Olfr1340	-3.18913	1.9596e-17	905	514	783	58	93	92	Dorsal																Olfr691	-	chr7:105335508-105342270	yes	yes	1.05	Dorsal
Olfr368	-3.18555	9.74028e-12	250	113	209	16	25	20	Dorsal																Olfr692	+	chr7:105368229-105369355	yes	yes	1.05	Dorsal
Olfr1155	-3.1848	7.98922e-12	663	325	598	33	81	65	Dorsal																Olfr467	+	chr7:107812262-107816336	yes	no	1.05	Dorsal
Olfr819	-3.17389	8.26875e-13	663	341	526	37	77	58	Dorsal																Olfr478	-	chr7:108029964-108033989	yes	no	1.05	Dorsal
Olfr936	-3.17251	5.48371e-08	91	45	83	3	14	8	Dorsal																Olfr480	-	chr7:108064877-108067346	yes	no	low expression	Dorsal
Olfr1377	-3.16746	5.93583e-13	395	188	336	26	38	36	Dorsal																Olfr481	+	chr7:108079854-108085824	yes	no	1.05	Dorsal
Olfr1156	-3.16505	5.25387e-14	629	326	546	39	65	63	Dorsal																Olfr482	-	chr7:108092998-108097586	yes	no	1.4	Dorsal
Olfr430	-3.1644	1.27863e-12	525	286	612	35	69	55	Dorsal																Olfr483	+	chr7:108100848-108105010	yes	no	1.05	Dorsal
Olfr516	-3.15968	3.18975e-11	241	140	195	13	31	22	Dorsal																Olfr486	-	chr7:108171797-108172742	yes	no	low expression	Dorsal
Olfr1154	-3.15669	7.55843e-16	744	387	758	56	77	75	Dorsal																Olfr488	-	chr7:108251616-108258347	yes	no	1.05	Dorsal
Olfr376	-3.15669	1.12475e-13	471	251	404	35	50	40	Dorsal																Olfr490	-	chr7:108285892-108288934	yes	no	1.05	Dorsal
Olfr808	-3.15397	3.74692e-13	854	404	726	49	99	76	Dorsal																Olfr492	-	chr7:108322729-108323674	yes	no	low expression	Dorsal
Olfr488	-3.15323	1.48902e-18	1332	700	1234	84	149	136	Dorsal																Olfr493	-	chr7:108346034-108346979	yes	no	low expression	Dorsal
Olfr478	-3.15034	1.50186e-11	306	162	252	18	38	26	Dorsal																Olfr494	+	chr7:108365334-108368436	yes	no	1.5	Dorsal
Olfr1132	-3.13753	1.06961e-11	326	145	257	18	32	31	Dorsal																Olfr506	+	chr7:108610786-108615340	yes	no	1.05	Dorsal
Olfr424	-3.13722	1.05782e-12	427	210	414	31	47	39	Dorsal																Olfr507	+	chr7:108621813-108622764	yes	no	low expression	Dorsal
Olfr628	-3.13626	6.35901e-13	156	86	152	15	14	15	Dorsal																Olfr508	+	chr7:108629993-108630926	yes	no	1.05	Dorsal
Olfr1106	-3.11538	8.95553e-12	303	182	267	20	42	27	Dorsal																Olfr509	-	chr7:108644335-108651906	yes	no	1.6	Dorsal
Olfr1030	-3.1129	1.5344e-17	893	551	905	69	112	93	Dorsal																Olfr510	+	chr7:108666417-108670259	yes	no	1.05	Dorsal
Olfr969	-3.09106	2.40729e-18	1435	761	1257	105	178	125	Dorsal																Olfr516	-	chr7:108844787-108850529	yes	no	1.05	Dorsal
Olfr1361	-3.09019	8.19613e-18	868	486	800	77	91	82	Dorsal																Olfr517	-	chr7:108867207-108872379	yes	no	1.05	Dorsal
Olfr1497	-3.08312	1.48808e-10	112	62	101	10	14	8	Dorsal																Olfr518	-	chr7:108880602-108881604	yes	no	1.05	Dorsal
Olfr152	-3.07015	4.20392e-14	637	371	620	53	80	61	Dorsal																Olfr519	-	chr7:108893460-108894420	yes	no	1.05	Dorsal
Olfr1444	-3.0695	2.02836e-11	293	141	246	18	32	30	Dorsal																Olfr522	-	chr7:140159998-140164764	yes	no	1.25	Dorsal
Olfr228	-3.0689	5.85096e-13	565	285	529	44	66	52	Dorsal																Olfr372	+	chr8:72041217-72060630	yes	no	1.05	Dorsal
Olfr57	-3.06055	9.75749e-08	322	162	302	22	67	19	Dorsal																Olfr373	+	chr8:72083176-72103084	yes	no	1.4	Dorsal
Olfr877	-3.05942	1.21459e-12	348	171	345	40	34	27	Dorsal																Olfr371	+	chr8:85230496-85231509	yes	no	1.5	Dorsal
Olfr355	-3.04411	1.12049e-08	60	49	39	5	4	9	Dorsal																Olfr24	-	chr9:18751506-18763996	yes	no	1.4	Dorsal
Olfr77	-3.0382	5.18906e-15	940	503	846	67	121	93	Dorsal																Olfr846	-	chr9:19357064-19364005	yes	no	1.05	Dorsal
Olfr1048	-3.0235	2.9532e-12	612	323	513	48	82	50	Dorsal																Olfr847	-	chr9:19373667-19378669	yes	no	1.05	Dorsal
Olfr16	-3.02286	7.00197e-11	624	300	576	44	89	54	Dorsal																Olfr77	+	chr9:19916864-19925603	yes	no	1.05	Dorsal
Olfr317	-3.02206	2.18977e-10	292	168	276	20	47	27	Dorsal																Olfr160	-	chr9:37708963-37716250	yes	no	1.05	Dorsal
Olfr885	-3.01613	1.8857e-11	207	98	170	17	22	18	Dorsal																Olfr151	-	chr9:37729976-37731104	yes	no	low expression	Dorsal
Olfr813	-3.00355	4.15414e-17	891	550	779	69	106	105	Dorsal																Olfr874	+	chr9:37745105-37748594	yes	no	1.05	Dorsal
Olfr1137	-2.97873	1.52704e-09	295	107	263	28	33	19	Dorsal																Olfr875	+	chr9:37771856-37774459	yes	no	1.05	Dorsal
Olfr19	-2.97732	8.27552e-14	1165	548	1051	75	152	126	Dorsal																Olfr876	+	chr9:37803030-37808144	yes	no	1.05	Dorsal
Olfr574	-2.96952	0.000176737	12	9	12	2	2	0	Dorsal																Olfr877	+	chr9:37854268-37857320	yes	no	1.05	Dorsal
Olfr218	-2.96137	2.40013e-10	377	186	350	24	51	43	Dorsal																Olfr145	+	chr9:37896723-37903519	yes	no	1.05	Dorsal
Olfr3	-2.95929	7.85266e-10	268	109	213	15	28	31	Dorsal																Olfr878	+	chr9:37917839-37922474	yes	no	1.05	Dorsal
Olfr1328	-2.94831	4.35632e-13	672	359	581	56	85	67	Dorsal																Olfr881	+	chr9:37991824-37996408	yes	no	1.05	Dorsal
Olfr9	-2.94828	3.64906e-10	289	189	295	21	54	31	Dorsal																Olfr883	+	chr9:38025807-38026737	yes	no	low expression	Dorsal
Olfr467	-2.9343	5.21839e-10	240	122	240	14	31	35	Dorsal																Olfr884	+	chr9:38046554-38050137	yes	no	1.05	Dorsal
Olfr1167	-2.92736	3.67973e-14	399	280	390	45	50	46	Dorsal																Olfr885	+	chr9:38061321-38062251	yes	no	low expression	Dorsal
Olfr372	-2.91958	1.67447e-09	118	54	141	13	15	11	Dorsal																Olfr888	+	chr9:38108127-38109632	yes	no	1.05	Dorsal
Olfr1406	-2.91764	1.05494e-16	1413	686	1334	120	184	144	Dorsal																Olfr143	+	chr9:38252773-38256549	yes	no	1.05	Dorsal
Olfr1389	-2.9122	5.26745e-16	1218	753	1300	105	205	137	Dorsal																Olfr895	+	chr9:38267850-38269735	yes	no	1.25	Dorsal
Olfr763	-2.90421	2.8174e-11	289	154	267	24	38	32	Dorsal																Olfr250	+	chr9:38366895-38371355	yes	no	1.05	Dorsal
Olfr1052	-2.89741	4.14139e-10	357	195	332	28	57	36	Dorsal																Olfr251	+	chr9:38377085-38382474	yes	no	1.4	Dorsal
Olfr1033	-2.86718	1.94515e-12	881	481	808	63	137	106	Dorsal																Olfr147	+	chr9:38401697-38404979	yes	no	1.05	Dorsal
Olfr1510	-2.86495	2.58959e-12	492	279	459	48	67	53	Dorsal																Olfr904	+	chr9:38463143-38467265	yes	no	1.05	Dorsal
Olfr1133	-2.85751	2.67846e-10	526	240	458	47	74	46	Dorsal																Olfr905	+	chr9:38471106-38477013	yes	no	1.05	Dorsal
Olfr1161	-2.85684	9.97224e-11	276	165	252	28	44	25	Dorsal																Olfr916	-	chr9:38657268-38659875	yes	no	1.05	Dorsal
Olfr1495	-2.82978	9.95059e-11	247	106	195	23	26	25	Dorsal																Olfr917	-	chr9:38664912-38665842	yes	no	low expression	Dorsal
Olfr419	-2.82346	5.54469e-12	835	525	826	68	164	96	Dorsal																Olfr918	-	chr9:38672090-38674601	yes	no	1.05	Dorsal
Olfr905	-2.82008	4.73601e-11	376	194	305	30	46	47	Dorsal																Olfr919	-	chr9:38696803-38703673	yes	no	1.05	Dorsal
Olfr895	-2.80511	6.20406e-10	183	97	202	14	25	30	Dorsal																Olfr922	+	chr9:38814613-38819195	yes	no	1.05	Dorsal
Olfr884	-2.79817	3.45456e-14	1407	653	1197	104	191	172	Dorsal																Olfr923	+	chr9:38826544-38830300	yes	no	1.05	Dorsal
Olfr1028	-2.78737	6.46496e-11	530	286	555	46	83	70	Dorsal																Olfr924	+	chr9:38844448-38851495	yes	no	1.05	Dorsal
Olfr1076	-2.78619	1.74223e-08	88	49	79	8	14	9	Dorsal																Olfr26	+	chr9:38855059-38855990	yes	no	low expression	Dorsal
Olfr1040	-2.77471	5.96238e-07	46	30	46	3	9	6	Dorsal																Olfr930	+	chr9:38926831-38931396	yes	no	1.5	Dorsal
Olfr1404	-2.7621	3.42694e-12	731	447	719	64	125	98	Dorsal																Olfr933	+	chr9:38972312-38979861	yes	no	1.05	Dorsal
Olfr846	-2.75472	4.13592e-07	68	42	48	4	13	7	Dorsal																Olfr934	-	chr9:38981025-38988282	yes	no	1.05	Dorsal
Olfr493	-2.75294	1.50571e-10	156	84	160	21	19	18	Dorsal																Olfr935	-	chr9:38993970-38999683	yes	no	1.25	Dorsal
Olfr888	-2.74875	1.07895e-08	210	90	176	22	30	17	Dorsal																Olfr146	-	chr9:39018072-39023377	yes	no	1.05	Dorsal
Olfr987	-2.74421	4.13256e-10	245	148	241	21	40	35	Dorsal																Olfr937	-	chr9:39058850-39064951	yes	no	1.05	Dorsal
Olfr1055	-2.72774	1.64438e-06	36	25	43	2	7	7	Dorsal																Olfr938	-	chr9:39077697-39078887	yes	no	1.05	Dorsal
Olfr876	-2.72547	3.92817e-10	412	248	447	54	72	42	Dorsal																Olfr955	-	chr9:39469779-39470724	yes	no	1.05	Dorsal
Olfr74	-2.72226	9.13679e-08	213	83	169	19	33	17	Dorsal																Olfr957	-	chr9:39510233-39515809	yes	no	1.05	Dorsal
Olfr62	-2.70032	2.37758e-11	487	254	452	49	66	66	Dorsal																Olfr958	-	chr9:39547957-39554054	yes	no	1.05	Dorsal
Olfr1449	-2.69818	6.19582e-09	101	53	89	8	11	19	Dorsal																Olfr959	-	chr9:39569382-39575569	yes	no	1.05	Dorsal
Olfr988	-2.69187	1.07825e-10	275	155	221	30	39	31	Dorsal																Olfr148	+	chr9:39610654-39615473	yes	no	1.05	Dorsal
Olfr1351	-2.68661	3.36215e-08	199	105	182	16	37	24	Dorsal																Olfr960	+	chr9:39621372-39624205	yes	no	1.05	Dorsal
Olfr738	-2.67846	3.4726e-10	250	142	201	22	33	38	Dorsal																Olfr961	+	chr9:39646724-39647672	yes	no	1.05	Dorsal
Olfr558	-2.67823	2.63401e-12	799	441	677	70	115	117	Dorsal																Olfr963	+	chr9:39667204-39670783	yes	no	1.05	Dorsal
Olfr915	-2.673	6.44253e-09	81	47	86	10	11	12	Dorsal																Olfr149	-	chr9:39700517-39707117	yes	no	1.05	Dorsal
Olfr20	-2.66989	9.14522e-10	412	226	385	35	68	60	Dorsal																Olfr965	+	chr9:39711248-39720614	yes	no	1.05	Dorsal
Olfr225	-2.64509	8.86985e-08	94	57	89	14	18	7	Dorsal																Olfr150	+	chr9:39730977-39738456	yes	no	1.5	Dorsal
Olfr447	-2.64122	4.37969e-09	135	80	130	17	23	15	Dorsal																Olfr967	+	chr9:39746248-39751493	yes	no	1.05	Dorsal
Olfr1448	-2.62407	1.29322e-14	1064	594	904	130	166	119	Dorsal																Olfr968	-	chr9:39768775-39783222	yes	no	1.4	Dorsal
Olfr1056	-2.58969	1.0198e-09	380	248	361	42	77	50	Dorsal																Olfr969	+	chr9:39790944-39796635	yes	no	1.05	Dorsal
Olfr1366	-2.58886	4.98886e-12	685	343	579	74	86	103	Dorsal																Olfr970	+	chr9:39808859-39820997	yes	no	1.5	Dorsal
Olfr352	-2.58736	1.98506e-08	392	211	278	39	78	36	Dorsal																Olfr971	+	chr9:39836875-39841281	yes	no	1.05	Dorsal
Olfr1166	-2.58171	7.4266e-11	247	172	284	29	41	49	Dorsal																Olfr229	+	chr9:39907335-39912732	yes	no	1.05	Dorsal
Olfr1158	-2.56965	4.19508e-05	46	21	45	3	11	5	Dorsal																Olfr975	-	chr9:39948130-39952046	yes	no	1.05	Dorsal
Olfr507	-2.56361	5.7954e-08	60	39	59	8	7	12	Dorsal																Olfr976	-	chr9:39954138-39961133	yes	no	1.05	Dorsal
Olfr520	-2.55217	8.56881e-06	43	22	25	5	7	3	Dorsal																Olfr978	+	chr9:39992112-39995095	yes	no	1.05	Dorsal
Olfr971	-2.5502	1.3703e-08	163	85	125	16	26	21	Dorsal																Olfr979	-	chr9:39998002-40003465	yes	no	1.05	Dorsal
Olfr356	-2.5283	1.77129e-05	30	21	37	5	7	3	Dorsal																Olfr981	+	chr9:40021463-40023426	yes	no	1.05	Dorsal
Olfr483	-2.52828	3.16296e-09	363	165	244	35	49	46	Dorsal																Olfr982	+	chr9:40073828-40079404	yes	no	1.05	Dorsal
Olfr522	-2.52521	7.1044e-13	1240	686	1097	123	232	180	Dorsal																Olfr985	-	chr9:40126307-40130184	yes	no	1.4	Dorsal
Olfr807	-2.52394	1.72448e-08	232	91	193	22	29	35	Dorsal																Olfr1357	-	chr10:78611002-78618074	yes	no	1.05	Dorsal
Olfr1329	-2.52323	8.51906e-09	111	46	105	17	12	15	Dorsal																Olfr1351	+	chr10:79012471-79019645	yes	no	1.25	Dorsal
Olfr441	-2.52227	3.04762e-11	505	318	538	59	84	96	Dorsal																Olfr57	+	chr10:79028740-79036274	yes	no	1.05	Dorsal
Olfr688	-2.50401	0.000108652	29	14	12	2	4	3	Dorsal																Olfr9	+	chr10:128989430-128992102	yes	no	1.05	Dorsal
Olfr1095	-2.49967	0.000129939	21	19	26	6	0	7	Dorsal																Olfr763	+	chr10:129010790-129013313	yes	no	1.05	Dorsal
Olfr1102	-2.497	3.63301e-10	316	212	315	43	57	50	Dorsal																Olfr782	+	chr10:129348849-129352144	yes	no	low expression	Dorsal
Olfr134	-2.47101	5.7518e-08	317	178	291	32	69	45	Dorsal																Olfr791	+	chr10:129521791-129528353	yes	no	1.4	Dorsal
Olfr161	-2.46503	2.05163e-08	176	109	176	22	36	26	Dorsal																Olfr792	+	chr10:129539161-129542534	yes	no	1.05	Dorsal
Olfr995	-2.45595	1.1468e-05	93	42	78	11	22	7	Dorsal																Olfr798	-	chr10:129622614-129627934	yes	no	1.4	Dorsal
Olfr401	-2.44163	9.91752e-08	115	65	103	15	23	14	Dorsal																Olfr807	-	chr10:129754091-129757793	yes	no	1.05	Dorsal
Olfr251	-2.37007	4.90164e-08	239	175	257	31	66	39	Dorsal																Olfr808	+	chr10:129765481-129771713	yes	no	1.05	Dorsal
Olfr153	-2.36517	1.1234e-05	55	28	55	4	11	12	Dorsal																Olfr809	+	chr10:129774637-129778937	yes	no	1.05	Dorsal
Olfr883	-2.36352	0.00181401	18	6	10	1	3	2	Dorsal																Olfr810	-	chr10:129787288-129794917	yes	no	1.05	Dorsal
Olfr955	-2.3236	6.39811e-08	76	57	98	17	13	16	Dorsal																Olfr811	-	chr10:129800614-129804396	yes	no	1.05	Dorsal
Olfr223	-2.26831	0.000231534	45	11	44	3	7	9	Dorsal																Olfr812	-	chr10:129841417-129846094	yes	no	1.4	Dorsal
Olfr1002	-2.26547	7.45515e-08	257	132	221	37	49	39	Dorsal																Olfr813	+	chr10:129855366-129858722	yes	no	1.05	Dorsal
Olfr993	-2.24525	0.00199793	17	9	11	4	4	0	Dorsal																Olfr814	-	chr10:129871472-129879851	yes	no	1.05	Dorsal
Olfr935	-2.22557	3.58374e-07	147	85	156	26	33	23	Dorsal																Olfr815	-	chr10:129900569-129905867	yes	no	1.05	Dorsal
Olfr435	-2.2191	5.03795e-07	242	122	249	32	53	45	Dorsal																Olfr816	-	chr10:129909162-129915597	yes	no	1.05	Dorsal
Olfr1079	-2.1943	1.51233e-07	313	186	301	47	74	55	Dorsal																Olfr819	-	chr10:129963010-129967266	yes	no	1.05	Dorsal
Olfr146	-2.19014	5.03795e-07	394	185	306	62	83	48	Dorsal																Olfr247	-	chr10:129973830-129976140	yes	no	low expression	Dorsal
Olfr1010	-2.18111	3.46428e-05	36	27	27	6	5	9	Dorsal																Olfr821	+	chr10:130030347-130035071	yes	no	1.6	Dorsal
Olfr510	-2.18044	3.77814e-07	117	75	132	28	24	19	Dorsal																Olfr822	+	chr10:130071209-130076909	yes	no	1.05	Dorsal
Olfr968	-2.12392	4.14349e-08	312	210	271	67	68	49	Dorsal																Olfr826	-	chr10:130178470-130184186	yes	no	1.4	Dorsal
Olfr1136	-2.12243	0.00225861	26	9	19	3	7	2	Dorsal																Olfr1389	+	chr11:49423066-49432968	yes	no	1.05	Dorsal
Olfr313	-2.088	6.63548e-07	376	198	377	68	90	63	Dorsal																Olfr1377	+	chr11:50981966-50986593	yes	no	1.05	Dorsal
Olfr1065	-2.06168	1.68411e-07	582	300	499	84	128	117	Dorsal																Olfr51	+	chr11:51003595-51009676	yes	no	1.05	Dorsal
Olfr24	-2.06043	4.95632e-16	1961	1339	1908	337	503	429	Dorsal																Olfr54	+	chr11:51014235-51031578	yes	no	1.05	Dorsal
Olfr482	-2.05628	2.79663e-05	212	92	156	23	52	36	Dorsal																Olfr30	-	chr11:58454104-58462270	yes	no	1.25	Dorsal
Olfr782	-2.04246	3.78451e-07	337	164	281	50	62	75	Dorsal																Olfr317	-	chr11:58731017-58739212	yes	no	1.05	Dorsal
Olfr141	-2.03483	1.40692e-06	246	122	231	43	55	45	Dorsal																Olfr313	+	chr11:58814999-58819450	yes	no	1.4	Dorsal
Olfr30	-2.00195	7.45515e-08	581	333	518	105	135	116	Dorsal																Olfr223	-	chr11:59588496-59593289	yes	no	1.05	Dorsal
Olfr1496	-1.98077	1.16666e-05	329	168	311	45	93	70	Dorsal																Olfr225	+	chr11:59610584-59615060	yes	no	low expression	Dorsal
Olfr133	-1.97933	1.15074e-06	399	207	320	65	93	75	Dorsal																Olfr20	+	chr11:73350782-73355951	yes	no	1.05	Dorsal
Olfr1408	-1.95059	2.71848e-08	948	546	908	156	268	206	Dorsal																Olfr376	+	chr11:73371245-73377836	yes	no	1.05	Dorsal
Olfr338	-1.94929	1.96237e-05	75	39	66	18	16	12	Dorsal																Olfr23	+	chr11:73936676-73942658	yes	no	1.05	Dorsal
Olfr826	-1.94802	2.60707e-06	320	169	258	55	80	58	Dorsal																Olfr139	-	chr11:74044032-74056551	yes	no	1.05	Dorsal
Olfr1160	-1.91978	3.16921e-07	489	265	445	92	110	111	Dorsal																Olfr399	-	chr11:74053126-74056615	yes	no	1.05	Dorsal
Olfr262	-1.9118	0.0155896	6	7	6	1	1	3	Dorsal																Olfr401	+	chr11:74113711-74122941	yes	no	low expression	Dorsal
Olfr1101	-1.89944	4.22273e-05	162	82	133	19	42	42	Dorsal																Olfr402	+	chr11:74153528-74158161	yes	no	1.05	Dorsal
Olfr1058	-1.89932	6.97481e-06	119	60	89	19	23	29	Dorsal																Olfr410	-	chr11:74330280-74338031	yes	no	1.05	Dorsal
Olfr791	-1.88494	3.3822e-07	563	295	466	102	121	131	Dorsal																Olfr411	-	chr11:74345128-74352650	yes	no	1.05	Dorsal
Olfr1164	-1.8795	0.000200266	33	23	32	10	7	7	Dorsal																Olfr412	+	chr11:74362068-74366218	yes	no	1.05	Dorsal
Olfr23	-1.87861	2.36812e-06	290	142	212	59	64	49	Dorsal																Olfr1366	-	chr13:21535112-21542808	yes	no	1.05	Dorsal
Olfr1113	-1.87739	9.96465e-05	47	32	42	11	13	9	Dorsal																Olfr1362	-	chr13:21610977-21614022	yes	no	1.05	Dorsal
Olfr1467	-1.86895	5.17174e-05	161	76	145	25	46	33	Dorsal																Olfr1361	-	chr13:21656879-21663386	yes	no	1.05	Dorsal
Olfr1445	-1.84273	0.00101346	25	17	35	9	7	5	Dorsal																Olfr738	+	chr14:50407567-50415438	yes	no	1.25	Dorsal
Olfr427	-1.84163	0.00577963	12	9	21	1	6	5	Dorsal																Olfr739	+	chr14:50418625-50427888	yes	no	1.6	Dorsal
Olfr1335	-1.83189	0.000375458	34	25	20	8	8	6	Dorsal																Olfr744	+	chr14:50614878-50619839	yes	no	1.05	Dorsal
Olfr358	-1.81817	3.24954e-06	252	186	283	57	83	67	Dorsal																Olfr745	+	chr14:50639387-50643885	yes	no	1.05	Dorsal
Olfr543	-1.75264	1.8316e-05	94	57	86	25	23	22	Dorsal																Olfr746	+	chr14:50653238-50654183	yes	no	low expression	Dorsal
Olfr1141	-1.72472	0.040342	11	4	8	3	4	0	Dorsal																Olfr748	+	chr14:50707372-50713797	yes	no	1.05	Dorsal
Olfr150	-1.71349	8.48416e-05	229	116	206	40	70	58	Dorsal																Olfr749	-	chr14:50736170-50745094	yes	no	1.05	Dorsal
Olfr970	-1.68505	4.86796e-05	285	156	252	64	91	61	Dorsal																Olfr221	-	chr14:52033961-52042459	yes	no	1.4	Dorsal
Olfr350	-1.67156	2.55217e-05	113	90	111	31	39	30	Dorsal																Olfr1513	-	chr14:52347494-52356408	yes	no	1.05	Dorsal
Olfr38	-1.64402	0.00490549	23	8	21	4	3	10	Dorsal																Olfr1512	-	chr14:52371331-52379168	yes	no	1.05	Dorsal
Olfr930	-1.5022	0.00174972	59	29	48	20	18	10	Dorsal																Olfr1511	-	chr14:52389793-52397379	yes	no	1.05	Dorsal
Olfr985	-1.49804	0.000402641	130	72	95	27	42	36	Dorsal																Olfr1510	-	chr14:52409130-52414373	yes	no	1.05	Dorsal
Olfr739	-1.49617	3.77464e-05	444	281	428	126	152	131	Dorsal																Olfr161	+	chr16:3591041-3599323	yes	no	low expression	Dorsal
Olfr1057	-1.49039	0.000116321	175	117	155	55	58	47	Dorsal																Olfr19	-	chr16:16672227-16676405	yes	no	1.05	Dorsal
Olfr1105	-1.4607	0.000178777	168	110	169	46	58	59	Dorsal																Olfr107	+	chr17:37399225-37407477	yes	no	1.5	Dorsal
Olfr486	-1.46026	0.00191109	42	23	29	13	9	12	Dorsal																Olfr133	+	chr17:38145280-38151269	yes	no	1.25	Dorsal
Olfr494	-1.45446	0.000124713	135	93	104	51	36	36	Dorsal																Olfr134	+	chr17:38171387-38176578	yes	no	1.05	Dorsal
Olfr107	-1.44692	0.000101559	467	271	400	114	158	146	Dorsal																Olfr262	-	chr19:12240720-12241659	yes	no	low expression	Dorsal
Olfr1104	-1.35223	9.0475e-05	401	289	406	136	145	151	Dorsal																Olfr1444	+	chr19:12857282-12863440	yes	no	1.05	Dorsal
Olfr1094	-1.34654	0.00113131	156	90	144	39	60	55	Dorsal																Olfr1445	+	chr19:12883854-12884855	yes	no	low expression	Dorsal
Olfr992	-1.33496	0.00332707	126	64	84	28	52	30	Dorsal																Olfr1448	-	chr19:12916660-12924419	yes	no	1.05	Dorsal
Olfr798	-1.32654	0.000291885	232	147	191	69	74	85	Dorsal																Olfr1449	+	chr19:12930839-12935752	yes	no	1.05	Dorsal
Olfr550	-1.28892	0.00544498	283	111	285	64	112	93	Dorsal																Olfr1451	+	chr19:12995013-13000417	yes	no	1.5	Dorsal
Olfr1122	-1.26162	0.000414143	483	299	461	153	195	171	Dorsal																Olfr1467	+	chr19:13362235-13368054	yes	no	1.4	Dorsal
Olfr1505	-1.25636	0.0040847	196	113	165	44	93	68	Dorsal																Olfr1469	+	chr19:13403650-13414540	yes	no	1.5	Dorsal
Olfr373	-1.14551	0.00515911	83	57	92	34	40	31	Dorsal																Olfr1495	+	chr19:13764605-13770248	yes	no	1.05	Dorsal
Olfr509	-1.10911	0.00367612	306	185	326	116	141	119	Dorsal																Olfr1496	+	chr19:13777877-13782920	yes	no	1.25	Dorsal
Olfr371	-1.1087	0.0197761	30	22	28	11	10	17	Dorsal																Olfr1497	-	chr19:13794323-13798202	yes	no	1.05	Dorsal
Olfr1168	-1.07198	0.00286896	217	162	182	90	98	82	Dorsal																Olfr1499	-	chr19:13814274-13819447	yes	no	1.05	Dorsal
Olfr1111	-0.982405	0.0244794	73	37	52	21	25	36	Dorsal																Olfr1500	-	chr19:13826881-13830488	yes	no	1.05	Dorsal
Olfr821	-0.963309	0.0130716	237	117	165	77	93	91	Dorsal																Olfr1505	+	chr19:13913529-13921866	yes	no	1.4	Dorsal
Olfr154	-0.962222	0.016682	94	64	76	32	49	41	Dorsal																Olfr1141	-	chr2:87753055-87753991	yes	no	low expression	Dorsal
Olfr1469	-0.945078	0.0180706	98	69	85	41	54	38	Dorsal																Olfr564	+	chr7:102803479-102804430	yes	yes	low expression	Dorsal
Olfr310	-0.882298	0.0420762	34	30	45	20	16	24	Dorsal																Olfr688	+	chr7:105288094-105289060	yes	yes	low expression	Dorsal
Olfr221	-0.844437	0.0242936	184	103	131	83	78	70	Dorsal																Olfr936	-	chr9:39046613-39047550	yes	no	low expression	Dorsal
Olfr693	0.670937	0.0332305	291	308	232	398	473	470	Ventral																Olfr248	+	chr1:174391045-174392055	yes	no	low expression	Ventral
Olfr95	0.688753	0.0455612	166	152	142	235	253	266	Ventral																Olfr345	+	chr2:36640040-36640976	yes	no	low expression	Ventral
Olfr1270	0.745497	0.033446	142	151	113	238	228	222	Ventral																Olfr1130	+	chr2:87606207-87609852	yes	no	2.4	Ventral
Olfr750	0.785411	0.0271628	102	119	74	158	187	165	Ventral																Olfr1181	-	chr2:88420320-88426171	yes	no	low expression	Ventral
Olfr129	0.795132	0.0164797	204	215	157	320	374	317	Ventral																Olfr1269	-	chr2:90085529-90086459	yes	no	low expression	Ventral
Olfr780	0.801813	0.0378907	51	34	50	74	81	82	Ventral																Olfr1287	+	chr2:111449141-111450059	yes	no	low expression	Ventral
Olfr1474	0.81852	0.0211495	108	125	87	173	204	193	Ventral																Olfr1355	+	chr10:78875539-78882266	yes	no	low expression	Ventral
Olfr523	0.840449	0.00180632	469	380	326	704	785	636	Ventral																Olfr10	+	chr11:49304740-49320021	yes	no	low expression	Ventral
Olfr1014	0.842601	0.0284819	125	64	52	152	123	138	Ventral																Olfr1487	+	chr19:13617374-13621176	yes	no	2	Ventral
Olfr859	0.87883	0.00522131	255	232	211	457	421	425	Ventral																Olfr1416	-	chr1:92475924-92485113	yes	no	4.2	Ventral
Olfr316	0.889769	0.0265402	73	79	43	123	102	135	Ventral																Olfr1415	-	chr1:92489100-92496101	yes	no	3.5	Ventral
Olfr794	0.894133	0.00819449	167	174	145	293	317	307	Ventral																Olfr1414	-	chr1:92506365-92518661	yes	no	4.2	Ventral
Olfr972	0.89878	0.0149517	127	77	90	169	198	181	Ventral																Olfr1413	+	chr1:92571321-92574397	yes	no	3.6	Ventral
Olfr178	0.902398	0.0349436	26	32	28	73	51	43	Ventral																Olfr1412	+	chr1:92585778-92591375	yes	no	3.5	Ventral
Olfr1231	0.918951	0.0149572	82	63	51	115	144	114	Ventral																Olfr1411	+	chr1:92594410-92597753	yes	no	3.5	Ventral
Olfr513	0.919006	0.042725	31	21	38	66	66	41	Ventral																Olfr1410	+	chr1:92605781-92614806	yes	no	2.6	Ventral
Olfr479	0.926018	0.0216729	83	45	36	99	91	111	Ventral																Olfr12	+	chr1:92617787-92623412	yes	no	3.5	Ventral
Olfr1189	0.938581	0.0238461	24	37	24	50	53	61	Ventral																Olfr417	+	chr1:174368918-174369848	yes	no	unusual	Ventral
Olfr1269	0.940427	0.0239894	21	24	24	43	46	46	Ventral																Olfr414	+	chr1:174424063-174434747	yes	no	3.6	Ventral
Olfr983	0.941882	0.0150034	58	31	34	82	74	77	Ventral																Olfr220	+	chr1:174442081-174451277	yes	no	3.2	Ventral
Olfr1015	0.94781	0.00541928	187	158	159	312	364	313	Ventral																Olfr339	+	chr2:36418946-36426123	yes	no	2.6	Ventral
Olfr502	0.951342	0.011525	96	58	57	137	123	145	Ventral																Olfr340	+	chr2:36452586-36453525	yes	no	low expression	Ventral
Olfr715	0.958475	0.0107688	98	132	64	180	190	190	Ventral																Olfr342	+	chr2:36524997-36530790	yes	no	2.6	Ventral
Olfr800	0.964934	0.00893897	142	110	68	205	206	200	Ventral																Olfr344	+	chr2:36566661-36576178	yes	no	low expression	Ventral
Olfr39	0.966939	0.0118996	55	54	30	95	91	83	Ventral																Olfr346	+	chr2:36685787-36691293	yes	no	3.9	Ventral
Olfr32	0.967413	0.00375092	235	224	160	407	392	417	Ventral																Olfr347	+	chr2:36731901-36737642	yes	no	2.4	Ventral
Olfr1487	0.967678	0.016682	33	38	20	56	64	57	Ventral																Olfr353	-	chr2:36889204-36892936	yes	no	2.4	Ventral
Olfr194	0.972709	0.00901409	67	85	50	119	147	131	Ventral																Olfr354	+	chr2:36905679-36916038	yes	no	2.1	Ventral
Olfr198	0.976862	0.0139483	36	37	33	86	53	77	Ventral																Olfr357	+	chr2:36993826-37001847	yes	no	3.4	Ventral
Olfr837	0.979299	0.00933407	103	79	46	151	157	130	Ventral																Olfr360	+	chr2:37065745-37069265	yes	no	2.4	Ventral
Olfr1331	0.987456	0.01608	78	59	24	108	100	90	Ventral																Olfr361	-	chr2:37083735-37089290	yes	no	3.5	Ventral
Olfr556	0.9935	0.0080415	60	48	57	108	121	105	Ventral																Olfr362	-	chr2:37101705-37117910	yes	no	2.9	Ventral
Olfr215	0.99467	0.0073725	70	76	41	131	139	101	Ventral																Olfr365	+	chr2:37188197-37206019	yes	no	2.2	Ventral
Olfr781	0.995967	0.0187923	27	20	27	37	47	70	Ventral																Olfr1014	+	chr2:85772712-85777608	yes	no	2.1	Ventral
Olfr855	1.01216	0.00812068	41	37	38	68	93	79	Ventral																Olfr1015	+	chr2:85782016-85787812	yes	no	1.8	Ventral
Olfr870	1.01441	0.00485689	98	121	72	203	202	182	Ventral																Olfr1016	-	chr2:85797617-85802544	yes	no	1.8	Ventral
Olfr1446	1.0289	0.00874306	193	195	65	295	299	258	Ventral																Olfr1018	+	chr2:85818478-85824221	yes	no	2.6	Ventral
Olfr901	1.03429	0.0186307	41	20	16	53	59	40	Ventral																Olfr1062	-	chr2:86420398-86426749	yes	no	1.9	Ventral
Olfr462	1.05155	0.00665625	89	91	50	134	170	170	Ventral																Olfr1080	-	chr2:86552674-86558235	yes	no	3.05	Ventral
Olfr818	1.05168	0.00548441	49	40	39	96	96	78	Ventral																Olfr1082	-	chr2:86593411-86598966	yes	no	2.4	Ventral
Olfr799	1.05637	0.00848745	100	64	43	131	137	149	Ventral																Olfr1084	-	chr2:86638764-86639725	yes	no	low expression	Ventral
Olfr120	1.0787	0.00581311	40	43	31	93	69	83	Ventral																Olfr1085	-	chr2:86653664-86662019	yes	no	2.1	Ventral
Olfr1501	1.07927	0.00235925	110	103	97	208	207	254	Ventral																Olfr1087	-	chr2:86687234-86698395	yes	no	2.4	Ventral
Olfr332	1.07971	0.000601207	329	404	173	653	612	578	Ventral																Olfr1090	-	chr2:86752723-86758993	yes	no	2.4	Ventral
Olfr710	1.08903	0.0457089	9	19	4	23	24	16	Ventral																Olfr1093	+	chr2:86782478-86787616	yes	no	3.6	Ventral
Olfr131	1.09066	0.00184483	140	175	96	288	324	258	Ventral																Olfr1097	-	chr2:86886772-86892216	yes	no	4	Ventral
Olfr1016	1.09079	0.00247856	126	139	86	255	244	248	Ventral																Olfr1098	-	chr2:86920948-86924545	yes	no	4.1	Ventral
Olfr353	1.09706	0.00831743	35	35	15	60	66	51	Ventral																Olfr1099	-	chr2:86955125-86960693	yes	no	3.4	Ventral
Olfr790	1.10652	0.0145636	33	14	26	51	58	46	Ventral																Olfr1100	-	chr2:86976028-86979954	yes	no	2.9	Ventral
Olfr222	1.11062	0.00188819	201	174	114	302	381	370	Ventral																Olfr1107	-	chr2:87068670-87075817	yes	no	3.05	Ventral
Olfr92	1.11546	0.00743909	47	46	17	86	72	69	Ventral																Olfr259	-	chr2:87104577-87114567	yes	no	2.4	Ventral
Olfr91	1.11954	0.00541928	51	74	43	126	102	138	Ventral																Olfr1110	-	chr2:87134148-87140300	yes	no	2.6	Ventral
Olfr1402	1.13636	0.00550925	29	37	18	52	72	60	Ventral																Olfr1112	+	chr2:87187797-87192767	yes	no	3.6	Ventral
Olfr843	1.14209	0.00150628	116	187	86	277	313	246	Ventral																Olfr1115	+	chr2:87248012-87253868	yes	no	2.1	Ventral
Olfr525	1.14409	0.00299535	136	96	59	197	212	214	Ventral																Olfr1118	+	chr2:87284351-87285275	yes	no	low expression	Ventral
Olfr1466	1.14473	0.00429906	40	65	24	99	101	74	Ventral																Olfr1121	+	chr2:87369894-87373469	yes	no	2.4	Ventral
Olfr18	1.1512	0.00263475	60	76	35	129	133	110	Ventral																Olfr1123	+	chr2:87416634-87423211	yes	no	3.05	Ventral
Olfr920	1.15714	0.00441641	34	51	25	86	75	81	Ventral																Olfr1124	+	chr2:87430274-87436623	yes	no	3.05	Ventral
Olfr889	1.15907	0.00220965	47	50	37	106	96	101	Ventral																Olfr1126	+	chr2:87453961-87458911	yes	no	3.4	Ventral
Olfr770	1.18239	0.00541594	28	28	15	55	53	52	Ventral																Olfr1128	-	chr2:87544606-87545542	yes	no	low expression	Ventral
Olfr906	1.18459	0.0383394	8	8	3	14	14	15	Ventral																Olfr1129	+	chr2:87573901-87577259	yes	no	3.05	Ventral
Olfr1130	1.18854	0.00923103	37	41	12	61	65	66	Ventral																Olfr1135	-	chr2:87669834-87673664	yes	no	2.5	Ventral
Olfr1153	1.19505	0.0284809	8	9	8	30	18	13	Ventral																Olfr1143	+	chr2:87800591-87803335	yes	no	2.4	Ventral
Olfr872	1.20042	0.00167585	35	44	33	71	99	93	Ventral																Olfr1148	+	chr2:87830532-87835803	yes	no	2.5	Ventral
Olfr58	1.20199	0.00185699	39	33	24	90	84	52	Ventral																Olfr1120	+	chr2:87843992-87847382	yes	no	low expression	Ventral
Olfr173	1.20252	0.00159691	151	182	73	299	302	292	Ventral																Olfr1151	+	chr2:87855861-87859923	yes	no	1.8	Ventral
Olfr707	1.21007	0.00258595	52	66	21	101	120	83	Ventral																Olfr1152	+	chr2:87866491-87871392	yes	no	2.5	Ventral
Olfr1135	1.21484	0.0035893	29	29	15	55	62	51	Ventral																Olfr1153	+	chr2:87894961-87898310	yes	no	1.9	Ventral
Olfr1062	1.22794	0.00613403	30	18	14	46	42	56	Ventral																Olfr1163	-	chr2:88069816-88071830	yes	no	low expression	Ventral
Olfr716	1.24197	0.000610794	86	83	61	168	204	178	Ventral																Olfr1178	+	chr2:88387061-88394010	yes	no	4.3	Ventral
Olfr849	1.25007	0.000344224	205	224	103	420	426	380	Ventral																Olfr1179	-	chr2:88401858-88406453	yes	no	5	Ventral
Olfr1457	1.2578	0.00214547	34	32	14	61	82	46	Ventral																Olfr1183	+	chr2:88454866-88463349	yes	no	4.8	Ventral
Olfr1394	1.25894	0.00170009	32	31	17	66	73	52	Ventral																Olfr1184	+	chr2:88483597-88489284	yes	no	3.7	Ventral
Olfr487	1.27736	0.00105045	74	79	39	169	141	147	Ventral																Olfr1186	+	chr2:88499086-88499998	yes	no	low expression	Ventral
Olfr111	1.27743	0.000530014	65	62	52	161	145	135	Ventral																Olfr1189	+	chr2:88586453-88592762	yes	no	1.7	Ventral
Olfr97	1.27862	0.0057644	38	52	13	81	71	77	Ventral																Olfr1180	+	chr2:88623304-88624236	yes	no	low expression	Ventral
Olfr491	1.28643	0.000967072	40	56	20	95	117	64	Ventral																Olfr1193	+	chr2:88675627-88681143	yes	no	4	Ventral
Olfr464	1.30524	0.000948606	67	81	38	153	144	153	Ventral																Olfr1195	-	chr2:88681454-88689187	yes	no	4.7	Ventral
Olfr164	1.30554	0.000428737	52	60	64	135	135	175	Ventral																Olfr1196	-	chr2:88697302-88704597	yes	no	4	Ventral
Olfr948	1.30682	0.000391925	82	74	49	204	156	150	Ventral																Olfr1197	-	chr2:88726902-88732366	yes	no	3.7	Ventral
Olfr197	1.30936	0.0300072	6	7	3	11	12	18	Ventral																Olfr1198	-	chr2:88744744-88751370	yes	no	4	Ventral
Olfr98	1.32133	0.0448758	12	2	4	12	15	14	Ventral																Olfr1199	-	chr2:88754194-88760469	yes	no	4.7	Ventral
Olfr17	1.32359	0.000539639	172	255	98	391	405	457	Ventral																Olfr1200	-	chr2:88765829-88770488	yes	no	3.9	Ventral
Olfr784	1.34512	0.00372195	51	44	16	75	90	103	Ventral																Olfr1201	+	chr2:88793035-88796827	yes	no	low expression	Ventral
Olfr1341	1.35139	0.000480971	111	163	48	254	297	209	Ventral																Olfr1202	+	chr2:88814495-88820711	yes	no	5	Ventral
Olfr47	1.35502	0.000825175	26	29	22	67	59	75	Ventral																Olfr1205	+	chr2:88829736-88837104	yes	no	5	Ventral
Olfr1272	1.35547	0.000537517	30	38	22	72	84	75	Ventral																Olfr1204	+	chr2:88849291-88857920	yes	no	5	Ventral
Olfr530	1.35657	0.000351942	49	67	32	118	144	112	Ventral																Olfr1206	+	chr2:88863230-88867753	yes	no	5	Ventral
Olfr1151	1.35868	0.00304175	19	23	9	58	40	32	Ventral																Olfr1208	-	chr2:88895574-88902311	yes	no	3.9	Ventral
Olfr90	1.39488	0.000179628	58	61	44	146	148	139	Ventral																Olfr1209	-	chr2:88904941-88915157	yes	no	3.4	Ventral
Olfr804	1.39903	8.48318e-05	94	111	81	238	266	259	Ventral																Olfr1211	-	chr2:88926875-88938111	yes	no	4.7	Ventral
Olfr463	1.41028	0.000485305	67	65	27	126	153	127	Ventral																Olfr1212	+	chr2:88953968-88961313	yes	no	4.7	Ventral
Olfr699	1.41571	0.00087485	50	92	25	147	144	115	Ventral																Olfr1214	-	chr2:88986478-88992653	yes	no	3.9	Ventral
Olfr772	1.42027	0.000186396	71	74	36	175	162	138	Ventral																Olfr1215	-	chr2:89000020-89006973	yes	no	2.5	Ventral
Olfr1152	1.42032	0.0014438	13	21	12	36	49	39	Ventral																Olfr1216	-	chr2:89011693-89018340	yes	no	2.4	Ventral
Olfr196	1.42662	0.00151552	50	80	17	113	128	109	Ventral																Olfr1217	-	chr2:89021335-89032066	yes	no	2.1	Ventral
Olfr303	1.42997	0.000184898	103	109	59	217	243	264	Ventral																Olfr1218	-	chr2:89052295-89061187	yes	no	2.7	Ventral
Olfr239	1.43348	7.78245e-06	280	342	134	633	708	605	Ventral																Olfr1219	-	chr2:89071498-89083513	yes	no	2	Ventral
Olfr1355	1.4392	0.0329601	2	15	4	22	19	10	Ventral																Olfr1220	-	chr2:89094187-89106835	yes	no	4.4	Ventral
Olfr1395	1.44412	3.25945e-05	135	181	111	370	391	400	Ventral																Olfr1221	-	chr2:89109085-89117283	yes	no	2.8	Ventral
Olfr1459	1.44663	0.000150192	100	107	60	216	240	269	Ventral																Olfr1222	-	chr2:89124301-89133054	yes	no	2.4	Ventral
Olfr309	1.45061	8.13497e-09	591	629	314	1282	1416	1398	Ventral																Olfr1223	-	chr2:89143507-89151560	yes	no	low expression	Ventral
Olfr393	1.45338	1.94959e-05	246	290	126	574	581	593	Ventral																Olfr1226	-	chr2:89188838-89200048	yes	no	4.2	Ventral
Olfr304	1.46251	0.00304175	12	20	6	40	35	26	Ventral																Olfr1228	-	chr2:89247963-89254062	yes	no	5	Ventral
Olfr1087	1.46469	0.000160286	131	155	63	306	306	311	Ventral																Olfr1229	-	chr2:89280475-89288014	yes	no	4	Ventral
Olfr112	1.46557	0.000198228	99	160	49	240	309	241	Ventral																Olfr1231	-	chr2:89299785-89307114	yes	no	2	Ventral
Olfr498	1.46852	0.000277995	34	32	18	91	69	72	Ventral																Olfr1232	-	chr2:89324988-89329675	yes	no	3.7	Ventral
Olfr851	1.47156	7.28072e-06	196	275	130	530	600	499	Ventral																Olfr1234	-	chr2:89360012-89364865	yes	no	2.4	Ventral
Olfr1090	1.47677	0.000759968	58	79	20	129	143	125	Ventral																Olfr1238	-	chr2:89401990-89409676	yes	no	3.05	Ventral
Olfr686	1.48138	7.44678e-05	113	124	61	297	260	258	Ventral																Olfr1239	-	chr2:89417029-89420407	yes	no	3.05	Ventral
Olfr1258	1.48224	4.15747e-05	193	251	96	469	494	471	Ventral																Olfr1240	-	chr2:89436295-89443000	yes	no	3.2	Ventral
Olfr836	1.49236	0.00267999	9	21	8	42	43	21	Ventral																Olfr1241	-	chr2:89481313-89487126	yes	no	4	Ventral
Olfr354	1.51136	0.000127019	84	45	41	154	160	157	Ventral																Olfr1242	-	chr2:89492379-89498335	yes	no	4	Ventral
Olfr1219	1.51578	2.82502e-05	109	161	77	313	355	303	Ventral																Olfr1243	-	chr2:89525888-89531487	yes	no	3.7	Ventral
Olfr1302	1.52306	0.000502014	40	47	16	103	85	94	Ventral																Olfr1245	-	chr2:89573405-89578447	yes	no	low expression	Ventral
Olfr308	1.53586	0.000379619	137	215	49	349	345	325	Ventral																Olfr1246	-	chr2:89586140-89593157	yes	no	2.6	Ventral
Olfr700	1.53659	0.00861215	7	6	3	11	21	16	Ventral																Olfr1247	-	chr2:89608743-89614130	yes	no	3.05	Ventral
Olfr357	1.54617	4.35364e-05	85	152	67	334	317	217	Ventral																Olfr1249	-	chr2:89629785-89634983	yes	no	2.5	Ventral
Olfr713	1.5621	0.0016868	84	107	15	160	189	149	Ventral																Olfr1250	-	chr2:89656213-89661467	yes	no	2.6	Ventral
Olfr266	1.56391	0.000886437	17	13	10	40	32	49	Ventral																Olfr1251	-	chr2:89665869-89671936	yes	no	2.6	Ventral
Olfr25	1.57344	1.56202e-05	70	77	67	236	212	201	Ventral																Olfr1252	-	chr2:89719574-89725012	yes	no	2.6	Ventral
Olfr201	1.57465	5.53486e-05	88	110	36	236	236	182	Ventral																Olfr1254	-	chr2:89787324-89793619	yes	no	3.7	Ventral
Olfr1396	1.581	6.69599e-05	100	164	47	307	310	236	Ventral																Olfr1255	+	chr2:89812050-89817860	yes	no	2.5	Ventral
Olfr862	1.59812	0.0331092	4	2	1	9	4	9	Ventral																Olfr1256	-	chr2:89825310-89841555	yes	no	4.5	Ventral
Olfr1215	1.60023	0.000197467	38	67	24	129	116	126	Ventral																Olfr48	-	chr2:89843564-89848205	yes	no	4.2	Ventral
Olfr142	1.60181	0.000522826	185	286	41	437	449	360	Ventral																Olfr1257	+	chr2:89878436-89883026	yes	no	4	Ventral
Olfr944	1.6054	0.000750335	18	40	12	65	62	71	Ventral																Olfr1258	+	chr2:89927308-89934509	yes	no	2.4	Ventral
Olfr786	1.60788	1.37963e-05	182	266	80	488	542	450	Ventral																Olfr1259	-	chr2:89940531-89948664	yes	no	2	Ventral
Olfr96	1.61033	2.11734e-05	79	66	40	174	219	167	Ventral																Olfr1260	+	chr2:89974339-89979934	yes	no	4.7	Ventral
Olfr1437	1.6127	7.6442e-06	138	154	97	440	336	422	Ventral																Olfr1261	+	chr2:89991220-89996189	yes	no	4	Ventral
Olfr235	1.62049	5.32661e-05	137	182	68	338	375	424	Ventral																Olfr1262	+	chr2:90000144-90003370	yes	no	3.7	Ventral
Olfr857	1.62207	4.27127e-06	125	99	88	327	322	319	Ventral																Olfr1263	+	chr2:90012130-90018526	yes	no	4	Ventral
Olfr1454	1.62479	5.0665e-05	61	69	28	176	152	142	Ventral																Olfr1264	-	chr2:90015705-90025577	yes	no	4.4	Ventral
Olfr136	1.62525	3.01239e-05	113	144	50	310	310	271	Ventral																Olfr1265	+	chr2:90035336-90042214	yes	no	3.9	Ventral
Olfr832	1.62861	0.000145563	36	29	11	85	73	65	Ventral																Olfr140	-	chr2:90049379-90063594	yes	no	3.7	Ventral
Olfr203	1.64303	0.00908071	22	37	2	48	49	51	Ventral																Olfr32	-	chr2:90136272-90142296	yes	no	1.7	Ventral
Olfr1216	1.6498	2.59201e-06	182	220	91	525	505	455	Ventral																Olfr1270	-	chr2:90144966-90153091	yes	no	1.7	Ventral
Olfr1143	1.65983	7.03252e-05	50	64	22	152	132	124	Ventral																Olfr142	-	chr2:90250129-90257592	yes	no	2.4	Ventral
Olfr1370	1.66466	1.00155e-06	219	319	128	691	640	687	Ventral																Olfr1271	-	chr2:90260545-90271032	yes	no	2.6	Ventral
Olfr403	1.66564	6.55914e-05	49	85	30	168	164	159	Ventral																Olfr1272	-	chr2:90281646-90282573	yes	no	2.4	Ventral
Olfr873	1.66734	1.70925e-05	132	155	60	353	349	347	Ventral																Olfr1275	-	chr2:111230359-111235286	yes	no	5	Ventral
Olfr736	1.6737	5.26965e-05	22	29	16	75	71	68	Ventral																Olfr1276	+	chr2:111254515-111262026	yes	no	5	Ventral
Olfr284	1.68445	8.27074e-06	47	35	38	129	124	138	Ventral																Olfr1277	-	chr2:111264945-111274106	yes	no	5	Ventral
Olfr887	1.69421	2.4861e-05	57	72	33	206	153	157	Ventral																Olfr1278	+	chr2:111290135-111298886	yes	no	4.9	Ventral
Olfr1431	1.69518	0.000114339	39	51	16	112	102	110	Ventral																Olfr1279	+	chr2:111300634-111309043	yes	no	low expression	Ventral
Olfr290	1.7033	3.9757e-05	138	199	53	388	388	369	Ventral																Olfr1280	+	chr2:111314016-111326003	yes	no	5	Ventral
Olfr347	1.71169	0.00215465	11	12	2	34	24	19	Ventral																Olfr1281	+	chr2:111328420-111329338	yes	no	5	Ventral
Olfr259	1.71268	0.000373129	21	56	13	100	84	75	Ventral																Olfr1283	+	chr2:111366789-111370063	yes	no	4.3	Ventral
Olfr1085	1.7167	5.26493e-05	31	44	12	80	110	79	Ventral																Olfr1284	+	chr2:111375521-111380613	yes	no	4.3	Ventral
Olfr114	1.71934	0.00163536	8	20	6	40	30	36	Ventral																Olfr1286	-	chr2:111417841-111423115	yes	no	3.9	Ventral
Olfr714	1.73032	0.00115902	41	90	9	113	134	111	Ventral																Olfr1288	+	chr2:111474100-111479994	yes	no	2.9	Ventral
Olfr1344	1.73296	2.93347e-05	47	60	20	123	151	127	Ventral																Olfr1289	+	chr2:111480818-111484615	yes	no	3.05	Ventral
Olfr1350	1.74584	5.87087e-05	64	73	25	172	159	183	Ventral																Olfr1290	-	chr2:111487527-111493829	yes	no	3.05	Ventral
Olfr113	1.74921	0.00122327	18	18	3	44	37	38	Ventral																Olfr1294	-	chr2:111536529-111540291	yes	no	3.5	Ventral
Olfr1259	1.77273	1.2508e-06	155	173	75	439	458	430	Ventral																Olfr1295	-	chr2:111564323-111569681	yes	no	2.9	Ventral
Olfr165	1.77735	0.000550319	19	37	6	55	67	65	Ventral																Olfr1297	-	chr2:111615232-111626497	yes	no	2.5	Ventral
Olfr1433	1.78338	3.2829e-05	65	78	29	176	178	215	Ventral																Olfr1298	-	chr2:111644497-111649201	yes	no	3.4	Ventral
Olfr301	1.78347	0.00033101	95	131	23	247	230	249	Ventral																Olfr1299	+	chr2:111661418-111665814	yes	no	2.5	Ventral
Olfr1386	1.79803	3.75736e-05	130	232	47	398	432	388	Ventral																Olfr1301	+	chr2:111751005-111755888	yes	no	3.4	Ventral
Olfr1082	1.79812	0.00028705	15	36	6	66	65	42	Ventral																Olfr1302	+	chr2:111777428-111782700	yes	no	2.1	Ventral
Olfr1234	1.80051	2.95165e-05	62	86	28	189	183	205	Ventral																Olfr1303	-	chr2:111811566-111820340	yes	no	2.9	Ventral
Olfr823	1.80223	0.000167349	9	14	9	28	41	46	Ventral																Olfr1305	-	chr2:111868074-111877149	yes	no	4	Ventral
Olfr830	1.80261	0.000107959	22	22	8	63	53	60	Ventral																Olfr1306	-	chr2:111911263-111916271	yes	no	low expression	Ventral
Olfr177	1.80458	6.10059e-05	51	79	21	166	154	162	Ventral																Olfr1307	-	chr2:111944052-111949440	yes	no	4	Ventral
Olfr910	1.81268	9.67007e-06	86	126	38	295	276	241	Ventral																Olfr1308	-	chr2:111959284-111964944	yes	no	3.8	Ventral
Olfr828	1.81304	8.34352e-05	12	27	12	56	59	59	Ventral																Olfr1309	-	chr2:111979856-111990281	yes	no	4.7	Ventral
Olfr845	1.81397	2.47414e-06	69	73	35	220	196	193	Ventral																Olfr1310	-	chr2:112004573-112015511	yes	no	4	Ventral
Olfr1217	1.81871	5.92985e-07	102	118	64	332	346	314	Ventral																Olfr1311	-	chr2:112019655-112024412	yes	no	4	Ventral
Olfr205	1.83531	3.49263e-05	48	79	17	154	169	133	Ventral																Olfr1312	-	chr2:112040411-112050238	yes	no	4	Ventral
Olfr1148	1.83949	0.00242664	30	85	8	126	90	105	Ventral																Olfr1313	-	chr2:112070087-112077843	yes	no	4	Ventral
Olfr199	1.84648	7.55704e-05	47	52	10	125	119	100	Ventral																Olfr1314	-	chr2:112091499-112096781	yes	no	low expression	Ventral
Olfr299	1.85755	0.000110932	154	252	41	489	409	432	Ventral																Olfr1316	-	chr2:112126995-112134977	yes	no	3.9	Ventral
Olfr945	1.8606	0.000441554	16	20	3	61	37	32	Ventral																Olfr1317	+	chr2:112136627-112144054	yes	no	3.5	Ventral
Olfr122	1.86274	7.56218e-05	44	60	13	131	123	127	Ventral																Olfr1318	+	chr2:112154197-112159157	yes	no	2.9	Ventral
Olfr392	1.86531	7.89683e-06	150	197	46	452	435	375	Ventral																Olfr1402	-	chr3:97409355-97422020	yes	no	low expression	Ventral
Olfr362	1.88427	1.21689e-05	32	71	23	172	155	109	Ventral																Olfr266	-	chr3:106820759-106826287	yes	no	2.6	Ventral
Olfr283	1.88459	0.000525739	19	27	3	53	54	49	Ventral																Olfr70	-	chr4:43694999-43700807	yes	no	unusual	Ventral
Olfr1271	1.90233	2.62012e-07	259	339	86	770	783	724	Ventral																Olfr71	-	chr4:43704561-43710255	yes	no	unusual	Ventral
Olfr473	1.90434	1.98834e-05	22	37	11	97	81	70	Ventral																Olfr156	-	chr4:43820131-43823896	yes	no	unusual	Ventral
Olfr1465	1.90635	0.00197084	3	7	3	15	14	21	Ventral																Olfr157	-	chr4:43830541-43840201	yes	no	unusual	Ventral
Olfr1491	1.90841	2.33426e-05	49	97	23	217	182	164	Ventral																Olfr155	+	chr4:43851564-43857595	yes	no	unusual	Ventral
Olfr1490	1.93506	1.37391e-05	67	63	21	175	173	191	Ventral																Olfr275	+	chr4:52825398-52826358	yes	no	low expression	Ventral
Olfr76	1.94782	2.11734e-05	30	61	15	127	123	118	Ventral																Olfr273	-	chr4:52852153-52859236	yes	no	unusual	Ventral
Olfr1387	1.9485	2.33426e-05	96	175	33	359	328	305	Ventral																Olfr272	-	chr4:52910206-52919178	yes	no	unusual	Ventral
Olfr1018	1.9509	1.03311e-05	158	324	54	567	594	528	Ventral																Olfr270	+	chr4:52964546-52972474	yes	no	unusual	Ventral
Olfr1461	1.97398	2.45522e-05	57	72	15	181	162	156	Ventral																Olfr267	-	chr4:58782703-58787716	yes	no	unusual	Ventral
Olfr395	1.99008	5.5134e-05	18	31	7	63	69	74	Ventral																Olfr1342	-	chr4:118687485-118692756	yes	no	3.2	Ventral
Olfr63	1.99114	5.47521e-06	79	144	33	344	297	255	Ventral																Olfr1341	+	chr4:118703522-118712781	yes	no	2.1	Ventral
Olfr459	1.99938	1.15074e-06	33	30	27	164	80	136	Ventral																Olfr1331	+	chr4:118864482-118871707	yes	no	1.7	Ventral
Olfr109	2.00865	2.68973e-06	214	333	57	708	679	626	Ventral																Olfr461	-	chr6:40542170-40555050	yes	no	unusual	Ventral
Olfr1410	2.01442	4.31025e-05	61	99	13	197	207	164	Ventral																Olfr460	+	chr6:40569486-40574343	yes	no	unusual	Ventral
Olfr913	2.01514	0.000181327	38	60	4	105	129	82	Ventral																Olfr459	-	chr6:41768769-41775177	yes	no	unusual	Ventral
Olfr452	2.02009	0.000194497	40	49	5	103	110	97	Ventral																Olfr458	-	chr6:42459978-42465196	yes	no	unusual	Ventral
Olfr307	2.02352	2.30452e-06	49	89	27	227	201	192	Ventral																Olfr457	-	chr6:42471161-42476335	yes	no	unusual	Ventral
Olfr1255	2.0243	0.000191819	12	40	11	89	60	79	Ventral																Olfr455	-	chr6:42538066-42539020	yes	no	4	Ventral
Olfr869	2.02685	9.59844e-05	28	33	5	72	84	81	Ventral																Olfr452	+	chr6:42785103-42791619	yes	no	2.4	Ventral
Olfr1121	2.03414	3.63618e-05	11	17	7	50	41	52	Ventral																Olfr450	+	chr6:42817472-42818405	yes	no	unusual	Ventral
Olfr93	2.03629	1.09438e-06	44	64	20	183	172	139	Ventral																Olfr449	+	chr6:42834383-42839668	yes	no	3.2	Ventral
Olfr1222	2.04174	1.57291e-07	157	216	67	558	552	564	Ventral																Olfr47	+	chr6:43231528-43236959	yes	no	2.1	Ventral
Olfr1303	2.05115	7.90894e-06	39	41	11	131	105	113	Ventral																Olfr211	+	chr6:116489090-116498221	yes	no	3.5	Ventral
Olfr1320	2.05474	9.73046e-07	65	50	25	188	171	203	Ventral																Olfr212	+	chr6:116506515-116517965	yes	no	3.7	Ventral
Olfr702	2.07171	4.1136e-06	28	42	12	98	114	113	Ventral																Olfr213	+	chr6:116540454-116541438	yes	no	3.7	Ventral
Olfr10	2.07653	0.00388767	7	2	0	18	11	5	Ventral																Olfr214	+	chr6:116554234-116560611	yes	no	3.2	Ventral
Olfr209	2.08269	0.000141711	27	69	7	121	113	100	Ventral																Olfr215	-	chr6:116580083-116584195	yes	no	2.4	Ventral
Olfr1494	2.08795	7.09549e-06	18	34	8	90	81	64	Ventral																Olfr1344	+	chr7:6439835-6440896	yes	no	2.1	Ventral
Olfr1462	2.1146	0.000116545	7	5	4	24	22	25	Ventral																Olfr1336	+	chr7:6456030-6466817	yes	no	3.9	Ventral
Olfr360	2.11653	7.56584e-07	29	44	17	138	118	122	Ventral																Olfr1346	+	chr7:6467100-6478112	yes	no	4.9	Ventral
Olfr1463	2.11862	7.56e-06	99	196	28	398	402	322	Ventral																Olfr5	-	chr7:6478974-6486941	yes	no	4	Ventral
Olfr1535	2.12093	2.40576e-05	49	72	11	162	167	156	Ventral																Olfr1347	-	chr7:6487515-6499755	yes	no	4	Ventral
Olfr1325	2.1369	1.57006e-10	182	201	87	735	661	598	Ventral																Olfr1348	-	chr7:6499792-6508748	yes	no	3.9	Ventral
Olfr1297	2.14843	1.27614e-06	159	231	50	618	508	572	Ventral																Olfr1349	-	chr7:6513268-6522950	yes	no	3.7	Ventral
Olfr27	2.14888	1.57363e-05	16	35	5	79	79	56	Ventral																Olfr1350	+	chr7:6564840-6570919	yes	no	2.1	Ventral
Olfr801	2.16331	7.53801e-06	181	293	39	647	588	578	Ventral																Olfr291	+	chr7:84853552-84859612	yes	no	3.05	Ventral
Olfr1299	2.16719	7.3258e-06	36	69	17	166	148	181	Ventral																Olfr290	+	chr7:84913074-84920861	yes	no	2.1	Ventral
Olfr1163	2.16756	0.000166865	9	16	2	33	38	40	Ventral																Olfr309	-	chr7:86304473-86313708	yes	no	2	Ventral
Olfr1471	2.1791	5.12612e-06	23	46	8	106	110	88	Ventral																Olfr308	-	chr7:86318217-86325630	yes	no	2.4	Ventral
Olfr1115	2.19559	2.29376e-05	13	17	4	50	46	53	Ventral																Olfr307	-	chr7:86332175-86337586	yes	no	2.4	Ventral
Olfr1218	2.20405	1.13554e-07	51	44	13	179	173	109	Ventral																Olfr305	-	chr7:86360853-86366928	yes	no	3.05	Ventral
Olfr1477	2.21168	3.46377e-07	56	106	25	303	265	205	Ventral																Olfr304	-	chr7:86385656-86386658	yes	no	low expression	Ventral
Olfr853	2.23322	0.00221305	4	8	0	19	14	18	Ventral																Olfr303	-	chr7:86391809-86397789	yes	no	2.4	Ventral
Olfr298	2.23578	1.42245e-05	118	217	22	447	449	364	Ventral																Olfr301	+	chr7:86403845-86414024	yes	no	2.4	Ventral
Olfr110	2.24097	6.3146e-06	73	153	21	299	339	294	Ventral																Olfr299	+	chr7:86459920-86469557	yes	no	2.4	Ventral
Olfr204	2.24799	4.02895e-06	68	125	19	286	288	253	Ventral																Olfr298	-	chr7:86486321-86492484	yes	no	2.6	Ventral
Olfr706	2.26637	1.02276e-06	134	213	34	529	519	459	Ventral																Olfr297	+	chr7:86519967-86528497	yes	no	2.6	Ventral
Olfr365	2.26657	1.43247e-07	103	126	32	421	361	346	Ventral																Olfr295	+	chr7:86583861-86591128	yes	no	3.05	Ventral
Olfr121	2.26856	3.67418e-06	16	52	14	127	113	107	Ventral																Olfr294	-	chr7:86615635-86616643	yes	no	low expression	Ventral
Olfr119	2.28038	0.00139709	32	61	1	98	104	99	Ventral																Olfr293	+	chr7:86649060-86666045	yes	no	3.05	Ventral
Olfr344	2.283	0.000185064	10	24	2	47	46	53	Ventral																Olfr292	+	chr7:86688329-86697507	yes	no	4	Ventral
Olfr319	2.28368	1.33385e-05	19	36	3	81	89	61	Ventral																Olfr556	+	chr7:102664898-102673270	yes	yes	1.7	Ventral
Olfr802	2.28475	1.21755e-06	34	53	8	153	142	103	Ventral																Olfr686	-	chr7:105201857-105207485	yes	yes	2	Ventral
Olfr527	2.28866	1.29714e-06	71	136	22	341	319	265	Ventral																Olfr693	-	chr7:106675004-106680584	yes	no	1.7	Ventral
Olfr1484	2.30776	5.04995e-07	52	95	15	265	240	170	Ventral																Olfr695	-	chr7:106711030-106716396	yes	no	3.05	Ventral
Olfr1129	2.31039	9.83371e-06	26	62	10	135	129	143	Ventral																Olfr699	-	chr7:106787962-106793198	yes	no	2.4	Ventral
Olfr951	2.32515	5.65621e-08	31	32	15	127	118	142	Ventral																Olfr700	-	chr7:106805394-106808834	yes	no	low expression	Ventral
Olfr1287	2.3332	0.00605432	5	2	0	6	14	16	Ventral																Olfr701	+	chr7:106814128-106820709	yes	no	2.6	Ventral
Olfr59	2.3415	2.6385e-08	58	112	30	325	330	262	Ventral																Olfr702	-	chr7:106823488-106833893	yes	no	2.4	Ventral
Olfr132	2.34187	5.99987e-08	37	84	19	242	243	148	Ventral																Olfr704	+	chr7:106863184-106870921	yes	no	3.05	Ventral
Olfr11	2.35011	9.42965e-07	57	119	21	310	278	252	Ventral																Olfr705	-	chr7:106871869-106876891	yes	no	2.6	Ventral
Olfr116	2.3658	4.66298e-06	74	259	34	486	459	428	Ventral																Olfr706	-	chr7:106882588-106888162	yes	no	2.6	Ventral
Olfr1342	2.36815	2.53043e-07	59	144	22	350	357	235	Ventral																Olfr707	-	chr7:106890445-106901241	yes	no	2.4	Ventral
Olfr345	2.38076	0.00282268	1	5	0	10	15	4	Ventral																Olfr710	-	chr7:106943910-106948312	yes	no	2.1	Ventral
Olfr470	2.38267	0.000211703	7	12	0	32	30	22	Ventral																Olfr6	-	chr7:106953250-106963937	yes	no	3.9	Ventral
Olfr55	2.40037	7.00197e-11	241	540	100	1365	1330	1134	Ventral																Olfr711	-	chr7:106969693-106975453	yes	no	4.2	Ventral
Olfr94	2.41371	1.53664e-05	10	21	2	49	56	47	Ventral																Olfr2	-	chr7:106995398-107006072	yes	no	3.9	Ventral
Olfr701	2.41494	2.65634e-07	149	301	39	727	684	612	Ventral																Olfr713	+	chr7:107031173-107040994	yes	no	2.4	Ventral
Olfr1390	2.41976	0.00611479	1	10	1	28	10	16	Ventral																Olfr714	+	chr7:107070980-107077802	yes	no	2.8	Ventral
Olfr735	2.42238	5.18843e-06	15	35	6	95	78	89	Ventral																Olfr17	+	chr7:107093219-107098750	yes	no	2.4	Ventral
Olfr1352	2.44508	1.70689e-06	93	136	20	423	333	355	Ventral																Olfr715	-	chr7:107125266-107131083	yes	no	2.1	Ventral
Olfr1238	2.45876	1.88455e-05	86	168	12	380	354	294	Ventral																Olfr716	+	chr7:107138326-107150581	yes	no	2.2	Ventral
Olfr477	2.46995	1.10961e-06	20	38	7	100	106	116	Ventral																Olfr469	-	chr7:107820565-107825541	yes	no	2.6	Ventral
Olfr56	2.47802	1.43955e-08	22	19	9	107	78	91	Ventral																Olfr470	-	chr7:107844785-107845731	yes	no	low expression	Ventral
Olfr827	2.4894	8.12669e-14	150	161	84	800	657	731	Ventral																Olfr472	+	chr7:107897901-107907762	yes	no	2.6	Ventral
Olfr1110	2.49203	6.39811e-08	113	241	37	652	591	521	Ventral																Olfr473	+	chr7:107930445-107935661	yes	no	2.4	Ventral
Olfr788	2.49535	1.99335e-07	68	187	26	450	445	332	Ventral																Olfr476	+	chr7:107964802-107969514	yes	no	3.6	Ventral
Olfr282	2.4979	4.83437e-06	13	26	4	81	63	72	Ventral																Olfr477	+	chr7:107986692-107992723	yes	no	3.05	Ventral
Olfr705	2.5063	4.62033e-06	84	182	18	455	379	355	Ventral																Olfr479	+	chr7:108050692-108056783	yes	no	2	Ventral
Olfr1221	2.51695	2.029e-07	53	119	21	352	297	270	Ventral																Olfr487	-	chr7:108208867-108214636	yes	no	2.4	Ventral
Olfr374	2.52501	9.08008e-08	105	279	40	650	640	593	Ventral																Olfr491	+	chr7:108313450-108318827	yes	no	3.05	Ventral
Olfr172	2.52752	3.78145e-08	26	24	6	123	92	86	Ventral																Olfr498	+	chr7:108463422-108467607	yes	no	2.5	Ventral
Olfr380	2.53052	6.22771e-06	29	80	8	204	162	140	Ventral																Olfr502	-	chr7:108520824-108525065	yes	no	2.1	Ventral
Olfr912	2.53516	2.70444e-06	44	96	9	277	208	168	Ventral																Olfr513	+	chr7:108750972-108756800	yes	no	low expression	Ventral
Olfr1420	2.54868	1.07018e-09	50	105	37	377	353	318	Ventral																Olfr523	+	chr7:140173216-140178758	yes	no	1.7	Ventral
Olfr340	2.56163	0.0116273	1	1	0	7	2	5	Ventral																Olfr524	-	chr7:140198498-140205964	yes	no	4	Ventral
Olfr1298	2.56549	3.34847e-06	13	17	2	68	50	54	Ventral																Olfr525	+	chr7:140320857-140327625	yes	no	1.7	Ventral
Olfr1353	2.56726	5.7954e-08	14	37	9	117	116	88	Ventral																Olfr527	+	chr7:140334016-140338551	yes	no	3.05	Ventral
Olfr125	2.57406	3.49949e-07	68	162	24	481	370	350	Ventral																Olfr60	-	chr7:140343814-140361671	yes	no	3.7	Ventral
Olfr1245	2.58011	0.0116168	0	3	0	7	7	3	Ventral																Olfr530	-	chr7:140371871-140376331	yes	no	2.4	Ventral
Olfr943	2.58614	5.42971e-07	41	132	25	352	291	311	Ventral																Olfr531	-	chr7:140399044-140402918	yes	no	3.05	Ventral
Olfr186	2.58935	7.43944e-08	40	79	13	225	237	209	Ventral																Olfr532	-	chr7:140415709-140421639	yes	no	3.4	Ventral
Olfr1440	2.59174	8.26344e-10	178	331	59	1030	894	918	Ventral																Olfr533	+	chr7:140463369-140468128	yes	no	3.6	Ventral
Olfr704	2.60677	2.70444e-06	7	16	1	39	59	30	Ventral																Olfr535	+	chr7:140484215-140497104	yes	no	3.7	Ventral
Olfr1	2.61296	3.1503e-07	97	215	21	566	529	401	Ventral																Olfr536	-	chr7:140500848-140507396	yes	no	4.2	Ventral
Olfr1295	2.61531	6.49614e-09	20	44	16	159	151	154	Ventral																Olfr538	+	chr7:140574154-140575087	yes	no	2.4	Ventral
Olfr449	2.61576	3.03576e-08	126	267	33	687	719	605	Ventral																Olfr46	+	chr7:140601268-140617678	yes	no	3.6	Ventral
Olfr1100	2.61716	1.45003e-06	15	49	8	136	111	114	Ventral																Olfr61	+	chr7:140628969-140638798	yes	no	3.4	Ventral
Olfr824	2.62496	3.78451e-07	32	59	7	176	173	145	Ventral																Olfr53	+	chr7:140646451-140652959	yes	no	3.05	Ventral
Olfr1289	2.62686	3.90899e-05	6	14	1	35	35	46	Ventral																Olfr539	+	chr7:140667288-140668248	yes	no	2.7	Ventral
Olfr15	2.63293	1.06318e-11	426	1239	165	2975	2973	2458	Ventral																Olfr45	+	chr7:140681950-140693075	yes	no	3.4	Ventral
Olfr339	2.63341	2.30468e-08	38	89	16	266	266	215	Ventral																Olfr541	+	chr7:140697266-140705606	yes	no	3.7	Ventral
Olfr984	2.64243	3.96068e-06	39	145	15	349	275	240	Ventral																Olfr374	+	chr8:72107039-72118200	yes	no	2.9	Ventral
Olfr1393	2.64484	6.45018e-06	4	45	21	129	133	98	Ventral																Olfr370	+	chr8:83535779-83543170	yes	no	3.5	Ventral
Olfr130	2.66211	3.76211e-08	78	164	22	510	451	361	Ventral																Olfr828	-	chr9:18814727-18819526	yes	no	2.1	Ventral
Olfr469	2.67083	4.21966e-06	8	51	6	111	111	72	Ventral																Olfr830	+	chr9:18875328-18876276	yes	no	low expression	Ventral
Olfr1123	2.67302	3.55909e-09	40	74	16	268	254	212	Ventral																Olfr832	+	chr9:18944649-18945588	yes	no	2.6	Ventral
Olfr295	2.68586	2.7753e-08	108	336	40	815	762	675	Ventral																Olfr836	+	chr9:19120381-19125938	yes	no	1.8	Ventral
Olfr472	2.68824	1.37106e-06	56	147	13	368	337	288	Ventral																Olfr837	+	chr9:19136316-19140641	yes	no	low expression	Ventral
Olfr1124	2.68922	6.58742e-07	10	50	14	145	123	131	Ventral																Olfr843	-	chr9:19242955-19251987	yes	no	1.9	Ventral
Olfr1383	2.70003	1.32103e-09	15	38	11	123	154	108	Ventral																Olfr845	+	chr9:19336456-19341718	yes	no	2.4	Ventral
Olfr1250	2.71373	3.96038e-08	14	34	7	106	111	105	Ventral																Olfr849	+	chr9:19440265-19446923	yes	no	2.1	Ventral
Olfr1324	2.71636	8.64475e-08	65	126	18	423	349	338	Ventral																Olfr851	+	chr9:19493294-19502815	yes	no	2.4	Ventral
Olfr1480	2.72321	1.87857e-06	3	9	4	39	32	35	Ventral																Olfr853	-	chr9:19534201-19541076	yes	no	1.7	Ventral
Olfr796	2.73148	1.76267e-07	42	174	26	415	402	361	Ventral																Olfr855	+	chr9:19582616-19586030	yes	no	1.8	Ventral
Olfr1251	2.74252	2.54887e-07	61	141	14	443	353	280	Ventral																Olfr857	+	chr9:19709432-19714930	yes	no	2.4	Ventral
Olfr267	2.74514	5.69901e-09	11	13	28	133	95	113	Ventral																Olfr58	+	chr9:19780282-19785333	yes	no	1.8	Ventral
Olfr868	2.74565	1.55873e-08	78	208	27	556	576	470	Ventral																Olfr859	+	chr9:19804905-19817626	yes	no	1.9	Ventral
Olfr1428	2.74883	9.81361e-09	47	93	18	335	295	282	Ventral																Olfr862	-	chr9:19883308-19884355	yes	no	low expression	Ventral
Olfr297	2.76497	9.08008e-08	39	117	18	340	304	284	Ventral																Olfr868	+	chr9:20098625-20104754	yes	no	3.05	Ventral
Olfr1252	2.77739	5.21332e-05	38	129	7	313	200	224	Ventral																Olfr869	+	chr9:20129008-20138763	yes	no	2.4	Ventral
Olfr723	2.77769	2.13316e-06	18	47	4	121	119	126	Ventral																Olfr870	-	chr9:20170031-20174057	yes	no	1.8	Ventral
Olfr305	2.78205	6.54714e-08	66	248	31	594	574	521	Ventral																Olfr872	+	chr9:20237118-20261643	yes	no	2	Ventral
Olfr206	2.79966	4.39378e-08	17	37	6	134	117	112	Ventral																Olfr39	+	chr9:20282350-20286648	yes	no	1.8	Ventral
Olfr1391	2.82454	3.79634e-07	31	106	9	251	268	203	Ventral																Olfr873	+	chr9:20298531-20303599	yes	no	2.4	Ventral
Olfr733	2.82872	8.4678e-09	52	152	31	541	416	420	Ventral																Olfr18	-	chr9:20312158-20336094	yes	no	2.4	Ventral
Olfr466	2.8419	3.53507e-08	27	58	8	192	189	171	Ventral																Olfr18	-	chr9:20313891-20336094	yes	no	1.25	Ventral
Olfr1489	2.85429	3.09498e-08	38	122	16	324	351	290	Ventral																Olfr887	+	chr9:38084071-38087938	yes	no	2.5	Ventral
Olfr476	2.85895	1.18586e-07	7	24	2	65	88	44	Ventral																Olfr889	+	chr9:38115197-38121245	yes	no	1.7	Ventral
Olfr1084	2.86996	3.03398e-06	7	4	1	28	29	29	Ventral																Olfr25	+	chr9:38329059-38335889	yes	no	2	Ventral
Olfr378	2.87154	2.28247e-06	22	35	1	110	116	95	Ventral																Olfr901	+	chr9:38429454-38432682	yes	no	1.7	Ventral
Olfr1120	2.87919	8.42326e-09	23	44	7	181	155	135	Ventral																Olfr906	+	chr9:38487084-38489094	yes	no	1.8	Ventral
Olfr117	2.88651	8.13476e-09	31	103	17	368	312	217	Ventral																Olfr912	+	chr9:38537848-38540830	yes	no	2.4	Ventral
Olfr43	2.90531	2.64591e-07	41	74	4	263	229	153	Ventral																Olfr912	+	chr9:38580177-38584767	yes	no	3.05	Ventral
Olfr138	2.90767	6.06048e-09	17	45	11	178	151	159	Ventral																Olfr913	+	chr9:38592758-38596283	yes	no	2.4	Ventral
Olfr61	2.92702	3.86272e-09	14	43	8	144	153	124	Ventral																Olfr914	+	chr9:38605101-38610978	yes	no	3.05	Ventral
Olfr248	2.93587	0.021939	0	1	0	5	5	0	Ventral																Olfr910	-	chr9:38646589-38647522	yes	no	1.4	Ventral
Olfr787	2.93792	6.21067e-08	28	152	21	419	394	269	Ventral																Olfr920	+	chr9:38752298-38756739	yes	no	2.6	Ventral
Olfr187	2.94858	4.491e-08	11	28	3	103	94	75	Ventral																Olfr921	+	chr9:38773067-38779021	yes	no	3.9	Ventral
Olfr1209	2.96031	5.31277e-08	36	81	11	289	242	273	Ventral																Olfr27	+	chr9:39128130-39145072	yes	no	2.6	Ventral
Olfr1107	2.97363	8.44128e-08	26	43	4	174	148	145	Ventral																Olfr943	+	chr9:39166303-39200210	yes	no	2.6	Ventral
Olfr1288	2.97691	1.1787e-06	12	25	1	81	78	81	Ventral																Olfr944	+	chr9:39201839-39218421	yes	no	2.6	Ventral
Olfr806	2.98776	3.04531e-07	35	91	7	275	252	229	Ventral																Olfr945	-	chr9:39256868-39276818	yes	no	low expression	Ventral
Olfr1425	2.99318	7.44314e-06	9	42	3	137	82	79	Ventral																Olfr948	-	chr9:39315711-39326045	yes	no	2.4	Ventral
Olfr539	3.02136	6.46786e-07	50	124	9	362	337	343	Ventral																Olfr951	+	chr9:39387409-39395633	yes	no	2.5	Ventral
Olfr1318	3.02334	1.76686e-07	16	49	7	200	129	145	Ventral																Olfr972	+	chr9:39866421-39874651	yes	no	1.8	Ventral
Olfr1279	3.02577	0.00589155	0	1	8	22	33	6	Ventral																Olfr983	-	chr9:40091202-40093595	yes	no	1.8	Ventral
Olfr1249	3.03643	1.78992e-05	3	25	2	61	52	55	Ventral																Olfr984	-	chr9:40096514-40114206	yes	no	3.05	Ventral
Olfr1354	3.03906	3.37891e-12	18	31	11	164	170	142	Ventral																Olfr986	+	chr9:40180919-40190134	yes	no	unusual	Ventral
Olfr53	3.04984	6.01776e-08	19	80	10	252	220	188	Ventral																Olfr1354	+	chr10:78913170-78920399	yes	no	3.05	Ventral
Olfr1239	3.05466	3.66102e-08	9	22	2	86	81	66	Ventral																Olfr8	+	chr10:78950635-78958378	yes	no	3.7	Ventral
Olfr771	3.06828	5.17526e-07	11	49	5	155	122	117	Ventral																Olfr1353	+	chr10:78963308-78971338	yes	no	3.05	Ventral
Olfr123	3.06973	1.55349e-07	10	40	4	133	114	95	Ventral																Olfr1352	+	chr10:78981049-78987903	yes	no	2.5	Ventral
Olfr1385	3.09519	1.8435e-08	19	65	6	186	217	164	Ventral																Olfr770	-	chr10:129132577-129138998	yes	no	2.2	Ventral
Olfr724	3.11453	4.90959e-08	6	26	4	95	85	78	Ventral																Olfr771	-	chr10:129160002-129164751	yes	no	2.9	Ventral
Olfr1246	3.11917	3.06535e-08	38	134	12	428	379	294	Ventral																Olfr772	-	chr10:129172572-129177921	yes	no	2.4	Ventral
Olfr914	3.12053	1.59918e-07	4	28	4	89	88	64	Ventral																Olfr774	+	chr10:129236203-129239403	yes	no	3.4	Ventral
Olfr293	3.12172	3.93714e-09	46	175	28	603	502	523	Ventral																Olfr775	+	chr10:129248411-129253924	yes	no	3.6	Ventral
Olfr1240	3.12207	6.01736e-10	63	178	27	642	570	608	Ventral																Olfr776	+	chr10:129259126-129264298	yes	no	3.4	Ventral
Olfr1504	3.12864	0.000467195	0	5	0	9	14	14	Ventral																Olfr777	-	chr10:129264406-129271485	yes	no	3.4	Ventral
Olfr1112	3.14583	8.97131e-10	24	68	11	305	243	202	Ventral																Olfr780	+	chr10:129318116-129324141	yes	no	1.7	Ventral
Olfr180	3.1503	2.12201e-09	20	57	8	232	205	173	Ventral																Olfr781	+	chr10:129328853-129333844	yes	no	1.6	Ventral
Olfr370	3.15437	1.00393e-10	43	123	23	521	449	409	Ventral																Olfr784	+	chr10:129384082-129390198	yes	no	2.3	Ventral
Olfr291	3.17848	2.86326e-12	97	247	35	997	890	780	Ventral																Olfr786	+	chr10:129427305-129439080	yes	no	2.5	Ventral
Olfr777	3.18465	1.74917e-09	41	157	22	531	489	451	Ventral																Olfr787	+	chr10:129461861-129467485	yes	no	3.4	Ventral
Olfr1381	3.18538	8.57265e-12	20	59	13	233	274	217	Ventral																Olfr788	+	chr10:129470997-129476618	yes	no	2.9	Ventral
Olfr805	3.1919	1.35381e-08	18	82	13	297	247	232	Ventral																Olfr790	+	chr10:129498491-129503342	yes	no	1.7	Ventral
Olfr732	3.19258	4.70285e-08	13	62	9	219	179	174	Ventral																Olfr794	+	chr10:129567654-129573110	yes	no	2	Ventral
Olfr1418	3.19622	2.0787e-12	12	24	9	145	140	116	Ventral																Olfr796	-	chr10:129605491-129612570	yes	no	3.05	Ventral
Olfr1290	3.20597	2.82956e-07	18	50	2	181	147	119	Ventral																Olfr799	+	chr10:129637483-129648326	yes	no	2.2	Ventral
Olfr1411	3.20607	3.69956e-08	4	33	6	123	119	70	Ventral																Olfr800	+	chr10:129657693-129662074	yes	no	1.7	Ventral
Olfr342	3.21461	1.19477e-06	38	108	4	316	299	250	Ventral																Olfr801	-	chr10:129666988-129673865	yes	no	2.3	Ventral
Olfr1314	3.2173	5.33745e-06	0	7	2	27	29	21	Ventral																Olfr802	-	chr10:129677682-129688169	yes	no	2.4	Ventral
Olfr1182	3.22427	4.0703e-06	0	21	7	58	59	77	Ventral																Olfr804	+	chr10:129703209-129710018	yes	no	2	Ventral
Olfr450	3.22524	1.53287e-06	3	3	1	36	12	24	Ventral																Olfr805	-	chr10:129721220-129729375	yes	no	3.4	Ventral
Olfr1301	3.22729	1.55255e-09	31	91	9	344	330	237	Ventral																Olfr806	-	chr10:129735570-129741937	yes	no	2.9	Ventral
Olfr820	3.24143	2.8728e-10	64	250	30	878	743	660	Ventral																Olfr818	-	chr10:129944395-129949100	yes	no	1.7	Ventral
Olfr1392	3.24328	1.80301e-10	43	148	21	565	521	431	Ventral																Olfr820	+	chr10:130012620-130021286	yes	no	3.2	Ventral
Olfr181	3.24743	1.22945e-10	12	36	8	192	158	123	Ventral																Olfr823	-	chr10:130111526-130115383	yes	no	1.7	Ventral
Olfr220	3.25539	4.35632e-13	95	319	54	1375	1074	1006	Ventral																Olfr824	-	chr10:130123469-130130000	yes	no	2.4	Ventral
Olfr1316	3.28189	1.76699e-09	3	18	10	117	99	74	Ventral																Olfr827	-	chr10:130203048-130214403	yes	no	unusual	Ventral
Olfr730	3.2844	4.0229e-11	67	177	22	724	666	578	Ventral																Olfr56	+	chr11:48978888-49135387	yes	no	3.2	Ventral
Olfr538	3.3104	1.75899e-05	7	32	0	80	72	81	Ventral																Olfr1396	-	chr11:49109981-49114874	yes	no	2.5	Ventral
Olfr1419	3.31716	6.55256e-11	12	53	11	227	240	159	Ventral																Olfr1395	+	chr11:49142273-49150453	yes	no	2	Ventral
Olfr774	3.32347	3.28217e-06	1	6	1	30	21	28	Ventral																Olfr1394	+	chr11:49154376-49162854	yes	no	1.7	Ventral
Olfr2	3.34705	2.14294e-13	10	22	9	144	151	113	Ventral																Olfr1393	+	chr11:49278303-49282769	yes	no	3.6	Ventral
Olfr417	3.35208	6.61484e-09	63	151	12	618	519	492	Ventral																Olfr1392	+	chr11:49285281-49295891	yes	no	3.6	Ventral
Olfr1426	3.35577	1.81205e-10	39	118	16	483	449	426	Ventral																Olfr1391	+	chr11:49322741-49329810	yes	no	3.4	Ventral
Olfr1247	3.36072	1.03172e-07	19	138	15	415	350	316	Ventral																Olfr1390	+	chr11:49335187-49342247	yes	no	low expression	Ventral
Olfr211	3.36138	3.76278e-14	85	233	41	1110	941	915	Ventral																Olfr1387	+	chr11:49455342-49464001	yes	no	2.4	Ventral
Olfr389	3.37578	1.57267e-10	19	84	16	376	336	263	Ventral																Olfr1386	+	chr11:49465045-49471715	yes	no	2.4	Ventral
Olfr695	3.38489	2.67846e-10	29	94	14	408	356	350	Ventral																Olfr1385	+	chr11:49489069-49497496	yes	no	3.4	Ventral
Olfr285	3.39066	4.03216e-13	46	121	25	653	555	493	Ventral																Olfr1384	+	chr11:49506723-49517345	yes	no	3.7	Ventral
Olfr1080	3.40737	7.75588e-06	15	44	0	153	111	114	Ventral																Olfr1383	+	chr11:49519647-49527199	yes	no	3.5	Ventral
Olfr532	3.41316	2.69127e-10	18	103	19	431	405	285	Ventral																Olfr1382	+	chr11:49528246-49538691	yes	no	3.9	Ventral
Olfr214	3.41335	2.38259e-06	5	44	3	139	100	92	Ventral																Olfr1381	+	chr11:49543448-49556127	yes	no	3.6	Ventral
Olfr49	3.41916	5.33178e-17	43	51	32	462	369	544	Ventral																Olfr1380	+	chr11:49556877-49565859	yes	no	3.6	Ventral
Olfr361	3.42021	2.79312e-10	7	35	6	157	156	105	Ventral																Olfr332	-	chr11:58487949-58492555	yes	no	2.4	Ventral
Olfr531	3.42932	1.61558e-11	51	203	25	794	739	602	Ventral																Olfr330	-	chr11:58527185-58534836	yes	no	3.9	Ventral
Olfr45	3.44718	6.25992e-08	8	56	5	177	169	138	Ventral																Olfr328	-	chr11:58550853-58555636	yes	no	4.4	Ventral
Olfr1180	3.46445	0.00301015	0	1	9	37	43	7	Ventral																Olfr224	-	chr11:58565855-58570553	yes	no	4.4	Ventral
Olfr1208	3.48576	6.20406e-10	17	97	12	322	361	286	Ventral																Olfr325	+	chr11:58577729-58582365	yes	no	4.2	Ventral
Olfr1424	3.48622	2.18395e-10	3	18	4	80	95	70	Ventral																Olfr324	+	chr11:58595113-58600783	yes	no	unusual	Ventral
Olfr1313	3.53104	6.41943e-09	1	5	3	34	45	28	Ventral																Olfr319	+	chr11:58699161-58703472	yes	no	2.4	Ventral
Olfr1128	3.53458	0.0351397	0	0	0	3	1	0	Ventral																Olfr318	-	chr11:58717196-58724014	yes	no	3.9	Ventral
Olfr1412	3.54916	9.7863e-10	16	66	6	281	251	196	Ventral																Olfr316	+	chr11:58752733-58759671	yes	no	2.4	Ventral
Olfr1359	3.55386	3.25114e-15	9	17	13	167	168	131	Ventral																Olfr315	+	chr11:58773187-58780251	yes	no	4.4	Ventral
Olfr1380	3.57779	3.74579e-09	5	46	6	147	175	141	Ventral																Olfr314	+	chr11:58782951-58788768	yes	no	4	Ventral
Olfr414	3.59708	1.32062e-10	11	68	19	375	315	270	Ventral																Olfr222	-	chr11:59570254-59576235	yes	no	2.1	Ventral
Olfr461	3.60352	9.22697e-14	15	42	18	287	242	339	Ventral																Olfr1	-	chr11:73393009-73399614	yes	no	2.6	Ventral
Olfr213	3.61728	3.88057e-12	10	57	20	338	344	237	Ventral																Olfr378	-	chr11:73424608-73428477	yes	no	2.7	Ventral
Olfr1423	3.62554	3.03576e-08	10	115	16	386	355	303	Ventral																Olfr380	-	chr11:73452885-73457508	yes	no	2.4	Ventral
Olfr1181	3.66096	8.26686e-05	0	0	3	13	22	8	Ventral																Olfr389	-	chr11:73774848-73780713	yes	no	3.7	Ventral
Olfr1294	3.66272	2.08681e-10	26	92	10	423	377	376	Ventral																Olfr390	+	chr11:73782963-73790446	yes	no	3.6	Ventral
Olfr318	3.66787	1.27477e-13	10	44	13	259	275	209	Ventral																Olfr392	-	chr11:73811739-73817049	yes	no	2.4	Ventral
Olfr1099	3.67328	2.65214e-11	12	58	8	265	270	211	Ventral																Olfr393	-	chr11:73844412-73851454	yes	no	2.4	Ventral
Olfr541	3.67543	1.87433e-13	18	55	13	348	313	293	Ventral																Olfr395	-	chr11:73903317-73909299	yes	no	low expression	Ventral
Olfr986	3.69389	2.39957e-10	4	5	2	70	30	54	Ventral																Olfr398	-	chr11:73979966-73990407	yes	no	3.5	Ventral
Olfr193	3.69452	2.01645e-12	5	32	15	209	229	166	Ventral																Olfr403	+	chr11:74186248-74198612	yes	no	2.5	Ventral
Olfr31	3.69475	3.73035e-16	17	65	24	382	476	371	Ventral																Olfr43	-	chr11:74205663-74211379	yes	no	2.6	Ventral
Olfr1413	3.69997	4.75463e-10	5	3	1	50	36	32	Ventral																Olfr59	+	chr11:74283735-74291608	yes	no	2.9	Ventral
Olfr1213	3.70062	2.16564e-08	1	0	13	33	23	83	Ventral																Olfr462	-	chr11:87884978-87892268	yes	no	1.9	Ventral
Olfr722	3.71037	6.70416e-11	12	94	23	422	420	403	Ventral																Olfr463	-	chr11:87892617-87897387	yes	no	2	Ventral
Olfr1223	3.72945	2.74154e-06	1	2	0	18	13	13	Ventral																Olfr464	-	chr11:87913267-87920967	yes	no	2	Ventral
Olfr725	3.73822	5.92353e-06	0	2	7	48	55	18	Ventral																Olfr1370	-	chr13:21069333-21074947	yes	no	2.1	Ventral
Olfr458	3.74861	7.07426e-05	0	2	0	5	10	17	Ventral																Olfr263	+	chr13:21129638-21136296	yes	no	5	Ventral
Olfr1427	3.77086	2.7099e-14	41	162	25	887	780	671	Ventral																Olfr1368	-	chr13:21141881-21145867	yes	no	3.7	Ventral
Olfr398	3.79042	2.32924e-12	11	36	5	213	206	173	Ventral																Olfr1535	-	chr13:21553893-21559893	yes	no	3.5	Ventral
Olfr12	3.79277	1.32424e-09	14	89	9	356	332	304	Ventral																Olfr1364	-	chr13:21571812-21581759	yes	no	3.7	Ventral
Olfr1417	3.80267	1.32065e-09	6	53	8	248	221	179	Ventral																Olfr11	-	chr13:21636622-21642518	yes	no	2.4	Ventral
Olfr740	3.80888	6.42022e-12	17	86	13	420	414	357	Ventral																Olfr1359	+	chr13:21698110-21706833	yes	no	4	Ventral
Olfr1349	3.82001	2.0095e-10	16	87	12	447	353	345	Ventral																Olfr466	+	chr13:65150239-65156152	yes	no	2.8	Ventral
Olfr775	3.83167	7.71856e-10	9	62	8	281	247	239	Ventral																Olfr720	-	chr14:14171737-14186838	yes	no	5	Ventral
Olfr294	3.85009	0.000335993	1	0	0	7	6	6	Ventral																Olfr31	+	chr14:14322827-14331791	yes	no	3.7	Ventral
Olfr747	3.8755	1.46971e-11	12	19	0	142	136	93	Ventral																Olfr722	-	chr14:49894257-49901999	yes	no	3.8	Ventral
Olfr8	3.87682	5.62342e-14	11	30	4	198	215	151	Ventral																Olfr723	-	chr14:49928562-49931787	yes	no	3.4	Ventral
Olfr1283	3.88753	5.78065e-11	1	4	7	65	66	50	Ventral																Olfr724	-	chr14:49960022-49963274	yes	no	2.6	Ventral
Olfr46	3.88961	6.7695e-11	8	49	8	280	229	213	Ventral																Olfr725	-	chr14:50034313-50040375	yes	no	5	Ventral
Olfr533	3.9188	3.38136e-18	51	240	55	1514	1342	1234	Ventral																Olfr726	-	chr14:50083569-50090953	yes	no	5	Ventral
Olfr212	3.92109	4.35632e-13	12	68	14	405	397	307	Ventral																Olfr727	+	chr14:50123185-50128746	yes	no	4.9	Ventral
Olfr1275	3.96073	1.69776e-07	0	2	6	39	71	22	Ventral																Olfr728	-	chr14:50133757-50142680	yes	no	4	Ventral
Olfr1232	3.98582	2.15825e-10	2	24	6	173	137	107	Ventral																Olfr729	-	chr14:50144730-50152910	yes	no	4.7	Ventral
Olfr1118	4.0466	5.64366e-10	0	9	3	72	61	51	Ventral																Olfr730	-	chr14:50183295-50188198	yes	no	3.4	Ventral
Olfr921	4.0545	3.94405e-14	6	31	8	272	254	139	Ventral																Olfr731	-	chr14:50233530-50241866	yes	no	4.2	Ventral
Olfr776	4.07368	1.03696e-08	11	106	7	419	358	303	Ventral																Olfr732	-	chr14:50278472-50284206	yes	no	3.2	Ventral
Olfr1093	4.07481	5.29055e-11	2	16	2	114	99	66	Ventral																Olfr733	-	chr14:50295890-50301522	yes	no	3.4	Ventral
Olfr1415	4.09368	6.61863e-12	4	28	6	204	171	155	Ventral																Olfr735	-	chr14:50342611-50348872	yes	no	3.2	Ventral
Olfr166	4.1182	1.18798e-15	41	350	60	1780	1766	1519	Ventral																Olfr736	+	chr14:50381162-50394192	yes	no	2.4	Ventral
Olfr1126	4.14397	1.43259e-08	4	24	0	133	101	76	Ventral																Olfr740	+	chr14:50445544-50456933	yes	no	3.8	Ventral
Olfr1317	4.17589	1.82078e-12	1	7	2	63	82	34	Ventral																Olfr741	+	chr14:50472737-50488338	yes	no	4.4	Ventral
Olfr1097	4.20277	4.46036e-17	4	11	12	166	199	137	Ventral																Olfr742	+	chr14:50503599-50517145	yes	no	4.7	Ventral
Olfr168	4.21926	7.15887e-16	11	54	12	426	433	317	Ventral																Olfr743	+	chr14:50521838-50534955	yes	no	4.7	Ventral
Olfr1310	4.24685	2.7999e-11	1	7	1	62	58	43	Ventral																Olfr747	-	chr14:50680656-50693206	yes	no	3.3	Ventral
Olfr1308	4.257	1.026e-10	1	8	1	67	53	59	Ventral																Olfr750	-	chr14:51066300-51074435	yes	no	1.7	Ventral
Olfr1384	4.2693	3.86059e-13	10	88	23	663	584	498	Ventral																Olfr1509	+	chr14:52442989-52452574	yes	no	4.7	Ventral
Olfr1509	4.30617	5.64452e-13	2	13	15	182	297	110	Ventral																Olfr1508	-	chr14:52462720-52467495	yes	no	5	Ventral
Olfr390	4.31533	8.67592e-13	10	67	10	458	402	363	Ventral																Olfr1507	-	chr14:52488790-52495749	yes	no	5	Ventral
Olfr1305	4.33963	4.41772e-11	2	12	1	106	74	83	Ventral																Olfr49	-	chr14:54278252-54284939	yes	no	unusual	Ventral
Olfr1243	4.34064	2.2627e-10	4	30	2	185	156	146	Ventral																Olfr287	-	chr15:98206970-98221056	yes	no	5	Ventral
Olfr1382	4.34405	2.02525e-11	8	92	11	508	496	351	Ventral																Olfr286	-	chr15:98224307-98234450	yes	no	4.7	Ventral
Olfr1368	4.34868	2.99774e-18	5	13	9	207	162	190	Ventral																Olfr285	-	chr15:98309202-98317353	yes	no	3.8	Ventral
Olfr124	4.35569	2.48284e-13	9	187	76	1190	1775	933	Ventral																Olfr284	-	chr15:98340021-98340987	yes	no	1.9	Ventral
Olfr1321	4.35829	9.9763e-16	7	30	50	466	615	455	Ventral																Olfr283	-	chr15:98377698-98380946	yes	no	2.4	Ventral
Olfr1336	4.36364	2.11842e-18	13	64	31	700	611	666	Ventral																Olfr282	+	chr15:98431224-98438638	yes	no	3.05	Ventral
Olfr460	4.37268	3.22522e-15	6	25	7	241	200	271	Ventral																Olfr281	+	chr15:98452587-98460395	yes	no	4.7	Ventral
Olfr535	4.37575	2.7693e-15	11	66	13	499	497	429	Ventral																Olfr279	+	chr15:98492401-98502637	yes	no	4.2	Ventral
Olfr729	4.39575	7.11767e-13	4	62	28	542	669	363	Ventral																Olfr15	+	chr16:3830877-3844747	yes	no	3.05	Ventral
Olfr71	4.40786	1.08777e-13	5	25	4	245	188	167	Ventral																Olfr164	-	chr16:19284103-19314064	yes	no	2	Ventral
Olfr1214	4.42038	2.84209e-13	6	36	4	255	253	213	Ventral																Olfr165	-	chr16:19406243-19423134	yes	no	2.8	Ventral
Olfr60	4.42123	2.20004e-13	8	107	38	893	857	671	Ventral																Olfr166	+	chr16:19483693-19489882	yes	no	3.7	Ventral
Olfr1204	4.46209	1.1387e-06	0	3	16	96	161	46	Ventral																Olfr167	-	chr16:19509557-19522266	yes	no	4	Ventral
Olfr1254	4.46472	1.89845e-09	2	57	6	278	278	204	Ventral																Olfr168	-	chr16:19529273-19535555	yes	no	4	Ventral
Olfr70	4.47258	7.30011e-19	5	11	5	168	141	164	Ventral																Olfr169	-	chr16:19564888-19571809	yes	no	4.2	Ventral
Olfr455	4.47274	2.12289e-15	14	173	44	1229	1298	981	Ventral																Olfr170	-	chr16:19605695-19611882	yes	no	4	Ventral
Olfr279	4.47684	3.54382e-13	3	45	30	477	585	366	Ventral																Olfr171	-	chr16:19624156-19629916	yes	no	4.2	Ventral
Olfr140	4.47778	5.99806e-17	17	100	18	777	758	678	Ventral																Olfr172	-	chr16:58759543-58763176	yes	no	3.05	Ventral
Olfr1197	4.52192	1.91654e-16	9	46	12	471	408	407	Ventral																Olfr173	-	chr16:58795206-58800268	yes	no	2.4	Ventral
Olfr1312	4.52358	2.01704e-17	2	12	6	160	176	114	Ventral																Olfr177	-	chr16:58870954-58874768	yes	no	2.4	Ventral
Olfr1186	4.55059	2.9023e-09	0	1	2	26	39	17	Ventral																Olfr178	-	chr16:58888307-58892063	yes	no	1.9	Ventral
Olfr1277	4.55417	1.07695e-07	0	2	13	85	133	50	Ventral																Olfr180	-	chr16:58914284-58929392	yes	no	3.05	Ventral
Olfr1262	4.55463	4.31993e-16	13	131	41	1142	1039	1015	Ventral																Olfr181	-	chr16:58924706-58928755	yes	no	3.2	Ventral
Olfr1306	4.56194	1.15609e-07	0	2	0	27	18	10	Ventral																Olfr183	+	chr16:58995356-59001441	yes	no	4.8	Ventral
Olfr346	4.57325	3.6058e-15	4	30	8	314	277	243	Ventral																Olfr186	-	chr16:59025796-59030291	yes	no	2.6	Ventral
Olfr1347	4.60642	2.18158e-15	3	28	12	356	321	246	Ventral																Olfr187	-	chr16:59035562-59039767	yes	no	3.2	Ventral
Olfr195	4.62041	4.20558e-19	4	15	13	294	298	197	Ventral																Olfr190	-	chr16:59067139-59078005	yes	no	4.4	Ventral
Olfr741	4.65593	1.21973e-20	10	45	44	802	891	615	Ventral																Olfr191	-	chr16:59082828-59089822	yes	no	3.9	Ventral
Olfr127	4.66564	6.46779e-17	1	13	11	178	268	155	Ventral																Olfr192	-	chr16:59098065-59098990	yes	no	low expression	Ventral
Olfr1205	4.67499	7.55143e-08	0	3	11	104	186	40	Ventral																Olfr190	-	chr16:59097980-59101853	yes	no	4.6	Ventral
Olfr1508	4.6825	3.86765e-12	12	21	71	709	1126	387	Ventral																Olfr193	-	chr16:59107923-59111881	yes	no	3.7	Ventral
Olfr1242	4.68416	1.17722e-15	0	12	8	152	184	136	Ventral																Olfr194	-	chr16:59116536-59121069	yes	no	1.9	Ventral
Olfr324	4.69885	1.84194e-20	5	8	6	199	123	201	Ventral																Olfr195	+	chr16:59147045-59150777	yes	no	4.1	Ventral
Olfr183	4.71142	6.29045e-14	1	11	13	210	315	119	Ventral																Olfr196	-	chr16:59166646-59170454	yes	no	2.4	Ventral
Olfr6	4.71897	3.0154e-22	15	90	26	991	1001	811	Ventral																Olfr197	-	chr16:59185555-59186481	yes	no	low expression	Ventral
Olfr1257	4.73855	3.32849e-22	9	31	13	478	454	401	Ventral																Olfr198	-	chr16:59200351-59203533	yes	no	1.9	Ventral
Olfr167	4.76174	2.78889e-19	11	100	38	1059	1054	1040	Ventral																Olfr199	-	chr16:59214133-59219767	yes	no	2.6	Ventral
Olfr457	4.76224	3.97734e-19	2	5	7	139	121	131	Ventral																Olfr201	-	chr16:59266112-59272632	yes	no	2.4	Ventral
Olfr1276	4.77817	1.82776e-07	0	0	7	50	86	30	Ventral																Olfr203	+	chr16:59298880-59304413	yes	no	2.4	Ventral
Olfr711	4.78483	2.99702e-16	6	75	20	683	754	577	Ventral																Olfr204	-	chr16:59310205-59318248	yes	no	2.1	Ventral
Olfr524	4.7939	3.46386e-23	14	59	16	733	756	627	Ventral																Olfr205	-	chr16:59328004-59331138	yes	no	2.4	Ventral
Olfr1278	4.80444	7.98731e-10	2	4	20	191	309	104	Ventral																Olfr206	-	chr16:59344674-59349246	yes	no	2.6	Ventral
Olfr1260	4.83497	7.28926e-17	2	10	13	245	318	152	Ventral																Olfr209	-	chr16:59361159-59363993	yes	no	2.4	Ventral
Olfr1206	4.84447	4.33487e-08	2	4	27	212	351	103	Ventral																Olfr55	+	chr17:33168446-33180753	yes	no	2.6	Ventral
Olfr330	4.85778	4.17344e-16	5	32	6	393	325	283	Ventral																Olfr239	+	chr17:33191301-33202506	yes	no	2.6	Ventral
Olfr1416	4.85784	2.77115e-21	4	12	7	268	248	164	Ventral																Olfr63	+	chr17:33264675-33273114	yes	no	2.4	Ventral
Olfr155	4.89028	3.33752e-22	5	5	5	189	117	163	Ventral																Olfr90	-	chr17:37083870-37088499	yes	no	1.9	Ventral
Olfr192	4.89098	1.67855e-19	2	4	4	103	128	83	Ventral																Olfr91	-	chr17:37090617-37098278	yes	no	1.7	Ventral
Olfr191	4.92797	1.61799e-16	1	21	9	267	275	261	Ventral																Olfr92	-	chr17:37110511-37120088	yes	no	2.5	Ventral
Olfr48	4.93788	6.44989e-14	1	1	8	96	124	78	Ventral																Olfr93	-	chr17:37140422-37152051	yes	no	2.4	Ventral
Olfr1348	4.94099	4.56113e-23	10	78	31	1062	1173	812	Ventral																Olfr94	-	chr17:37196706-37198011	yes	no	2.6	Ventral
Olfr1265	4.95963	2.74627e-16	2	25	8	321	298	285	Ventral																Olfr95	-	chr17:37207949-37213118	yes	no	1.7	Ventral
Olfr1261	4.97158	2.41989e-18	4	27	7	356	346	308	Ventral																Olfr96	+	chr17:37220145-37226673	yes	no	2.4	Ventral
Olfr1184	4.98825	3.35239e-22	3	10	6	191	204	211	Ventral																Olfr97	-	chr17:37230962-37237330	yes	no	2.1	Ventral
Olfr1322	4.99267	1.58127e-18	0	6	5	98	150	101	Ventral																Olfr98	-	chr17:37262710-37263749	yes	no	low expression	Ventral
Olfr1220	5.00334	3.18312e-16	0	6	2	73	96	82	Ventral																Olfr109	+	chr17:37458915-37471590	yes	no	2.4	Ventral
Olfr1202	5.00924	6.92562e-16	0	5	2	77	112	42	Ventral																Olfr110	+	chr17:37492467-37500207	yes	no	2.6	Ventral
Olfr1179	5.01035	3.50073e-07	0	0	1	19	27	3	Ventral																Olfr111	+	chr17:37508029-37532449	yes	no	1.7	Ventral
Olfr1264	5.01078	5.54263e-14	2	52	59	782	1179	714	Ventral																Olfr112	-	chr17:37561667-37569451	yes	no	2.5	Ventral
Olfr1229	5.01163	5.40527e-13	1	24	3	208	212	191	Ventral																Olfr113	-	chr17:37573876-37577663	yes	no	2.4	Ventral
Olfr126	5.0201	1.66082e-15	0	4	2	66	76	60	Ventral																Olfr114	-	chr17:37589232-37592743	yes	no	2.4	Ventral
Olfr1309	5.0297	6.67174e-13	0	1	3	45	65	36	Ventral																Olfr116	-	chr17:37620576-37627199	yes	no	2.4	Ventral
Olfr281	5.03174	2.97694e-13	1	21	33	414	670	334	Ventral																Olfr117	-	chr17:37657599-37663782	yes	no	3.05	Ventral
Olfr128	5.09328	1.20494e-12	0	1	9	88	121	85	Ventral																Olfr119	+	chr17:37696563-37702124	yes	no	2.6	Ventral
Olfr720	5.09371	1.9779e-13	0	15	26	301	479	295	Ventral																Olfr120	+	chr17:37721807-37727220	yes	no	1.7	Ventral
Olfr1364	5.10519	2.64245e-20	5	32	11	512	476	449	Ventral																Olfr121	+	chr17:37748854-37753169	yes	no	2.6	Ventral
Olfr1443	5.10968	3.47403e-17	3	11	22	365	525	264	Ventral																Olfr122	+	chr17:37768606-37773749	yes	no	2.4	Ventral
Olfr1311	5.11499	2.94257e-18	0	6	3	93	116	101	Ventral																Olfr123	+	chr17:37793528-37798373	yes	no	3.4	Ventral
Olfr287	5.11711	0.000866072	0	0	18	62	130	17	Ventral																Olfr124	+	chr17:37799887-37808617	yes	no	4.3	Ventral
Olfr292	5.13071	4.93904e-17	0	12	11	256	251	229	Ventral																Olfr125	+	chr17:37832948-37838490	yes	no	2.6	Ventral
Olfr263	5.14076	3.01569e-17	0	12	11	228	347	177	Ventral																Olfr126	+	chr17:37847482-37852057	yes	no	4	Ventral
Olfr1442	5.15772	3.90404e-27	6	11	7	278	327	268	Ventral																Olfr127	+	chr17:37900436-37906795	yes	no	4.2	Ventral
Olfr1178	5.16147	3.97202e-13	0	6	15	219	270	151	Ventral																Olfr128	+	chr17:37920547-37926801	yes	no	low expression	Ventral
Olfr1307	5.16502	9.11555e-16	0	3	2	67	80	46	Ventral																Olfr129	-	chr17:38050856-38060079	yes	no	2	Ventral
Olfr5	5.16765	2.13068e-18	1	4	2	109	91	68	Ventral																Olfr130	+	chr17:38063920-38072790	yes	no	3.05	Ventral
Olfr742	5.16972	4.17344e-16	1	10	17	305	398	216	Ventral																Olfr131	-	chr17:38081623-38088693	yes	no	2.4	Ventral
Olfr157	5.17541	1.33296e-18	0	5	5	120	91	162	Ventral																Olfr132	-	chr17:38129862-38134526	yes	no	2.9	Ventral
Olfr1193	5.1996	4.83766e-22	4	36	19	621	705	562	Ventral																Olfr138	+	chr17:38261034-38276410	yes	no	3.2	Ventral
Olfr286	5.20643	7.07206e-11	1	22	55	624	829	440	Ventral																Olfr136	+	chr17:38329830-38336643	yes	no	2.4	Ventral
Olfr171	5.20743	5.51839e-19	1	3	5	126	155	79	Ventral																Olfr1417	-	chr19:11826802-11839219	yes	no	3.7	Ventral
Olfr1200	5.21756	1.19594e-17	3	32	7	443	429	343	Ventral																Olfr1418	-	chr19:11852586-11861066	yes	no	3.6	Ventral
Olfr1183	5.22699	5.59704e-09	0	3	22	159	279	121	Ventral																Olfr1419	-	chr19:11868612-11875106	yes	no	3.4	Ventral
Olfr743	5.25116	4.20392e-14	2	10	27	436	518	274	Ventral																Olfr1420	+	chr19:11886564-11898079	yes	no	3.5	Ventral
Olfr1346	5.25631	7.67426e-15	3	15	42	571	752	436	Ventral																Olfr1423	-	chr19:12031786-12041317	yes	no	3.6	Ventral
Olfr314	5.26211	1.18749e-17	0	17	11	301	389	249	Ventral																Olfr1424	-	chr19:12058808-12062682	yes	no	3.3	Ventral
Olfr1256	5.27019	3.01265e-11	0	3	16	186	225	129	Ventral																Olfr1425	-	chr19:12073233-12077731	yes	no	3.2	Ventral
Olfr1198	5.29797	1.70051e-25	3	12	8	277	311	308	Ventral																Olfr1426	-	chr19:12086751-12092013	yes	no	3.7	Ventral
Olfr1414	5.3472	1.21931e-18	2	33	12	524	547	464	Ventral																Olfr1427	-	chr19:12098005-12103334	yes	no	3.6	Ventral
Olfr727	5.34784	3.36597e-12	1	21	48	612	918	443	Ventral																Olfr1428	-	chr19:12107715-12115897	yes	no	3.05	Ventral
Olfr1211	5.35759	1.68563e-14	0	4	15	190	258	179	Ventral																Olfr76	-	chr19:12117995-12123203	yes	no	2.4	Ventral
Olfr1441	5.37274	2.32918e-11	0	2	0	37	33	26	Ventral																Olfr1431	+	chr19:12200633-12212191	yes	no	2.4	Ventral
Olfr1195	5.40091	2.45955e-19	3	9	19	407	550	289	Ventral																Olfr235	+	chr19:12261031-12270387	yes	no	2.4	Ventral
Olfr270	5.40298	3.01569e-17	1	4	1	146	52	94	Ventral																Olfr1437	-	chr19:12319206-12325101	yes	no	2.1	Ventral
Olfr169	5.403	3.23739e-22	2	18	17	464	578	406	Ventral																Olfr1440	+	chr19:12387278-12401584	yes	no	2.7	Ventral
Olfr1281	5.41574	1.96471e-06	0	2	28	191	259	85	Ventral																Olfr1441	+	chr19:12417432-12423569	yes	no	3.9	Ventral
Olfr170	5.42506	1.47927e-18	1	2	10	158	198	165	Ventral																Olfr1442	+	chr19:12670438-12677277	yes	no	4	Ventral
Olfr1286	5.43617	4.67586e-20	0	9	5	203	227	154	Ventral																Olfr1443	+	chr19:12678111-12683851	yes	no	4.4	Ventral
Olfr190	5.43952	5.29678e-18	2	16	27	540	747	408	Ventral																Olfr1446	-	chr19:12888265-12893524	yes	no	2.4	Ventral
Olfr315	5.44616	8.30951e-22	1	4	3	122	140	105	Ventral																Olfr1454	+	chr19:13060609-13067157	yes	no	2.4	Ventral
Olfr1199	5.44624	4.56212e-16	0	1	3	56	80	56	Ventral																Olfr1457	-	chr19:13093378-13097891	yes	no	1.8	Ventral
Olfr726	5.47242	6.57016e-09	0	8	36	362	531	212	Ventral																Olfr1459	-	chr19:13138020-13149549	yes	no	1.9	Ventral
Olfr731	5.49976	1.07231e-16	0	27	14	500	621	369	Ventral																Olfr1461	+	chr19:13162999-13168130	yes	no	2.5	Ventral
Olfr1280	5.50412	1.11051e-07	0	3	24	232	329	103	Ventral																Olfr1462	+	chr19:13185733-13191592	yes	no	low expression	Ventral
Olfr328	5.51439	2.99015e-14	1	3	18	215	375	198	Ventral																Olfr1463	+	chr19:13231327-13235812	yes	no	2.6	Ventral
Olfr1226	5.51764	2.13637e-23	3	32	30	860	1001	737	Ventral																Olfr1465	-	chr19:13313359-13314283	yes	no	low expression	Ventral
Olfr1284	5.53718	1.92027e-12	0	0	2	40	42	30	Ventral																Olfr1466	+	chr19:13338861-13343572	yes	no	2.4	Ventral
Olfr1098	5.58183	2.65123e-16	0	6	0	90	104	67	Ventral																Olfr1471	+	chr19:13443408-13451527	yes	no	2.4	Ventral
Olfr1212	5.60649	6.45677e-17	0	7	13	287	403	201	Ventral																Olfr1474	+	chr19:13470102-13471916	yes	no	1.7	Ventral
Olfr1196	5.60726	3.18027e-22	2	35	34	899	1098	861	Ventral																Olfr1477	+	chr19:13500545-13506192	yes	no	2.6	Ventral
Olfr728	5.6167	1.58345e-29	6	49	16	943	1099	851	Ventral																Olfr1480	+	chr19:13527912-13531275	yes	no	3.4	Ventral
Olfr1228	5.61743	8.37338e-11	1	7	29	452	607	215	Ventral																Olfr1484	+	chr19:13583510-13588832	yes	no	2.6	Ventral
Olfr1507	5.6901	2.08965e-08	6	27	171	1624	2541	618	Ventral																Olfr1489	+	chr19:13631620-13639665	yes	no	2.4	Ventral
Olfr224	5.69222	5.87911e-19	1	3	10	216	328	169	Ventral																Olfr1490	+	chr19:13651090-13659545	yes	no	2.4	Ventral
Olfr156	5.7342	1.09303e-13	0	2	0	48	38	40	Ventral																Olfr1491	+	chr19:13697267-13706127	yes	no	2.4	Ventral
Olfr536	5.74266	1.21461e-24	13	132	122	3669	4678	2986	Ventral																Olfr1494	+	chr19:13739727-13750479	yes	no	2.6	Ventral
Olfr1263	5.77216	1.97249e-29	3	15	14	551	659	492	Ventral																Olfr1501	-	chr19:13835032-13850692	yes	no	1.9	Ventral
Olfr1323	5.93391	3.65049e-23	0	3	4	145	168	136	Ventral																Olfr1504	-	chr19:13887220-13897928	yes	no	1.8	Ventral
Olfr325	6.24803	6.83312e-18	0	9	0	192	191	157	Ventral																Olfr1320	+	chrX:49672332-49684825	yes	no	2.4	Ventral
Olfr1241	6.6089	6.5738e-26	0	5	1	206	228	155	Ventral																Olfr1321	-	chrX:49726017-49735059	yes	no	4.5	Ventral
Olfr272	6.88408	2.18492e-17	0	1	0	66	32	72	Ventral																Olfr1322	-	chrX:49884998-49891483	yes	no	4	Ventral
Olfr275	6.91811	4.40024e-09	0	0	0	22	9	14	Ventral																Olfr1323	-	chrX:50007166-50019359	yes	no	4	Ventral
Olfr1201	7.12197	1.30259e-09	0	0	0	18	28	6	Ventral																Olfr1324	-	chrX:50420997-50428498	yes	no	3.05	Ventral
Olfr273	7.26147	2.93601e-26	0	4	0	247	163	271	Ventral																Olfr1325	+	chrX:74592678-74597578	yes	no	2.4	Ventral
																									Olfr421-ps1	+	chr1:174151480-174152530	yes	no	low expression	#N/A
																									Olfr364-ps1	+	chr2:37139321-37148585	yes	no	1.4	#N/A
																									Olfr1021-ps1	+	chr2:85858927-85864364	yes	no	low expression	#N/A
																									Olfr1025-ps1	+	chr2:85915192-85921386	yes	no	1.05	#N/A
																									Olfr1038-ps	+	chr2:86120222-86124063	yes	no	1.05	#N/A
																									Olfr1077-ps1	-	chr2:86525027-86528427	yes	no	low expression	#N/A
																									Olfr1127-ps1	-	chr2:87523481-87524373	yes	no	low expression	#N/A
																									Olfr1140	+	chr2:87743751-87747581	yes	no	1.5	#N/A
																									Olfr1165-ps	-	chr2:88101035-88101985	yes	no	low expression	#N/A
																									Olfr1171-ps1	-	chr2:88252642-88258690	yes	no	1.25	#N/A
																									Olfr1174-ps	-	chr2:88310283-88315135	yes	no	1.05	#N/A
																									Olfr1175-ps	-	chr2:88318193-88327215	yes	no	1.05	#N/A
																									Olfr1177-ps	-	chr2:88342131-88346492	yes	no	1.05	#N/A
																									Olfr1333	-	chr4:118827658-118836279	yes	no	1.5	#N/A
																									Olfr718-ps1	-	chr5:143134013-143147581	yes	no	1.4	#N/A
																									Olfr237-ps1	+	chr6:43146566-43157169	yes	no	1.05	#N/A
																									Olfr548-ps1	+	chr7:102540895-102545890	yes	yes	1.05	#N/A
																									Olfr587-ps1	+	chr7:103134375-103135323	yes	yes	low expression	#N/A
																									Olfr588-ps1	+	chr7:103140878-103147864	yes	yes	1.05	#N/A
																									Olfr595-ps1	+	chr7:103235631-103236585	yes	yes	low expression	#N/A
																									Olfr602-ps1	-	chr7:103367519-103368467	yes	yes	low expression	#N/A
																									Olfr607	-	chr7:103455525-103464151	yes	yes	1.05	#N/A
																									Olfr621-ps1	-	chr7:103629020-103629958	yes	yes	low expression	#N/A
																									Olfr634-ps1	+	chr7:103956411-103957366	yes	yes	low expression	#N/A
																									Olfr650-ps1	+	chr7:104206028-104207009	yes	yes	low expression	#N/A
																									Olfr663	+	chr7:104703568-104704527	yes	yes	low expression	#N/A
																									Olfr664	-	chr7:104733384-104734362	yes	yes	low expression	#N/A
																									Olfr682-ps1	-	chr7:105125608-105128435	yes	yes	low expression	#N/A
																									Olfr892-ps1	+	chr9:38189726-38190652	yes	no	low expression	#N/A
																									Olfr892-ps1	+	chr9:38189726-38190658	yes	no	low expression	#N/A
																									Olfr964-ps1	-	chr9:39686028-39686942	yes	no	low expression	#N/A
																									Olfr964-ps1	-	chr9:39686043-39686942	yes	no	low expression	#N/A
																									Olfr980	-	chr9:40003953-40009582	yes	no	1.05	#N/A
																									Olfr333-ps1	-	chr11:58477333-58478273	yes	no	1.05	#N/A
																									Olfr331	-	chr11:58501597-58502572	yes	no	low expression	#N/A
																									Olfr104-ps	+	chr17:37359581-37363993	yes	no	1.05	#N/A
																									Olfr105-ps	+	chr17:37379032-37386208	yes	no	1.05	#N/A
																									Olfr758-ps1	+	chr17:37387377-37388218	yes	no	1.05	#N/A
																									Olfr106-ps	+	chr17:37390392-37396252	yes	no	1.05	#N/A
																									Olfr1407-ps1	+	chr1:173149170-173150371	yes	no	low expression	#N/A
																									Olfr429	+	chr1:174084330-174091343	yes	no	1.9	#N/A
																									Olfr334-ps1	+	chr2:36285022-36285914	yes	no	low expression	#N/A
																									Olfr336-ps1	+	chr2:36323323-36324263	yes	no	low expression	#N/A
																									Olfr337-ps1	+	chr2:36336610-36337136	yes	no	low expression	#N/A
																									Olfr341	-	chr2:36473720-36482468	yes	no	1.6	#N/A
																									Olfr343-ps1	+	chr2:36539196-36539499	yes	no	low expression	#N/A
																									Olfr349-ps1	+	chr2:36844517-36845126	yes	no	low expression	#N/A
																									Olfr359-ps1	-	chr2:37019270-37020196	yes	no	low expression	#N/A
																									Olfr363-ps	-	chr2:37106256-37106510	yes	no	3.05	#N/A
																									Olfr366	+	chr2:37211573-37224506	yes	no	1.8	#N/A
																									Olfr996	+	chr2:85579214-85580282	yes	no	1.9	#N/A
																									Olfr997-ps1	+	chr2:85585103-85586042	yes	no	low expression	#N/A
																									Olfr998	+	chr2:85589106-85591893	yes	no	1.7	#N/A
																									Olfr1000	-	chr2:85607036-85611903	yes	no	1.7	#N/A
																									Olfr1003-ps1	+	chr2:85653333-85654050	yes	no	low expression	#N/A
																									Olfr1004-ps1	-	chr2:85656255-85656835	yes	no	low expression	#N/A
																									Olfr1006	-	chr2:85673656-85678767	yes	no	1.7	#N/A
																									Olfr1008	+	chr2:85689430-85690372	yes	no	low expression	#N/A
																									Olfr1012	-	chr2:85757352-85762766	yes	no	1.6	#N/A
																									Olfr1013	+	chr2:85767097-85772333	yes	no	1.7	#N/A
																									Olfr1017-ps1	-	chr2:85808316-85808980	yes	no	low expression	#N/A
																									Olfr1027-ps1	+	chr2:85932144-85933438	yes	no	low expression	#N/A
																									Olfr1035-ps1	-	chr2:86046936-86057882	yes	no	1.05	#N/A
																									Olfr1049	-	chr2:86254356-86257323	yes	no	1.6	#N/A
																									Olfr1050-ps1	-	chr2:86267878-86268825	yes	no	low expression	#N/A
																									Olfr1051	-	chr2:86273813-86279088	yes	no	1.6	#N/A
																									Olfr1061	-	chr2:86413108-86414050	yes	no	low expression	#N/A
																									Olfr1063-ps1	-	chr2:86434310-86435252	yes	no	low expression	#N/A
																									Olfr1069-ps1	-	chr2:86463790-86465075	yes	no	low expression	#N/A
																									Olfr1073-ps1	-	chr2:86488415-86488796	yes	no	low expression	#N/A
																									Olfr1078-ps1	-	chr2:86528890-86530427	yes	no	low expression	#N/A
																									Olfr1081-ps1	-	chr2:86567119-86568064	yes	no	low expression	#N/A
																									Olfr1083-ps	-	chr2:86606626-86607569	yes	no	low expression	#N/A
																									Olfr1089	-	chr2:86732583-86733701	yes	no	low expression	#N/A
																									Olfr1103-ps1	-	chr2:87009937-87010874	yes	no	1.25	#N/A
																									Olfr1109	-	chr2:87091194-87096241	yes	no	1.7	#N/A
																									Olfr1134	-	chr2:87655672-87658831	yes	no	1.6	#N/A
																									Olfr1138	-	chr2:87736746-87739978	yes	no	1.8	#N/A
																									Olfr1144-ps1	-	chr2:87808343-87808671	yes	no	low expression	#N/A
																									Olfr1145	+	chr2:87809821-87810799	yes	no	low expression	#N/A
																									Olfr1147-ps1	+	chr2:87822638-87823551	yes	no	low expression	#N/A
																									Olfr1149-ps1	+	chr2:87839741-87840432	yes	no	low expression	#N/A
																									Olfr1159-ps1	-	chr2:87998276-87999189	yes	no	low expression	#N/A
																									Olfr1169-ps1	+	chr2:88197463-88197696	yes	no	low expression	#N/A
																									Olfr1172-ps1	-	chr2:88264172-88264364	yes	no	low expression	#N/A
																									Olfr1187-ps1	-	chr2:88540113-88540447	yes	no	low expression	#N/A
																									Olfr1188	+	chr2:88556934-88560815	yes	no	low expression	#N/A
																									Olfr1225	-	chr2:89168379-89174669	yes	no	1.7	#N/A
																									Olfr1230	-	chr2:89296350-89297268	yes	no	low expression	#N/A
																									Olfr1233	-	chr2:89335943-89342398	yes	no	1.7	#N/A
																									Olfr1235-ps1	-	chr2:89384881-89390230	yes	no	low expression	#N/A
																									Olfr1248	-	chr2:89617167-89618245	yes	no	low expression	#N/A
																									Olfr1267-ps1	-	chr2:90116186-90121412	yes	no	1.7	#N/A
																									Olfr1506	-	chr2:90221566-90224493	yes	no	low expression	#N/A
																									Olfr1282	-	chr2:111335158-111336076	yes	no	low expression	#N/A
																									Olfr1292-ps1	-	chr2:111508572-111509511	yes	no	low expression	#N/A
																									Olfr1296-ps1	-	chr2:111593072-111594011	yes	no	low expression	#N/A
																									Olfr268-ps1	-	chr2:111844261-111851838	yes	no	low expression	#N/A
																									Olfr269-ps1	-	chr4:43767475-43767777	yes	no	low expression	#N/A
																									Olfr159	-	chr4:43770049-43771009	yes	no	low expression	#N/A
																									Olfr29-ps1	-	chr4:43781365-43782328	yes	no	low expression	#N/A
																									Olfr1343-ps1	-	chr4:118672608-118673522	yes	no	low expression	#N/A
																									Olfr1337	-	chr4:118781635-118782586	yes	no	low expression	#N/A
																									Olfr1332-ps1	+	chr4:118854085-118855045	yes	no	low expression	#N/A
																									Olfr1330	+	chr4:118888596-118898115	yes	no	1.7	#N/A
																									Olfr719-ps	+	chr5:106906728-106906980	yes	no	low expression	#N/A
																									Olfr456	-	chr6:42486162-42487214	yes	no	low expression	#N/A
																									Olfr453	+	chr6:42739370-42746963	yes	no	2	#N/A
																									Olfr443-ps1	+	chr6:43067307-43095584	yes	no	low expression	#N/A
																									Olfr13	+	chr6:43172139-43177460	yes	no	2	#N/A
																									Olfr434	+	chr6:43213020-43218113	yes	no	1.8	#N/A
																									Olfr306-ps1	-	chr7:86352976-86353719	yes	no	low expression	#N/A
																									Olfr300-ps1	+	chr7:86435912-86445258	yes	no	1.8	#N/A
																									Olfr571	-	chr7:102905089-102917536	yes	yes	1.9	#N/A
																									Olfr573-ps1	-	chr7:102941681-102942575	yes	yes	low expression	#N/A
																									Olfr590-ps1	+	chr7:103165852-103166750	yes	yes	low expression	#N/A
																									Olfr625-ps1	+	chr7:103682719-103683685	yes	yes	low expression	#N/A
																									Olfr626-ps1	-	chr7:103691799-103692117	yes	yes	low expression	#N/A
																									Olfr260-ps1	-	chr7:103699575-103700754	yes	yes	low expression	#N/A
																									Olfr636-ps1	-	chr7:103989101-103990036	yes	yes	low expression	#N/A
																									Olfr637-ps1	+	chr7:103995990-103996461	yes	yes	low expression	#N/A
																									Olfr647-ps1	-	chr7:104167382-104168342	yes	yes	low expression	#N/A
																									Olfr660-ps1	+	chr7:104678717-104679092	yes	yes	low expression	#N/A
																									Olfr680-ps1	-	chr7:105090701-105092817	yes	yes	low expression	#N/A
																									Olfr687	+	chr7:105275493-105276431	yes	yes	low expression	#N/A
																									Olfr694	-	chr7:106684979-106692695	yes	no	1.7	#N/A
																									Olfr697	-	chr7:106740904-106741956	yes	no	1.8	#N/A
																									Olfr698	-	chr7:106749888-106755397	yes	no	1.7	#N/A
																									Olfr703	+	chr7:106843359-106846207	yes	no	1.7	#N/A
																									Olfr474	+	chr7:107954642-107955575	yes	no	low expression	#N/A
																									Olfr484	-	chr7:108120690-108127449	yes	no	1.7	#N/A
																									Olfr485	-	chr7:108158917-108159871	yes	no	low expression	#N/A
																									Olfr495	+	chr7:108393166-108397513	yes	no	2.4	#N/A
																									Olfr497	+	chr7:108420420-108424911	yes	no	1.8	#N/A
																									Olfr503	+	chr7:108544526-108545498	yes	yes	low expression	#N/A
																									Olfr504	-	chr7:108564835-108565793	yes	yes	low expression	#N/A
																									Olfr512	+	chr7:108710257-108714375	yes	no	low expression	#N/A
																									Olfr514	-	chr7:108825064-108825997	yes	no	low expression	#N/A
																									Olfr829	+	chr9:18854932-18859080	yes	no	1.8	#N/A
																									Olfr833-ps1	-	chr9:18969993-18970906	yes	no	low expression	#N/A
																									Olfr834	+	chr9:18987989-18988928	yes	no	low expression	#N/A
																									Olfr835	+	chr9:19035124-19036060	yes	no	1.7	#N/A
																									Olfr850	-	chr9:19477300-19478248	yes	no	low expression	#N/A
																									Olfr854	-	chr9:19566434-19567382	yes	no	low expression	#N/A
																									Olfr860	-	chr9:19845622-19849747	yes	no	1.7	#N/A
																									Olfr866	-	chr9:20026958-20033362	yes	no	low expression	#N/A
																									Olfr867	-	chr9:20050954-20057562	yes	no	1.5	#N/A
																									Olfr871	+	chr9:20212206-20213353	yes	no	low expression	#N/A
																									Olfr890	+	chr9:38142516-38148375	yes	no	1.7	#N/A
																									Olfr891	-	chr9:38179870-38180821	yes	no	low expression	#N/A
																									Olfr893	+	chr9:38208364-38211598	yes	no	1.6	#N/A
																									Olfr894	+	chr9:38218054-38221706	yes	no	low expression	#N/A
																									Olfr898	+	chr9:38348410-38352919	yes	no	2	#N/A
																									Olfr902	+	chr9:38447651-38450576	yes	no	1.6	#N/A
																									Olfr908	+	chr9:38516033-38516965	yes	no	low expression	#N/A
																									Olfr926	+	chr9:38877125-38878176	yes	no	low expression	#N/A
																									Olfr952	-	chr9:39426092-39427148	yes	no	low expression	#N/A
																									Olfr954	+	chr9:39456700-39465918	yes	no	1.8	#N/A
																									Olfr44	-	chr9:39484080-39493995	yes	no	1.5	#N/A
																									Olfr974	+	chr9:39937500-39943315	yes	no	1.7	#N/A
																									Olfr1356	-	chr10:78845051-78852166	yes	no	1.7	#N/A
																									Olfr765	-	chr10:129044816-129049998	yes	no	1.8	#N/A
																									Olfr767	-	chr10:129074824-129082910	yes	no	1.7	#N/A
																									Olfr768	-	chr10:129090221-129099375	yes	no	1.5	#N/A
																									Olfr773	-	chr10:129186483-129187419	yes	no	low expression	#N/A
																									Olfr779	+	chr10:129311164-129312108	yes	no	low expression	#N/A
																									Olfr803	-	chr10:129690620-129694286	yes	no	1.7	#N/A
																									Olfr825	-	chr10:130159731-130166766	yes	no	1.7	#N/A
																									Olfr1388	+	chr11:49436623-49446103	yes	no	1.7	#N/A
																									Olfr1379-ps1	+	chr11:50958947-50959948	yes	no	low expression	#N/A
																									Olfr1378	+	chr11:50966529-50973113	yes	no	low expression	#N/A
																									Olfr1376-ps1	+	chr11:50991790-50992745	yes	no	low expression	#N/A
																									Olfr1374-ps1	+	chr11:51142531-51143467	yes	no	low expression	#N/A
																									Olfr1373	-	chr11:52144592-52145528	yes	no	low expression	#N/A
																									Olfr1371	-	chr11:52213051-52213987	yes	no	low expression	#N/A
																									Olfr323	-	chr11:58624158-58630501	yes	no	low expression	#N/A
																									Olfr311	+	chr11:58839250-58844111	yes	no	2.2	#N/A
																									Olfr382	-	chr11:73516258-73517197	yes	no	low expression	#N/A
																									Olfr383-ps1	-	chr11:73540418-73541353	yes	no	low expression	#N/A
																									Olfr385	-	chr11:73588301-73593008	yes	no	low expression	#N/A
																									Olfr384	+	chr11:73598593-73605092	yes	no	2.4	#N/A
																									Olfr388-ps1	-	chr11:73723321-73727511	yes	no	low expression	#N/A
																									Olfr394	-	chr11:73883336-73890771	yes	no	1.7	#N/A
																									Olfr22-ps1	+	chr11:73951322-73955628	yes	no	low expression	#N/A
																									Olfr397	+	chr11:73960816-73967812	yes	no	1.8	#N/A
																									Olfr400-ps1	+	chr11:74104840-74110791	yes	no	low expression	#N/A
																									Olfr404-ps1	+	chr11:74239565-74240537	yes	no	low expression	#N/A
																									Olfr405-ps1	-	chr11:74255220-74266236	yes	no	low expression	#N/A
																									Olfr407-ps1	-	chr11:74280714-74281732	yes	no	low expression	#N/A
																									Olfr408-ps1	-	chr11:74298132-74299073	yes	no	low expression	#N/A
																									Olfr409-ps1	+	chr11:74317026-74317997	yes	no	low expression	#N/A
																									Olfr1397-ps1	-	chr11:108687073-108688035	yes	no	low expression	#N/A
																									Olfr1367	+	chr13:21346909-21347964	yes	no	low expression	#N/A
																									Olfr734	-	chr14:50316505-50326761	yes	no	1.9	#N/A
																									Olfr754-ps1	+	chr17:37249429-37250891	yes	no	low expression	#N/A
																									Olfr755-ps1	+	chr17:37276647-37278105	yes	no	low expression	#N/A
																									Olfr99	-	chr17:37279042-37283460	yes	no	1.7	#N/A
																									Olfr756-ps1	-	chr17:37285141-37286069	yes	no	low expression	#N/A
																									Olfr101	-	chr17:37297555-37304313	yes	no	1.7	#N/A
																									Olfr102	-	chr17:37311794-37317054	yes	no	1.6	#N/A
																									Olfr757-ps1	+	chr17:37376811-37377224	yes	no	low expression	#N/A
																									Olfr759-ps1	-	chr17:37407833-37408533	yes	no	low expression	#N/A
																									Olfr108	+	chr17:37445479-37446517	yes	no	low expression	#N/A
																									Olfr760-ps1	-	chr17:37451432-37452230	yes	no	low expression	#N/A
																									Olfr761	-	chr17:37952050-37953079	yes	no	low expression	#N/A
																									Olfr135	+	chr17:38204334-38210915	yes	no	1.7	#N/A
																									Olfr137	-	chr17:38303526-38307570	yes	no	2	#N/A
																									Olfr762-ps1	-	chr17:38313303-38315011	yes	no	low expression	#N/A
																									Olfr1436	-	chr19:12298182-12299130	yes	no	low expression	#N/A
																									Olfr1447	-	chr19:12899433-12903743	yes	no	1.7	#N/A
																									Olfr1450	+	chr19:12950257-12956406	yes	no	1.7	#N/A
																									Olfr1452-ps1	+	chr19:13016224-13017149	yes	no	low expression	#N/A
																									Olfr1453	-	chr19:13027403-13028327	yes	no	low expression	#N/A
																									Olfr1456-ps1	-	chr19:13078817-13079335	yes	no	low expression	#N/A
																									Olfr1472	-	chr19:13453279-13456086	yes	no	1.7	#N/A
																									Olfr1475	-	chr19:13479251-13480196	yes	no	low expression	#N/A
																									Olfr1502	+	chr19:13861794-13862745	yes	no	1.5	#N/A
																									Olfr1503-ps1	+	chr19:13877450-13878253	yes	no	low expression	#N/A
																									Olfr1327-ps1	-	chrX:74762044-74762879	yes	no	low expression	#N/A
																									Olfr367-ps	+	chr2:37266950-37271387	yes	no	3.7	#N/A
																									Olfr990-ps1	-	chr2:85388131-85389035	yes	no	low expression	#N/A
																									Olfr999-ps1	-	chr2:85601768-85602717	yes	no	low expression	#N/A
																									Olfr1001-ps1	+	chr2:85633430-85634375	yes	no	low expression	#N/A
																									Olfr1117-ps1	+	chr2:87307580-87313621	yes	no	3.9	#N/A
																									Olfr1150-ps1	+	chr2:87354814-87361786	yes	no	2.6	#N/A
																									Olfr1146-ps1	+	chr2:87816533-87817476	yes	no	low expression	#N/A
																									Olfr1192-ps1	-	chr2:88410648-88419151	yes	no	5	#N/A
																									Olfr1185-ps1	+	chr2:88518550-88526790	yes	no	low expression	#N/A
																									Olfr1191-ps1	+	chr2:88640541-88648438	yes	no	3.9	#N/A
																									Olfr1224-ps1	-	chr2:89155335-89164091	yes	no	3.6	#N/A
																									Olfr1253	-	chr2:89749466-89757090	yes	no	1.7	#N/A
																									Olfr1268-ps1	-	chr2:90110458-90111387	yes	no	low expression	#N/A
																									Olfr1273-ps	-	chr2:90292171-90298714	yes	no	1.9	#N/A
																									Olfr1274-ps	+	chr2:90398682-90403358	yes	no	2	#N/A
																									Olfr1285	+	chr2:111406533-111409398	yes	no	low expression	#N/A
																									Olfr1291-ps1	+	chr2:111497179-111504553	yes	no	3.2	#N/A
																									Olfr1293-ps	+	chr2:111525202-111537199	yes	no	3.9	#N/A
																									Olfr1300-ps1	+	chr2:111667436-111693319	yes	no	2.6	#N/A
																									Olfr1315-ps1	-	chr2:112110056-112115440	yes	no	3.8	#N/A
																									Olfr271-ps1	-	chr4:52935429-52936381	yes	no	low expression	#N/A
																									Olfr296-ps1	+	chr7:86559477-86562678	yes	no	low expression	#N/A
																									Olfr1532-ps1	+	chr7:106908000-106916265	yes	no	2.4	#N/A
																									Olfr709-ps1	-	chr7:106922873-106932219	yes	no	2.1	#N/A
																									Olfr844	+	chr9:19318535-19319465	yes	no	1.7	#N/A
																									Olfr907	+	chr9:38495738-38499882	yes	no	2.5	#N/A
																									Olfr911-ps1	+	chr9:38521579-38527133	yes	no	2	#N/A
																									Olfr769	-	chr10:129108951-129117861	yes	no	1.6	#N/A
																									Olfr1372-ps1	-	chr11:52154721-52168159	yes	no	3.6	#N/A
																									Olfr329-ps	-	chr11:58542446-58544938	yes	no	4.9	#N/A
																									Olfr320	+	chr11:58681098-58686233	yes	no	low expression	#N/A
																									Olfr312	+	chr11:58829236-58834780	yes	no	1.9	#N/A
																									Olfr377-ps1	-	chr11:73388080-73392214	yes	no	low expression	#N/A
																									Olfr75-ps1	-	chr11:73404075-73409887	yes	no	3.2	#N/A
																									Olfr379-ps1	-	chr11:73433290-73434224	yes	no	low expression	#N/A
																									Olfr381	-	chr11:73484273-73491603	yes	no	2.4	#N/A
																									Olfr387-ps1	+	chr11:73660048-73665867	yes	no	low expression	#N/A
																									Olfr391-ps	-	chr11:73797860-73803052	yes	no	3.6	#N/A
																									Olfr396-ps1	+	chr11:73925001-73929568	yes	no	low expression	#N/A
																									Olfr1369-ps1	+	chr13:21111482-21119095	yes	no	4.9	#N/A
																									Olfr1360	-	chr13:21673430-21677405	yes	no	3.7	#N/A
																									Olfr721-ps1	+	chr14:14401297-14410095	yes	no	3.7	#N/A
																									Olfr288	-	chr15:98186012-98195542	yes	no	5	#N/A
																									Olfr175-ps1	-	chr16:58823661-58826782	yes	no	2.6	#N/A
																									Olfr202	-	chr16:59283515-59286793	yes	no	1.5	#N/A
																									Olfr753-ps1	-	chr17:37169707-37170646	yes	no	2.3	#N/A
																									Olfr103	-	chr17:37334302-37339698	yes	no	1.7	#N/A
																									Olfr115	-	chr17:37609604-37627109	yes	no	2.4	#N/A
																									Olfr118	+	chr17:37666987-37673476	yes	no	1.7	#N/A
																									Olfr1432	-	chr19:12227754-12232596	yes	no	low expression	#N/A
																									Olfr1458	-	chr19:13101592-13106775	yes	no	2	#N/A
																									Olfr1326-ps1	-	chrX:74569374-74574888	yes	no	3.6	#N/A
																									Olfr1409-ps1	-	chr1:173097996-173098248	yes	no	low expression	#N/A
																									Olfr418	+	chr1:173266000-173273994	yes	no	1.05	#N/A
																									Olfr431-ps1	+	chr1:174051997-174052541	yes	no	1.05	#N/A
																									Olfr428-ps1	+	chr1:174094966-174095432	yes	no	low expression	#N/A
																									Olfr258-ps1	+	chr1:174140407-174143254	yes	no	low expression	#N/A
																									Olfr416-ps1	+	chr1:174374546-174375683	yes	no	low expression	#N/A
																									Olfr989-ps1	-	chr2:85374852-85380487	yes	no	low expression	#N/A
																									Olfr991-ps1	-	chr2:85397708-85398616	yes	no	low expression	#N/A
																									Olfr1005-ps1	+	chr2:85669821-85672240	yes	no	low expression	#N/A
																									Olfr1007-ps1	+	chr2:85683261-85683399	yes	no	low expression	#N/A
																									Olfr1041-ps1	-	chr2:86149342-86149613	yes	no	low expression	#N/A
																									Olfr1059-ps1	-	chr2:86389031-86389617	yes	no	low expression	#N/A
																									Olfr1060-ps1	-	chr2:86397075-86398018	yes	no	low expression	#N/A
																									Olfr1064-ps1	-	chr2:86437901-86438501	yes	no	low expression	#N/A
																									Olfr1070-ps1	-	chr2:86473334-86473722	yes	no	low expression	#N/A
																									Olfr1075-ps1	+	chr2:86497405-86497875	yes	no	low expression	#N/A
																									Olfr1088-ps1	-	chr2:86704885-86705748	yes	no	low expression	#N/A
																									Olfr1091-ps1	-	chr2:86775317-86775912	yes	no	low expression	#N/A
																									Olfr1092-ps1	+	chr2:86778502-86778900	yes	no	low expression	#N/A
																									Olfr1108-ps1	-	chr2:87083264-87083385	yes	no	low expression	#N/A
																									Olfr1114-ps1	+	chr2:87226042-87226746	yes	no	low expression	#N/A
																									Olfr1116	+	chr2:87267533-87277537	yes	no	3.2	#N/A
																									Olfr1119-ps1	+	chr2:87352838-87353472	yes	no	low expression	#N/A
																									Olfr1139-ps1	+	chr2:87744999-87745167	yes	no	unusual	#N/A
																									Olfr1142-ps1	+	chr2:87786026-87786831	yes	no	low expression	#N/A
																									Olfr751-ps1	+	chr2:88605377-88605502	yes	no	low expression	#N/A
																									OR4P4	+	chr2:88648508-88659772	yes	no	5	#N/A
																									Olfr1227-ps1	-	chr2:89242845-89243773	yes	no	low expression	#N/A
																									Olfr1236-ps1	-	chr2:89399830-89402363	yes	no	low expression	#N/A
																									Olfr1244-ps1	-	chr2:89537482-89538165	yes	no	low expression	#N/A
																									Olfr1266-ps1	-	chr2:90065814-90065994	yes	no	low expression	#N/A
																									Olfr1304-ps1	-	chr2:111823227-111823416	yes	no	low expression	#N/A
																									Olfr1319-ps1	+	chr2:112167723-112167997	yes	no	low expression	#N/A
																									Olfr289-ps1	-	chr3:6750865-6759407	yes	no	low expression	#N/A
																									Olfr1398-ps1	-	chr3:52236864-52246945	yes	no	low expression	#N/A
																									Olfr375-ps1	-	chr3:131899079-131899328	yes	no	low expression	#N/A
																									Olfr274-ps1	-	chr4:52842197-52843046	yes	no	low expression	#N/A
																									Olfr1401-ps1	-	chr5:75141347-75141558	yes	no	low expression	#N/A
																									Olfr454-ps1	+	chr6:42721915-42722263	yes	no	low expression	#N/A
																									Olfr451-ps1	+	chr6:42800742-42801678	yes	no	low expression	#N/A
																									Olrf445-ps1	+	chr6:42934593-42934907	yes	no	low expression	#N/A
																									Olfr442-ps1	+	chr6:43099399-43099715	yes	no	low expression	#N/A
																									Olfr440-ps1	+	chr6:43122349-43123266	yes	no	low expression	#N/A
																									Olfr439-ps1	+	chr6:43138132-43138439	yes	no	low expression	#N/A
																									Olfr436-ps1	+	chr6:43187170-43187696	yes	no	low expression	#N/A
																									Olfr210-ps1	-	chr6:73420313-73421218	yes	no	low expression	#N/A
																									Olfr1345-ps1	+	chr7:6446873-6447117	yes	no	low expression	#N/A
																									Olfr546-ps1	+	chr7:102521330-102521656	yes	yes	low expression	#N/A
																									Olfr560	-	chr7:102751817-102759366	yes	yes	1.05	#N/A
																									Olfr562-ps1	+	chr7:102781477-102782428	yes	yes	low expression	#N/A
																									Olfr563-ps1	+	chr7:102791249-102792340	yes	yes	low expression	#N/A
																									Olfr565-ps1	-	chr7:102817551-102818495	yes	yes	low expression	#N/A
																									Olfr567-ps1	-	chr7:102863921-102864778	yes	yes	low expression	#N/A
																									Olfr1527-ps1	-	chr7:102998957-103005197	yes	yes	low expression	#N/A
																									Olfr580-ps1	-	chr7:103013135-103014490	yes	yes	low expression	#N/A
																									Olfr581-ps1	+	chr7:103029092-103029648	yes	yes	low expression	#N/A
																									Olfr662-ps1	+	chr7:104700256-104700652	yes	yes	low expression	#N/A
																									Olfr673-ps1	-	chr7:105004218-105004629	yes	yes	low expression	#N/A
																									Olfr674-ps1	-	chr7:105006312-105007258	yes	yes	low expression	#N/A
																									Olfr696-ps1	-	chr7:106728871-106729819	yes	no	low expression	#N/A
																									Olfr712-ps1	-	chr7:106988363-106989666	yes	no	low expression	#N/A
																									Olfr468-ps1	+	chr7:107816219-107817084	yes	no	1.05	#N/A
																									Olfr471	-	chr7:107861063-107861999	yes	no	low expression	#N/A
																									Olfr489-ps1	+	chr7:108276745-108277712	yes	no	low expression	#N/A
																									Olfr496-ps1	+	chr7:108417103-108418018	yes	no	low expression	#N/A
																									Olfr499-ps1	-	chr7:108475755-108477407	yes	no	low expression	#N/A
																									Olfr500-ps1	+	chr7:108485907-108486840	yes	no	low expression	#N/A
																									Olfr501-ps1	+	chr7:108508057-108509003	yes	no	1.8	#N/A
																									Olfr505-ps1	+	chr7:108574060-108575415	yes	no	low expression	#N/A
																									Olfr511-ps1	+	chr7:108696200-108696417	yes	no	low expression	#N/A
																									Olfr515-ps1	-	chr7:108843303-108843492	yes	no	low expression	#N/A
																									Olfr528-ps1	+	chr7:140341476-140342204	yes	no	low expression	#N/A
																									Olfr529-ps1	+	chr7:140368509-140370102	yes	no	low expression	#N/A
																									Olfr534-ps1	-	chr7:140478759-140479629	yes	no	low expression	#N/A
																									Olfr537-ps1	+	chr7:140529533-140539450	yes	no	low expression	#N/A
																									Olfr540-ps1	-	chr7:140669125-140669737	yes	no	2.7	#N/A
																									Olfr542-ps1	+	chr7:140721281-140722112	yes	no	low expression	#N/A
																									Olfr369-ps1	+	chr9:3233345-3236427	yes	no	low expression	#N/A
																									Olfr831-ps1	-	chr9:18931921-18932981	yes	no	low expression	#N/A
																									Olfr838-ps1	-	chr9:19153583-19154560	yes	no	low expression	#N/A
																									Olfr839-ps1	-	chr9:19174735-19175674	yes	no	1.5	#N/A
																									Olfr840-ps1	-	chr9:19203451-19205669	yes	no	low expression	#N/A
																									Olfr841-ps1	-	chr9:19219069-19232174	yes	no	low expression	#N/A
																									Olfr848-ps1	-	chr9:19403599-19404529	yes	no	low expression	#N/A
																									Olfr852-ps1	-	chr9:19533643-19533869	yes	no	low expression	#N/A
																									Olfr856-ps1	-	chr9:19657056-19658647	yes	no	low expression	#N/A
																									Olfr858-ps1	+	chr9:19737450-19738380	yes	no	low expression	#N/A
																									Olfr861-ps1	+	chr9:19875509-19876639	yes	no	low expression	#N/A
																									Olfr863-ps	-	chr9:19941509-19942438	yes	no	low expression	#N/A
																									Olfr864-ps1	+	chr9:19996432-19997362	yes	no	low expression	#N/A
																									Olfr865-ps1	-	chr9:20024683-20024768	yes	no	low expression	#N/A
																									Olfr879-ps1	+	chr9:37941414-37942108	yes	no	low expression	#N/A
																									Olfr880-ps1	+	chr9:37968354-37968583	yes	no	low expression	#N/A
																									Olfr882-ps1	+	chr9:38003070-38004895	yes	no	low expression	#N/A
																									Olfr886-ps1	+	chr9:38069586-38070748	yes	no	low expression	#N/A
																									Olfr896-ps1	+	chr9:38291106-38294465	yes	no	1.9	#N/A
																									Olfr897-ps1	+	chr9:38308796-38309731	yes	no	low expression	#N/A
																									Olfr1543-ps1	+	chr9:38456451-38457523	yes	no	low expression	#N/A
																									Olfr925-ps1	+	chr9:38868865-38869645	yes	no	low expression	#N/A
																									Olfr927-ps1	-	chr9:38892239-38893021	yes	no	low expression	#N/A
																									Olfr928-ps1	+	chr9:38895579-38895816	yes	no	low expression	#N/A
																									Olfr929-ps1	-	chr9:38907172-38907847	yes	no	low expression	#N/A
																									Olfr931-ps1	-	chr9:38945166-38945715	yes	no	low expression	#N/A
																									Olfr1545-ps1	+	chr9:38945913-38949211	yes	no	low expression	#N/A
																									Olfr939-ps1	-	chr9:39084498-39095161	yes	no	low expression	#N/A
																									Olfr941-ps1	-	chr9:39104048-39104983	yes	no	low expression	#N/A
																									Olfr942-ps1	+	chr9:39158923-39159923	yes	no	low expression	#N/A
																									Olfr1537	-	chr9:39234411-39249994	yes	no	2.1	#N/A
																									Olfr946-ps1	-	chr9:39284295-39284636	yes	no	low expression	#N/A
																									Olfr947-ps1	-	chr9:39287812-39299548	yes	no	2	#N/A
																									Olfr949-ps1	+	chr9:39364560-39365509	yes	no	low expression	#N/A
																									Olfr950-ps1	+	chr9:39383329-39384320	yes	no	low expression	#N/A
																									Olfr953-ps1	+	chr9:39452294-39453293	yes	no	low expression	#N/A
																									Olfr956-ps1	-	chr9:39473771-39474638	yes	no	low expression	#N/A
																									Olfr962-ps1	+	chr9:39658300-39658742	yes	no	low expression	#N/A
																									Olfr966-ps1	+	chr9:39723964-39724541	yes	no	low expression	#N/A
																									Olfr977-ps1	-	chr9:39973878-39974821	yes	no	low expression	#N/A
																									Olfr1358	+	chr10:78517414-78522892	yes	no	1.05	#N/A
																									Olfr1556-ps1	+	chr10:106502736-106503202	yes	no	low expression	#N/A
																									Olfr764-ps1	-	chr10:129032696-129039896	yes	no	1.4	#N/A
																									Olfr766-ps1	-	chr10:129061852-129068977	yes	no	1.05	#N/A
																									Olfr778-ps1	-	chr10:129288792-129288999	yes	no	low expression	#N/A
																									Olfr783-ps1	+	chr10:129376960-129377401	yes	no	low expression	#N/A
																									Olfr785	+	chr10:129405425-129411193	yes	no	3.5	#N/A
																									Olfr789	+	chr10:129484751-129490542	yes	no	3.05	#N/A
																									Olfr793-ps1	+	chr10:129547659-129548554	yes	no	low expression	#N/A
																									Olfr795-ps1	+	chr10:129578679-129579442	yes	no	low expression	#N/A
																									Olfr797-ps1	-	chr10:129622197-129622612	yes	no	4.9	#N/A
																									Olfr1544-ps1	-	chr10:129925158-129930481	yes	no	low expression	#N/A
																									Olfr1542-ps1	-	chr10:130093092-130093844	yes	no	low expression	#N/A
																									Olfr1375	+	chr11:51048108-51049050	yes	no	1.05	#N/A
																									Olfr326-ps1	-	chr11:58574978-58575370	yes	no	low expression	#N/A
																									Olfr322	+	chr11:58658781-58669528	yes	no	1.25	#N/A
																									Olfr406	+	chr11:74259807-74271625	yes	no	2.9	#N/A
																									Olfr1400-ps1	-	chr12:48903820-48906044	yes	no	low expression	#N/A
																									Olfr241-ps1	-	chr12:115934271-115934904	yes	no	low expression	#N/A
																									Olfr465-ps1	+	chr13:65138088-65146047	yes	no	3.6	#N/A
																									Olfr717-ps1	-	chr13:106197215-106197771	yes	no	low expression	#N/A
																									Olfr737-ps1	-	chr14:50411177-50411460	yes	no	low expression	#N/A
																									Olfr277-ps1	+	chr14:124589054-124589339	yes	no	low expression	#N/A
																									Olfr240-ps1	+	chr15:98469895-98478982	yes	no	2.6	#N/A
																									Olfr278-ps1	+	chr15:98499404-98499642	yes	no	3.8	#N/A
																									Olfr162-ps1	+	chr16:3601924-3602858	yes	no	low expression	#N/A
																									Olfr163-ps1	+	chr16:3617851-3618791	yes	no	low expression	#N/A
																									Olfr184-ps1	-	chr16:59006585-59007417	yes	no	low expression	#N/A
																									Olfr185-ps1	-	chr16:59020964-59022861	yes	no	low expression	#N/A
																									Olfr188-ps1	-	chr16:59046860-59054202	yes	no	low expression	#N/A
																									Olfr189-ps1	-	chr16:59063607-59064411	yes	no	low expression	#N/A
																									Olfr200-ps1	-	chr16:59255126-59256000	yes	no	low expression	#N/A
																									Olfr752-ps1	-	chr17:23491330-23492471	yes	no	low expression	#N/A
																									Olfr1421-ps1	+	chr19:12020174-12020382	yes	no	low expression	#N/A
																									Olfr1422-ps1	-	chr19:12020613-12021763	yes	no	low expression	#N/A
																									Olfr1555-ps1	-	chr19:12166137-12167103	yes	no	1.8	#N/A
																									Olfr1430-ps1	-	chr19:12177606-12178523	yes	no	low expression	#N/A
																									Olfr1434	+	chr19:12279853-12285626	yes	no	2.6	#N/A
																									Olfr1435-ps1	-	chr19:12290057-12290306	yes	no	low expression	#N/A
																									Olfr1438-ps1	-	chr19:12329421-12335910	yes	no	2.4	#N/A
																									Olfr1439-ps1	-	chr19:12339737-12341130	yes	no	low expression	#N/A
																									Olfr1455-ps1	+	chr19:13068906-13069677	yes	no	low expression	#N/A
																									Olfr1460-ps1	+	chr19:13158199-13159316	yes	no	low expression	#N/A
																									Olfr1464-ps1	-	chr19:13282133-13283056	yes	no	low expression	#N/A
																									Olfr1468-ps1	+	chr19:13374963-13375888	yes	no	low expression	#N/A
																									Olfr1470-ps1	-	chr19:13434146-13435095	yes	no	low expression	#N/A
																									Olfr1473-ps1	-	chr19:13462677-13463635	yes	no	low expression	#N/A
																									Olfr1476-ps1	+	chr19:13488350-13488717	yes	no	low expression	#N/A
																									Olfr1478-ps1	+	chr19:13505324-13505715	yes	no	low expression	#N/A
																									Olfr1479-ps1	+	chr19:13511525-13511907	yes	no	low expression	#N/A
																									Olfr1481-ps1	+	chr19:13535389-13535523	yes	no	unusual	#N/A
																									Olfr1482-ps1	-	chr19:13563035-13563213	yes	no	low expression	#N/A
																									Olfr1483-ps1	+	chr19:13566800-13567134	yes	no	low expression	#N/A
																									Olfr1485-ps1	+	chr19:13588289-13588659	yes	no	low expression	#N/A
																									Olfr1486-ps1	+	chr19:13593995-13594215	yes	no	low expression	#N/A
																									Olfr1488-ps1	+	chr19:13625624-13625760	yes	no	low expression	#N/A
																									Olfr1492-ps1	+	chr19:13718012-13718877	yes	no	low expression	#N/A
																									Olfr1493-ps1	+	chr19:13723277-13727983	yes	no	2.4	#N/A
																									Olfr1498-ps1	-	chr19:13804427-13806257	yes	no	low expression	#N/A
