# Supplementary material for: Concentration-Dependent Recruitment of Mammalian Odorant Receptors
Source: eNeuro. 2020 Apr 15;7(2):ENEURO.0103-19.2019. doi: 10.1523/ENEURO.0103-19.2019 (PMC7189481; doi:10.1523/ENEURO.0103-19.2019)
Supplement: Extended Data Figure 2-11. — ACT responsive ORs across each odorant concentration. Download Figure 2-11, XLSX file. [file enu-eN-NWR-0103-19-s18.xlsx]

## Sheet: Table ACT ORs Summary
	0.01% Acetophenone													0.1% Acetophenone													1% Acetophenone													100% Acetophenone
	EdgeR DE analysis						Read counts							EdgeR DE analysis						Read counts							EdgeR DE analysis						Read counts							EdgeR DE analysis						Read counts
id	logFoldChange	PValueRaw	PValueFDRadjusted	baseMean	baseMeanA	baseMeanB	No1	No2	No3	Ac1	Ac2	Ac3	id	logFoldChange	PValueRaw	PValueFDRadjusted	baseMean	baseMeanA	baseMeanB	No1	No2	No3	Ac1	Ac2	Ac3	id	logFoldChange	PValueRaw	PValueFDRadjusted	baseMean	baseMeanA	baseMeanB	No1	No2	No3	Ac1	Ac2	Ac3	id	logFoldChange	PValueRaw	PValueFDRadjusted	baseMean	baseMeanA	baseMeanB	No1	No2	No3	Ac1
Olfr923	2.95857	1.43668e-16	1.56311e-13	556.788	117.142	996.433	69	127	156	1489	1303	398	Olfr923	3.83109	2.02434e-31	2.20248e-28	946.2	119.7	1772.7	69	127	156	2224	2672	825	Olfr376	2.67501	2.86117e-19	3.11295e-16	381.016	113.21	648.822	84	120	103	878	408	877	Olfr30	2.1307	2.03611e-18	2.21529e-15	464.93	178.815	751.045	166	197	192	598
Olfr983	1.87601	4.68643e-12	2.54942e-09	176.099	74.5665	277.631	48	101	73	282	431	174	Olfr1377	2.37308	7.89082e-20	4.29261e-17	256.554	79.0001	434.109	78	94	53	707	500	184	Olfr136	1.76846	1.85732e-10	1.01038e-07	265.324	131.61	399.038	94	121	140	520	255	551	Olfr397	2.59635	8.85924e-15	4.81943e-12	246.148	63.8937	428.401	52	72	74	199
Olfr1427	0.808577	8.15925e-07	0.000295909	1186.1	828.528	1543.67	815	1011	591	2506	1558	800	Olfr983	2.50608	6.7889e-18	2.46211e-15	267.225	76.2069	458.244	48	101	73	499	783	204	Olfr923	3.11159	4.72928e-10	1.71515e-07	407.593	58.5675	756.618	32	60	66	65	772	1489	Olfr531	1.78651	1.54188e-13	5.59189e-11	310.97	155.381	466.56	114	189	179	532
Olfr901	1.38345	2.09838e-05	0.00456607	163.811	91.8565	235.766	76	142	51	148	395	205	Olfr145	1.98835	4.5789e-11	1.24546e-08	396.757	150.813	642.7	145	121	168	904	891	275	Olfr1474	2.33135	2.47577e-09	6.73409e-07	107.733	38.6658	176.801	28	43	34	309	104	192	Olfr376	2.22672	4.34652e-12	1.18225e-09	282.851	98.7361	466.965	84	120	103	356
Olfr1160	1.52577	7.02448e-05	0.0110407	48.3242	23.4862	73.1621	33	21	13	128	84	22	Olfr1026	1.95982	1.08344e-08	2.35756e-06	68.4352	27.1516	109.719	27	21	30	173	116	61	Olfr913	1.64654	5.17845e-06	0.00101481	100.255	46.5906	153.919	9	61	56	25	125	323	Olfr1477	2.37006	8.5065e-10	1.85101e-07	65.5272	20.4381	110.616	23	15	25	95
Olfr1302	1.64059	0.000270149	0.0367403	37.945	16.0125	59.8775	21	14	11	125	46	18	Olfr901	1.49622	1.79576e-08	3.25631e-06	180.114	93.9081	266.321	76	142	51	345	409	107	Olfr1377	2.19768	5.59639e-06	0.00101481	167.453	46.4331	288.472	33	51	42	46	264	579	Olfr1474	2.10998	3.61382e-09	6.55306e-07	85.3549	33.7244	136.985	28	43	34	132
													Olfr890	2.57181	2.46075e-07	3.8247e-05	78.7407	22.748	134.733	9	20	39	194	177	62	Olfr430	1.52079	8.48106e-06	0.00120063	140.236	70.2702	210.202	41	86	64	81	194	384	Olfr923	2.27229	6.8232e-09	1.06052e-06	186.437	51.1087	321.766	32	60	66	80
													Olfr889	2.06237	2.04014e-06	0.000277459	66.7921	22.9432	110.641	15	26	26	190	127	38	Olfr1353	1.86969	8.82816e-06	0.00120063	47.4702	20.4607	74.4798	29	19	8	206	38	28	Olfr283	2.54655	1.33398e-08	1.81422e-06	28.1892	8.71885	47.6595	8	9	10	34
													Olfr874	1.25997	0.000133856	0.0161817	104.27	61.5484	146.992	41	79	59	215	139	112	Olfr1104	1.0966	1.72624e-05	0.00208684	208.822	137.421	280.223	85	116	168	136	291	461	Olfr1087	2.37577	1.13025e-07	1.26947e-05	62.2759	20.1621	104.39	17	28	18	101
																										Olfr888	3.09623	2.19125e-05	0.00222986	15.9022	3.41132	28.3932	4	0	5	9	31	49	Olfr1054	2.4551	1.16679e-07	1.26947e-05	45.6361	12.9142	78.358	11	14	15	55
																										Olfr56	1.49823	2.25446e-05	0.00222986	117.124	72.6727	161.576	45	38	110	259	112	178	Olfr898	3.29608	1.77073e-07	1.74534e-05	16.4176	3.62896	29.2062	5	0	6	30
																										Olfr744	1.67722	2.69382e-05	0.00244239	75.6207	34.0494	117.192	31	29	32	47	99	221	Olfr32	1.65087	1.92501e-07	1.74534e-05	91.6432	47.1754	136.111	53	52	42	128
																										Olfr749	1.33781	4.05898e-05	0.00339705	360.78	189.372	532.189	126	160	223	141	606	917	Olfr20	2.48699	2.67815e-07	2.24141e-05	120.299	36.5906	204.007	31	58	26	186
																										Olfr478	1.75913	8.86269e-05	0.00658816	40.8842	19.6269	62.1415	15	29	10	35	64	99	Olfr136	1.49515	2.90808e-07	2.25999e-05	213.792	114.792	312.793	94	121	140	275
																										Olfr31	1.43474	9.08293e-05	0.00658816	121.075	72.3732	169.777	47	67	81	303	150	134	Olfr1352	1.50324	4.17382e-07	3.02741e-05	91.7683	50.9495	132.587	54	61	44	104
																										Olfr901	1.13753	0.000182606	0.0119493	104.547	67.9565	141.137	47	71	66	95	120	236	Olfr1079	1.54576	5.66993e-07	3.85555e-05	87.1946	46.8431	127.546	25	60	60	69
																										Olfr491	1.0249	0.000186708	0.0119493	158.769	110.954	206.585	47	151	104	91	253	312	Olfr1065	2.07522	6.29567e-07	3.89586e-05	125.323	55.2104	195.435	29	94	50	219
																										Olfr1381	1.10942	0.000415626	0.0251223	57.8368	40.3021	75.3716	21	34	53	60	64	119	Olfr1043	2.40261	6.44535e-07	3.89586e-05	60.1947	16.0582	104.331	17	18	15	38
																										Olfr220	0.972928	0.000500121	0.0281731	248.095	183.159	313.032	142	183	171	526	269	279	Olfr1104	1.43502	2.81892e-06	0.000153349	240.072	119.892	360.251	85	116	168	176
																										Olfr449	0.896371	0.000517888	0.0281731	325.398	252.148	398.648	228	158	290	704	313	356	Olfr209	1.90463	3.93343e-06	0.000203789	39.3327	18.5121	60.1533	9	21	27	60
																										Olfr315	1.05855	0.000616097	0.0308202	86.8853	61.5147	112.256	61	58	48	196	87	103	Olfr478	2.20592	5.72166e-06	0.000282962	48.2682	17.1175	79.4189	15	29	10	40
																										Olfr1467	1.37042	0.000631544	0.0308202	43.6825	24.2113	63.1538	12	33	21	19	72	107	Olfr506	1.61424	8.78831e-06	0.000415725	90.0461	50.6411	129.451	32	86	41	169
																										Olfr881	1.77115	0.000651531	0.0308202	36.8674	18.1082	55.6266	20	25	5	30	69	79	Olfr895	2.03604	1.04253e-05	0.00045388	63.8888	25.2145	102.563	13	43	23	56
																										Olfr711	0.68732	0.000824091	0.0348767	321.539	271.291	371.788	206	201	321	355	377	486	Olfr99	1.34343	1.05731e-05	0.00045388	125.596	71.772	179.419	56	78	88	90
																										Olfr1197	1.00073	0.000833452	0.0348767	82.2553	60.5315	103.979	39	77	49	92	117	131	Olfr1170	1.91362	1.08464e-05	0.00045388	49.2773	19.7607	78.7939	20	17	24	27
																										Olfr983	1.01534	0.000949961	0.0363392	126.961	85.8477	168.075	54	99	80	85	170	278	Olfr43	1.2634	1.81448e-05	0.000731167	237.91	138.333	337.487	125	129	173	152
																										Olfr281	0.838428	0.000966862	0.0363392	147.338	115.869	178.806	87	109	117	169	232	189	Olfr110	1.2696	1.94773e-05	0.000741858	335.651	206.521	464.781	172	263	208	482
																										Olfr531	1.35808	0.000980683	0.0363392	311.649	178.105	445.193	114	189	179	1006	311	264	Olfr1451	3.00542	1.97738e-05	0.000741858	24.7344	5.96316	43.5057	4	13	2	45
																										Olfr1352	1.55939	0.00102446	0.0363392	134.345	58.4492	210.241	54	61	44	593	102	75	Olfr348	1.85563	2.1048e-05	0.00076334	46.533	18.1529	74.9131	7	23	26	14
																										Olfr1471	1.58608	0.0010354	0.0363392	33.788	17.4489	50.127	13	15	19	114	33	31	Olfr884	2.14516	2.19084e-05	0.000768914	166.001	43.4164	288.585	25	61	49	26
																										Olfr1406	0.990659	0.00115965	0.0394282	70.436	50.707	90.165	43	45	49	67	125	102	Olfr15	0.924347	2.43581e-05	0.000809249	694.836	496.328	893.344	433	648	467	539
																										Olfr1026	1.50528	0.00149928	0.0493693	49.3046	23.794	74.8152	20	29	16	21	83	130	Olfr1157	1.68767	2.45452e-05	0.000809249	54.1169	25.8218	82.412	12	46	23	23
																										Olfr145	1.74367	0.00154279	0.0493693	152.065	60.3494	243.781	49	87	30	49	271	438	Olfr432	2.10528	2.61303e-05	0.000836171	33.4557	11.4452	55.4662	9	8	18	11
																																							Olfr1457	2.30636	2.70926e-05	0.000842191	25.6736	9.87295	41.4743	3	19	9	30
																																							Olfr1449	2.47546	3.6418e-05	0.00110063	29.322	7.36226	51.2816	5	11	7	21
																																							Olfr1463	1.29264	5.87974e-05	0.00172896	163.546	101.991	225.102	89	143	87	230
																																							Olfr199	1.86254	6.71017e-05	0.00192123	26.4107	12.7296	40.0917	8	22	10	35
																																							Olfr339	1.54415	6.97018e-05	0.0019445	67.0662	35.5053	98.627	24	54	33	65
																																							Olfr849	1.49135	8.3841e-05	0.00228048	47.121	24.5552	69.6868	18	28	30	29
																																							Olfr1093	1.6429	0.000103421	0.00273851	67.9322	37.0186	98.8458	21	62	33	107
																																							Olfr281	0.957282	0.000108998	0.00273851	138.427	101.051	175.803	87	109	117	152
																																							Olfr346	1.47714	0.000109969	0.00273851	50.2474	28.0057	72.4891	24	44	20	42
																																							Olfr31	1.09574	0.000110748	0.00273851	90.6903	63.1365	118.244	47	67	81	110
																																							Olfr1045	1.95886	0.000124447	0.00300886	176.338	51.0983	301.579	47	61	51	62
																																							Olfr1270	1.12227	0.000129083	0.00302761	98.4923	64.622	132.363	60	54	85	86
																																							Olfr147	1.7003	0.000130788	0.00302761	81.2589	32.3877	130.13	30	30	40	32
																																							Olfr1340	0.93915	0.000147041	0.00333294	228.201	159.161	297.241	96	178	217	128
																																							Olfr1328	1.64986	0.000194581	0.0043205	128.774	54.2879	203.26	42	82	46	44
																																							Olfr907	5.51546	0.000202111	0.00439793	2.60625	0	5.2125	0	0	0	7
																																							Olfr1333	1.31708	0.000211227	0.00450617	49.7928	29.0999	70.4856	22	32	36	35
																																							Olfr160	1.72644	0.000228288	0.00477648	43.3832	18.6016	68.1647	12	27	19	27
																																							Olfr888	2.82464	0.000237546	0.00487642	13.0097	2.97108	23.0483	4	0	5	8
																																							Olfr111	1.56494	0.00025762	0.00519057	58.826	31.1665	86.4856	22	42	33	158
																																							Olfr905	2.67652	0.000262594	0.00519458	12.8992	3.16689	22.6315	2	6	2	4
																																							Olfr1330	1.29101	0.000285387	0.00544739	136.206	75.5492	196.863	70	78	86	68
																																							Olfr1037	1.55994	0.000309221	0.00580055	60.7132	27.5686	93.8577	17	41	28	20
																																							Olfr935	1.7778	0.000331159	0.0061068	40.8679	15.4658	66.2701	10	20	18	14
																																							Olfr902	2.30846	0.000345408	0.0062634	14.3722	4.78137	23.9629	3	8	4	12
																																							Olfr874	1.66033	0.000398255	0.00709103	97.6742	46.1223	149.226	37	75	33	96
																																							Olfr937	1.97842	0.000404085	0.00709103	64.5713	18.848	110.295	12	30	17	19
																																							Olfr747	1.32049	0.000421899	0.00728612	42.1552	25.0383	59.272	17	35	26	30
																																							Olfr1238	1.25816	0.000464349	0.00789392	43.3978	27.8508	58.9448	27	36	24	76
																																							Olfr875	1.4938	0.000476628	0.00797802	53.8618	26.6184	81.1052	24	34	25	34
																																							Olfr1469	2.28775	0.000513125	0.00841347	13.6864	4.95618	22.4166	5	1	9	9
																																							Olfr1102	1.51532	0.000525083	0.00841347	55.0449	28.7045	81.3854	26	42	22	56
																																							Olfr1471	1.62438	0.000525842	0.00841347	29.1977	15.2176	43.1777	13	15	19	67
																																							Olfr143	1.55417	0.000597165	0.00941617	39.3887	18.1496	60.6279	13	19	24	27
																																							Olfr904	2.35022	0.000613016	0.0095008	11.8321	4.19706	19.4672	0	7	6	3
																																							Olfr350	1.03383	0.000619997	0.0095008	72.6164	50.255	94.9778	33	54	68	62
																																							Olfr1437	1.79099	0.000703979	0.0106379	47.0611	21.4628	72.6594	24	36	8	26
																																							Olfr1213	1.8459	0.000771365	0.0113367	26.7009	13.9245	39.4773	26	4	13	33
																																							Olfr1057	1.43339	0.000780226	0.0113367	30.9677	18.2424	43.693	10	29	18	30
																																							Olfr912	1.32151	0.000781479	0.0113367	32.3698	19.6267	45.1129	19	22	20	34
																																							Olfr46	1.11996	0.000949498	0.0135928	63.8405	44.2066	83.4745	30	54	53	100
																																							Olfr380	1.20831	0.00102196	0.0141284	47.6116	32.2372	62.986	18	54	29	66
																																							Olfr186	1.06043	0.00102774	0.0141284	56.7684	40.0095	73.5273	30	47	47	74
																																							Olfr1036	1.49266	0.00103794	0.0141284	35.824	18.8544	52.7935	19	25	15	30
																																							Olfr1124	1.48973	0.00103885	0.0141284	44.1546	21.705	66.6042	20	20	27	18
																																							Olfr133	1.72637	0.00105215	0.0141326	53.7021	22.5746	84.8296	24	33	14	39
																																							Olfr441	1.38061	0.00109216	0.0144911	77.6768	39.3595	115.994	30	57	36	29
																																							Olfr196	1.17216	0.00111939	0.0146734	50.138	34.2243	66.0517	19	44	43	66
																																							Olfr61	1.03326	0.00118528	0.0153522	56.0334	39.1167	72.9501	27	45	49	49
																																							Olfr221	1.24836	0.0012982	0.016617	41.6174	24.7004	58.5344	14	37	26	18
																																							Olfr488	1.53453	0.00134351	0.0169125	139.54	63.23	215.849	51	105	43	50
																																							Olfr19	1.43918	0.00135238	0.0169125	112.5	55.9757	169.024	38	96	42	54
																																							Olfr1121	2.02476	0.00139363	0.0172303	10.0413	4.21663	15.866	2	5	6	8
																																							Olfr141	1.42794	0.00163765	0.0197974	29.2781	17.5633	40.993	10	29	16	35
																																							Olfr739	1.2648	0.00183729	0.0217418	121.263	62.3917	180.135	50	78	66	53
																																							Olfr91	1.5726	0.00183846	0.0217418	50.3257	24.1172	76.5341	24	38	14	25
																																							Olfr1489	1.62204	0.00196803	0.0230238	18.9072	9.30485	28.5095	8	12	9	12
																																							Olfr247	1.94504	0.00200951	0.023259	21.8496	7.36226	36.3369	5	11	7	5
																																							Olfr1042	1.34167	0.00211503	0.0242226	58.2367	31.6134	84.8599	30	44	25	34
																																							Olfr539	1.35296	0.0022667	0.0256893	104.036	57.8486	150.224	43	76	61	314
																																							Olfr145	1.39348	0.0023138	0.0259527	96.8256	52.6256	141.026	49	87	30	56
																																							Olfr53	0.903962	0.00234055	0.0259849	68.5045	50.9238	86.0851	48	55	55	75
																																							Olfr748	1.4038	0.00242748	0.0266777	107.179	44.8823	169.475	36	50	53	40
																																							Olfr1047	1.44316	0.0025991	0.0277572	43.9396	24.8618	63.0174	18	40	20	59
																																							Olfr922	2.31732	0.00260224	0.0277572	21.9348	5.41631	38.4533	8	6	3	7
																																							Olfr1353	1.3199	0.00280315	0.0290514	27.7594	17.8094	37.7094	29	19	8	59
																																							Olfr1377	1.27924	0.00281571	0.0290514	78.9715	40.5007	117.442	33	51	42	37
																																							Olfr23	1.33394	0.00281715	0.0290514	22.3896	13.7777	31.0015	11	19	13	28
																																							Olfr213	0.906077	0.00283037	0.0290514	94.4045	67.3772	121.432	58	76	75	66
																																							Olfr1094	1.43165	0.00355692	0.0360246	31.1254	16.0828	46.1681	10	22	18	23
																																							Olfr701	0.957877	0.00357597	0.0360246	56.1029	42.1062	70.0996	43	69	21	74
																																							Olfr877	1.59626	0.00361782	0.0361118	45.4166	19.1221	71.7112	18	28	14	18
																																							Olfr447	1.89033	0.00367908	0.0363895	14.1497	6.07419	22.2253	9	6	4	11
																																							Olfr527	0.808889	0.00399188	0.0390432	210.558	168.157	252.959	167	124	226	317
																																							Olfr530	0.923252	0.00401915	0.0390432	57.4209	43.6289	71.2129	37	35	62	76
																																							Olfr1166	1.51111	0.00405625	0.0390549	32.2819	15.6174	48.9465	13	24	12	19
																																							Olfr1339	1.11717	0.00421365	0.0402145	106.802	61.068	152.536	47	68	74	36
																																							Olfr1444	1.44703	0.00442113	0.0418277	31.3943	15.2618	47.5268	8	17	22	23
																																							Olfr1039	1.72553	0.00462702	0.0433983	28.5901	12.1288	45.0514	16	14	8	12
																																							Olfr522	0.681647	0.00474598	0.0441335	247.368	204.219	290.516	219	294	129	256
																																							Olfr1110	0.824556	0.00545156	0.049019	176.565	130.119	223.011	119	168	119	122
																																							Olfr1505	1.46643	0.00559878	0.0499301	34.139	17.4343	50.8437	22	14	18	17
[truncated: 2 more columns]
