# Supplementary material for: Concentration-Dependent Recruitment of Mammalian Odorant Receptors
Source: eNeuro. 2020 Apr 15;7(2):ENEURO.0103-19.2019. doi: 10.1523/ENEURO.0103-19.2019 (PMC7189481; doi:10.1523/ENEURO.0103-19.2019)
Supplement: Extended Data Figure 3-3. — 138 pS6-IP-Seq ACT enriched ORs. Download Figure 3-3, XLSX file. [file enu-eN-NWR-0103-19-s20.xlsx]

## Sheet: Table 138 pS6-IP-Seq ACT ORs 
138 ACT ORs	0.01% ACT- logFoldChange	0.01% ACT-PValueFDRadjusted	0.1% ACT-logFoldChange	0.1%- ACTPValueFDRadjusted	1% ACT-logFoldChange	1% ACT-PValueFDRadjusted	100% ACT-logFoldChange	100% ACT-PValueFDRadjusted	5% ACT-logFoldChange	5% ACT-PValueFDRadjusted
Olfr30	0.414347	0.801081	-0.0666583	1	0.591044	0.308068	2.1307	2.21529e-15	-0.97445	0.000225923
Olfr397	0.858427	0.62053	0.00032831	1	0.499078	0.410806	2.59635	4.81943e-12	-0.490903	0.586669
Olfr531	0.822864	0.241733	0.12178	1	1.35808	0.0363392	1.78651	5.59189e-11	-0.186303	0.520009
Olfr376	0.724987	0.738922	0.668005	0.790113	2.67501	3.11295e-16	2.22672	1.18225e-09	-0.686361	0.106076
Olfr1477	0.643481	0.849189	0.079123	1	0.981153	0.197675	2.37006	1.85101e-07	-0.689477	0.0262978
Olfr1474	0.774281	0.735562	0.482398	1	2.33135	6.73409e-07	2.10998	6.55306e-07	-0.742251	0.197727
Olfr923	2.95857	1.56311e-13	3.83109	2.20248e-28	3.11159	1.71515e-07	2.27229	1.06052e-06	-1.11816	0.0334576
Olfr283	0.464621	0.849189	-0.348773	1	0.531889	0.718644	2.54655	1.81422e-06	0.591402	0.742984
Olfr1054	0.823156	0.747647	0.454656	1	0.888682	0.362436	2.4551	1.26947e-05	-1.03792	0.193938
Olfr1087	1.1857	0.288094	0.221049	1	1.06048	0.202438	2.37577	1.26947e-05	-1.03862	0.112697
Olfr898	1.16385	0.62053	0.276943	1	1.72867	0.270814	3.29608	1.74534e-05	-0.8342	0.521506
Olfr32	0.973513	0.565854	0.131127	1	0.4025	0.564284	1.65087	1.74534e-05	-0.0273199	1
Olfr20	1.36829	0.62053	0.201079	1	0.563593	0.513618	2.48699	2.24141e-05	-0.0731241	1
Olfr136	0.70914	0.62053	0.588565	0.734211	1.76846	1.01038e-07	1.49515	2.25999e-05	-0.443295	0.251955
Olfr1352	0.588176	0.735141	-0.0938146	1	1.55939	0.0363392	1.50324	3.02741e-05	-0.0705609	0.975025
Olfr1079	-0.149278	0.945873	-0.237445	1	0.0553677	0.964736	1.54576	3.85555e-05	-0.0658009	1
Olfr1043	0.307202	0.943708	0.514501	1	0.425782	0.704729	2.40261	3.89586e-05	-0.411647	0.776798
Olfr1065	0.201499	0.92507	0.310714	1	-0.00718377	1	2.07522	3.89586e-05	-0.527468	0.330098
Olfr1104	0.370516	0.849189	0.200037	1	1.0966	0.00208684	1.43502	0.000153349	-0.707003	0.128059
Olfr209	0.213792	0.931805	-0.112715	1	0.932228	0.281548	1.90463	0.000203789	-0.524329	0.371457
Olfr478	1.34023	0.619441	1.15583	0.340628	1.75913	0.00658816	2.20592	0.000282962	-1.02495	0.121048
Olfr506	0.788913	0.849189	0.274511	1	-0.118348	0.917609	1.61424	0.000415725	-0.09384	0.964306
Olfr895	1.35632	0.585928	0.717304	0.987105	0.0310085	0.99624	2.03604	0.00045388	-0.870236	0.0852843
Olfr1170	-0.110585	0.973694	0.203791	1	0.749142	0.40405	1.91362	0.00045388	-0.351354	0.730482
Olfr99	0.635466	0.647396	-0.164769	1	0.571494	0.323858	1.34343	0.00045388	-0.306626	0.740284
Olfr43	0.765628	0.442165	-0.234629	1	0.380435	0.480711	1.2634	0.000731167	-0.421853	0.178423
Olfr1451	-0.0410719	1	0.307496	1	1.17497	0.443876	3.00542	0.000741858	-0.533467	0.658915
Olfr110	0.852435	0.272661	-0.0991983	1	0.897086	0.220276	1.2696	0.000741858	-0.119008	0.841452
Olfr348	-0.122223	0.984656	-0.0645091	1	0.0947121	0.95854	1.85563	0.00076334	-0.0666222	1
Olfr884	-0.6511	0.62053	0.431846	1	0.424198	0.570541	2.14516	0.000768914	-0.639054	0.22123
Olfr1157	0.563131	0.62053	0.046386	1	0.762658	0.332697	1.68767	0.000809249	-0.242224	0.722208
Olfr15	-0.0987643	0.92507	0.0924212	1	0.406288	0.281548	0.924347	0.000809249	-0.0183949	1
Olfr432	-0.0977951	0.994637	-0.12708	1	1.13968	0.281548	2.10528	0.000836171	0.193579	0.899831
Olfr1457	0.469371	0.849189	-0.375399	1	0.341212	0.840607	2.30636	0.000842191	-0.202225	1
Olfr1449	0.632727	0.849189	0.654804	1	0.356762	0.850452	2.47546	0.00110063	-0.823773	0.349753
Olfr1463	0.0433822	0.995363	0.0751571	1	0.367109	0.59235	1.29264	0.00172896	-0.260542	0.332001
Olfr199	1.56931	0.272661	0.326338	1	0.394004	0.829392	1.86254	0.00192123	-0.246978	0.889401
Olfr339	0.346571	0.852986	0.172522	1	0.193709	0.84086	1.54415	0.0019445	-0.171899	0.786762
Olfr849	0.993163	0.364554	0.383268	1	0.200719	0.859332	1.49135	0.00228048	-0.583473	0.0370192
Olfr1093	1.24485	0.17406	0.64484	0.987105	0.643815	0.528715	1.6429	0.00273851	-0.118601	0.928362
Olfr346	-0.380222	0.79942	0.216992	1	0.667496	0.367936	1.47714	0.00273851	-0.375949	0.606405
Olfr31	-0.0567755	0.98886	-0.125805	1	1.43474	0.00658816	1.09574	0.00273851	-0.0572955	0.974083
Olfr281	-0.409416	0.747647	0.369508	0.900715	0.838428	0.0363392	0.957282	0.00273851	-0.064479	1
Olfr1045	-0.0328339	1	0.21272	1	0.0216855	0.996466	1.95886	0.00300886	-0.454944	0.424607
Olfr147	0.343062	0.85128	0.587049	0.987105	0.837336	0.249938	1.7003	0.00302761	-0.534778	0.349753
Olfr1270	-0.452483	0.628704	-0.235067	1	0.505701	0.450329	1.12227	0.00302761	-0.369518	0.464717
Olfr1340	-0.424273	0.62053	0.161462	1	0.476292	0.319761	0.93915	0.00333294	-0.914943	0.0013272
Olfr1328	-0.0254027	1	0.0228911	1	-0.20673	0.829392	1.64986	0.0043205	0.0251681	1
Olfr907	1.15975	0.898557	-0.294705	1	4.06551	0.258488	5.51546	0.00439793	0.16763	1
Olfr1333	-0.00641844	1	-0.616157	0.987105	0.0712227	0.95854	1.31708	0.00450617	-0.376805	0.784698
Olfr160	0.845767	0.747647	0.430236	1	0.579648	0.564458	1.72644	0.00477648	-0.997172	0.0906218
Olfr888	2.07236	0.545823	1.92659	0.809122	3.09623	0.00222986	2.82464	0.00487642	-0.313488	0.913761
Olfr111	0.842842	0.364554	0.594958	0.900715	0.56334	0.441679	1.56494	0.00519057	-0.669947	0.311699
Olfr905	-0.160233	0.996057	-0.0466846	1	1.11683	0.554053	2.67652	0.00519458	-0.0103082	1
Olfr1330	0.0678593	0.992032	-0.125083	1	0.12604	0.873291	1.29101	0.00544739	-0.196695	0.730482
Olfr1037	-0.0144216	1	0.216918	1	0.410492	0.631506	1.55994	0.00580055	-0.235655	0.776798
Olfr935	0.0820357	0.999433	0.0651032	1	0.38189	0.773232	1.7778	0.0061068	-0.894644	0.111091
Olfr902	1.8179	0.367602	-0.374437	1	0.845662	0.59225	2.30846	0.0062634	1.09152	0.520009
Olfr937	-0.627389	0.750728	0.346005	1	0.0820269	0.95854	1.97842	0.00709103	-0.364269	0.730482
Olfr874	1.04379	0.62053	1.25997	0.0161817	1.51149	0.0777826	1.66033	0.00709103	-0.997269	0.00494935
Olfr747	-0.0350581	1	-0.300953	1	0.658883	0.500221	1.32049	0.00728612	-0.363114	0.776798
Olfr1238	0.515769	0.849189	-0.106604	1	0.609544	0.4204	1.25816	0.00789392	-0.042275	1
Olfr875	-0.00398658	1	0.0211013	1	0.232844	0.829392	1.4938	0.00797802	-0.195901	0.941557
Olfr1469	1.70409	0.361293	0.973902	1	2.05162	0.067376	2.28775	0.00841347	-1.03312	0.220667
Olfr1471	0.756125	0.747647	0.356245	1	1.58608	0.0363392	1.62438	0.00841347	0.353222	0.709399
Olfr1102	0.836396	0.665882	0.285027	1	0.677762	0.344262	1.51532	0.00841347	-0.129432	1
Olfr143	1.02689	0.585928	-0.199178	1	-0.314722	0.829392	1.55417	0.00941617	-0.811658	0.193938
Olfr904	0.928331	0.852986	1.30673	0.987105	0.871621	0.648579	2.35022	0.0095008	-0.237623	0.901557
Olfr350	-0.565578	0.62053	-0.0757804	1	0.00110207	1	1.03383	0.0095008	-0.431046	0.67466
Olfr1437	0.124447	0.973694	0.0841568	1	0.709035	0.40405	1.79099	0.0106379	-0.237657	0.606405
Olfr1213	-0.455429	0.943482	-0.720188	1	1.16047	0.211188	1.8459	0.0113367	-1.41915	0.00603665
Olfr1057	-0.502657	0.849189	0.172672	1	0.294793	0.829392	1.43339	0.0113367	-0.239781	0.854062
Olfr912	0.150155	0.957202	0.187	1	0.757713	0.359181	1.32151	0.0113367	-0.1818	0.854062
Olfr46	0.257213	0.864827	0.129718	1	0.926761	0.114128	1.11996	0.0135928	-0.241027	0.632783
Olfr1036	-0.62614	0.735141	0.216883	1	-0.397745	0.750306	1.49266	0.0141284	-0.317066	0.628676
Olfr1124	0.154223	0.95411	-0.0225235	1	0.888897	0.238235	1.48973	0.0141284	-0.869414	0.187741
Olfr380	0.488136	0.62053	-0.100016	1	0.512446	0.538857	1.20831	0.0141284	-0.465966	0.422899
Olfr186	0.68253	0.62053	-0.16046	1	1.14914	0.359181	1.06043	0.0141284	-0.461977	0.276589
Olfr133	0.394525	0.849189	0.186628	1	0.913613	0.209942	1.72637	0.0141326	-0.523273	0.358405
Olfr441	0.091319	0.974004	0.116048	1	0.298672	0.77747	1.38061	0.0144911	-0.64405	0.494352
Olfr196	0.717061	0.628704	-0.135516	1	1.30964	0.331771	1.17216	0.0146734	-0.35469	0.618954
Olfr61	0.218088	0.894517	0.259509	1	1.4	0.0985445	1.03326	0.0153522	-0.409697	0.412488
Olfr221	-0.128758	0.973694	-0.888465	0.793404	0.452648	0.626611	1.24836	0.016617	-0.409584	0.709399
Olfr488	0.237591	0.95664	0.488612	0.987105	0.0440906	0.971241	1.53453	0.0169125	-0.723096	0.0370192
Olfr19	-0.414238	0.747355	0.358318	1	0.154766	0.851792	1.43918	0.0169125	-1.08373	0.013823
Olfr1121	0.0126066	1	0.68504	1	0.338161	0.89513	2.02476	0.0172303	-0.180811	0.961291
Olfr141	0.710118	0.735562	0.00255739	1	0.657326	0.49901	1.42794	0.0197974	-0.368504	0.671248
Olfr91	0.24668	0.894517	0.172366	1	0.117986	0.950991	1.5726	0.0217418	-0.154319	0.924049
Olfr739	1.02632	0.62053	0.180943	1	0.22428	0.755097	1.2648	0.0217418	-0.546778	0.324671
Olfr1489	0.803428	0.747647	0.918395	1	0.0946791	0.964736	1.62204	0.0230238	-0.0199977	1
Olfr247	-1.16156	0.62053	-0.243348	1	0.626091	0.663336	1.94504	0.023259	-0.287777	0.77882
Olfr1042	0.0151252	1	0.369358	1	0.167775	0.875896	1.34167	0.0242226	-0.192152	0.884458
Olfr539	0.255104	0.849189	-0.0736554	1	0.465493	0.568596	1.35296	0.0256893	0.249696	0.755209
Olfr145	0.571279	0.62053	1.98835	1.24546e-08	1.74367	0.0493693	1.39348	0.0259527	-1.76388	2.39114e-10
Olfr53	0.203982	0.894517	0.15929	1	0.365872	0.578509	0.903962	0.0259849	-0.118166	0.776798
Olfr748	-0.478841	0.735562	0.00639493	1	0.607083	0.342071	1.4038	0.0266777	-0.280017	0.776798
Olfr922	-1.16252	0.747647	0.605135	1	0.776973	0.708493	2.31732	0.0277572	-0.887326	0.362903
Olfr1047	0.238212	0.957202	0.103069	1	0.40414	0.665958	1.44316	0.0277572	-0.880415	0.147773
Olfr23	0.428494	0.903525	1.02211	0.734211	0.268448	0.844435	1.33394	0.0290514	-0.235006	0.872548
Olfr1353	0.297582	0.92507	-0.0234254	1	1.86969	0.00120063	1.3199	0.0290514	-0.265639	0.775393
Olfr1377	0.505058	0.838838	2.37308	4.29261e-17	2.19768	0.00101481	1.27924	0.0290514	-1.04299	0.0234223
Olfr213	-0.590322	0.694826	-0.205032	1	0.451772	0.459585	0.906077	0.0290514	-0.04089	1
Olfr1094	0.220801	0.938293	-0.546513	1	0.589351	0.629371	1.43165	0.0360246	-0.530509	0.503495
Olfr701	-0.077066	0.981718	0.0290639	1	0.469097	0.571206	0.957877	0.0360246	-0.0458242	1
Olfr877	-0.224104	0.945383	0.474688	1	0.316476	0.809953	1.59626	0.0361118	-0.348793	0.893276
Olfr447	-1.21013	0.62053	-0.148723	1	1.2132	0.344262	1.89033	0.0363895	-1.0757	0.109459
Olfr530	-0.241685	0.907691	0.0285499	1	0.229324	0.803653	0.923252	0.0390432	-0.510179	0.377457
Olfr527	0.754371	0.272661	0.262691	1	1.07765	0.0885175	0.808889	0.0390432	-0.300863	0.300072
Olfr1166	0.191634	0.968653	-0.741746	1	0.145606	0.934962	1.51111	0.0390549	-0.275566	0.935605
Olfr1339	0.0153749	1	0.498772	0.987105	0.289837	0.661433	1.11717	0.0402145	-0.492136	0.4097
Olfr1444	1.20932	0.62053	0.0593024	1	0.000168006	1	1.44703	0.0418277	-0.56623	0.483738
Olfr1039	0.456967	0.852986	0.750248	0.987105	0.188624	0.917374	1.72553	0.0433983	-0.0445227	1
Olfr522	-0.31087	0.62053	-0.056256	1	0.464576	0.456108	0.681647	0.0441335	-0.371534	0.141418
Olfr1110	-0.257086	0.849189	0.020356	1	0.300921	0.593353	0.824556	0.049019	-0.126066	0.718777
Olfr1505	-0.428842	0.849189	0.106846	1	0.200669	0.879788	1.46643	0.0499301	-0.569643	0.391533
Olfr491	0.691346	0.62053	0.776521	0.340628	1.0249	0.0119493	0.943119	0.0988669	-0.362917	0.562553
Olfr1381	0.20055	0.903674	0.587636	0.815184	1.10942	0.0251223	0.838339	0.148247	-0.0974397	0.974083
Olfr430	-0.549043	0.585928	0.391162	1	1.52079	0.00120063	0.805023	0.150309	-0.103908	1
Olfr881	1.08093	0.694123	0.375442	1	1.77115	0.0308202	1.61322	0.188883	-0.736028	0.444276
Olfr913	0.349507	0.849189	1.50827	0.0681469	1.64654	0.00101481	0.715752	0.253075	-0.450504	0.614509
Olfr1160	1.52577	0.0110407	0.297024	1	1.18912	0.20531	0.802787	0.307008	-0.410103	0.697704
Olfr889	1.35501	0.272661	2.06237	0.000277459	1.27366	0.221473	0.780659	0.438417	-1.41384	0.0124397
Olfr1467	0.979118	0.62053	0.718112	0.987105	1.37042	0.0308202	0.775767	0.442968	-1.47593	0.0427927
Olfr890	0.807918	0.735562	2.57181	3.8247e-05	1.55872	0.344262	1.17688	0.460223	-1.78171	0.0124397
Olfr749	-0.31048	0.81223	0.651991	0.533364	1.33781	0.00339705	0.42351	0.611179	-0.428834	0.551917
Olfr1026	-0.0315954	1	1.95982	2.35756e-06	1.50528	0.0493693	0.642617	0.629702	-0.553697	0.462572
Olfr1197	0.016826	1	0.302882	1	1.00073	0.0348767	0.331232	0.629702	-0.111534	0.835826
Olfr220	0.604534	0.44462	-0.0059074	1	0.972928	0.0281731	0.238403	0.673581	-0.125536	0.709399
Olfr315	0.470939	0.62053	0.481436	0.987105	1.05855	0.0308202	0.260232	0.725219	0.00644769	1
Olfr744	0.565694	0.747647	0.123136	1	1.67722	0.00244239	0.382707	0.777912	-0.468238	0.658915
Olfr901	1.38345	0.00456607	1.49622	3.25631e-06	1.13753	0.0119493	-0.212955	0.857663	-1.51565	0.0334576
Olfr1406	-0.443328	0.747647	0.0753577	1	0.990659	0.0394282	-0.113552	0.941309	-0.243998	0.494352
Olfr56	-0.3301	0.775131	-0.45018	1	1.49823	0.00222986	0.046666	0.992388	-0.15831	0.899831
Olfr1302	1.64059	0.0367403	0.687809	1	0.296255	0.915937	0.0587231	1	0.142071	0.975025
Olfr449	-0.346534	0.747647	-0.042156	1	0.896371	0.0281731	0.00872532	1	-0.355658	0.220667
Olfr711	-0.427071	0.45487	-0.0039886	1	0.68732	0.0348767	0.00734988	1	-0.211923	0.571336
Olfr983	1.87601	2.54942e-09	2.50608	2.46211e-15	1.01534	0.0363392	-0.00184063	1	-1.25675	0.013823
Olfr1427	0.808577	0.000295909	0.0162476	1	0.425026	0.318067	-0.00196261	1	0.0265141	1
