# Supplementary material for: Concentration-Dependent Recruitment of Mammalian Odorant Receptors
Source: eNeuro. 2020 Apr 15;7(2):ENEURO.0103-19.2019. doi: 10.1523/ENEURO.0103-19.2019 (PMC7189481; doi:10.1523/ENEURO.0103-19.2019)
Supplement: Extended Data Figure 3-4. — 80 pS6-IP-Seq TMT enriched ORs. Download Figure 3-4, XLSX file. [file enu-eN-NWR-0103-19-s21.xlsx]

## Sheet: Table 80 TMT ORs 
80 TMT OR	0.01% TMT- logFoldChange	0.01% TMT-PValueFDRadjusted	0.1% TMT-logFoldChange	0.1%- TMTPValueFDRadjusted	1% TMT-logFoldChange	1% TMT-PValueFDRadjusted	100% TMT-logFoldChange	100% TMT-PValueFDRadjusted
Olfr531	-0.0188027	1	1.32464	1.23901e-11	2.33499	8.34568e-17	1.99943	9.62116e-15
Olfr376	0.253786	1	1.1368	0.0233868	2.68343	2.20111e-15	2.35421	2.90326e-12
Olfr539	-0.36932	1	0.214047	1	0.582614	0.89797	2.19899	6.65267e-12
Olfr1065	0.353011	1	0.184347	1	-0.188487	1	2.33742	2.58566e-10
Olfr506	0.20572	1	-0.0371518	1	0.260083	1	2.60477	3.81947e-10
Olfr1297	2.12689	4.86e-05	3.19335	6.85067e-25	2.76056	2.89367e-12	2.22376	1.73973e-09
Olfr20	-0.601556	1	-0.111134	1	0.700311	0.887652	2.19015	3.09723e-09
Olfr1395	1.86978	5.64e-09	2.93316	3.21321e-54	2.4758	1.48517e-19	1.58836	8.08032e-09
Olfr1474	-0.679555	1	0.126214	1	2.40746	5.97848e-10	2.07246	1.59254e-08
Olfr1477	0.148929	1	-0.249712	1	1.4017	0.0211004	2.28511	4.71856e-08
Olfr1087	0.577277	1	0.592036	1	1.22344	0.193635	2.35951	1.67745e-07
Olfr96	0.139134	1	0.100324	1	0.291814	1	1.65015	4.11809e-07
Olfr1047	-0.214972	1	0.293302	1	0.589874	1	2.22808	1.19685e-06
Olfr1463	-0.168348	1	-0.0547326	1	0.462121	1	1.47129	1.38885e-06
Olfr30	0.0581495	1	0.290134	1	1.08478	0.010573	1.71482	1.62044e-06
Olfr1054	0.143369	1	-0.0313475	1	0.37199	1	2.36251	3.3517e-06
Olfr196	0.439003	1	1.91231	2.2421e-06	2.67373	2.08074e-10	1.86462	1.35124e-05
Olfr1451	0.776824	1	0.667264	1	0.220612	1	2.17316	2.02965e-05
Olfr1133	0.689811	1	0.806344	1	0.265211	1	2.20462	3.85403e-05
Olfr1160	-0.590126	1	0.196405	1	3.6045	7.27533e-12	2.53184	4.10808e-05
Olfr110	0.246007	1	0.952126	0.00148048	1.62483	2.13414e-07	1.29707	7.38573e-05
Olfr186	1.17157	0.600277	2.86731	1.95878e-13	2.85968	7.47277e-09	1.71728	8.66054e-05
Olfr136	0.443674	1	0.714998	0.221344	1.60535	2.37574e-05	1.35256	0.000174342
Olfr1352	0.473259	1	1.41342	8.48811e-05	2.5178	1.53338e-12	1.40725	0.000175812
Olfr1466	-0.519881	1	0.161407	1	2.22317	8.09307e-05	2.0448	0.000189636
Olfr1457	0.520399	1	0.36173	1	0.509137	1	2.27138	0.000291533
Olfr463	0.0585183	1	0.715456	0.136189	2.21824	2.03323e-12	1.42371	0.000330678
Olfr1093	-0.760081	1	-0.0171828	1	1.83143	0.000348039	1.98113	0.000333928
Olfr1302	0.00268111	1	0.416043	1	2.4079	1.26906e-05	2.01423	0.000350049
Olfr527	-0.0809332	1	0.910613	0.00122287	2.01258	1.23982e-11	1.14888	0.000561588
Olfr338	-0.32684	1	-0.468812	1	0.682694	1	2.42426	0.00071073
Olfr1471	0.421968	1	0.595469	1	2.1684	0.000147309	1.91113	0.00090441
Olfr170	-0.160186	1	-0.0192442	1	1.2772	0.0124558	1.38006	0.000938299
Olfr533	-0.0985814	1	-0.0588899	1	0.376353	1	0.904738	0.00176485
Olfr177	0.910939	1	1.39636	0.136189	2.52243	1.11031e-07	1.62659	0.00183112
Olfr141	0.316994	1	0.422958	1	0.7704	1	1.95145	0.00194678
Olfr532	-0.141412	1	0.300419	1	1.09128	0.129052	1.39262	0.00194678
Olfr381	0.0677933	1	-0.253965	1	0.471722	1	2.08031	0.00205602
Olfr111	0.276132	1	-0.0271924	1	-0.40913	1	1.31841	0.00239254
Olfr32	0.0571686	1	0.465074	1	0.534014	1	1.53821	0.00263881
Olfr173	-0.13526	1	0.586806	1	2.91959	4.771e-09	1.70832	0.00477174
Olfr490	0.0379318	1	-0.213205	1	1.41195	0.808577	2.15328	0.00543955
Olfr57	-0.0900791	1	0.298074	1	-0.61432	1	1.2408	0.00587393
Olfr1353	0.267694	1	1.25665	0.0512102	2.45419	5.78091e-09	1.30075	0.00587845
Olfr462	0.252817	1	0.594713	1	1.27144	0.0393146	1.50132	0.00599674
Olfr1449	0.465373	1	-0.544857	1	-0.474421	1	1.93724	0.00663781
Olfr837	-1.30862	1	-0.162366	1	4.6722	0.00194415	4.11576	0.00759959
Olfr165	2.13059	7.66e-06	3.16555	4.67815e-20	3.11398	2.37545e-09	1.58991	0.00898743
Olfr874	-0.0346129	1	0.00523027	1	0.27485	1	1.19584	0.00957526
Olfr180	-0.178764	1	0.501985	1	0.00216754	1	1.28652	0.0119415
Olfr1094	-0.101053	1	0.0323573	1	1.01371	0.947133	1.77378	0.0141268
Olfr164	0.610827	1	2.71262	1.57917e-11	3.09395	2.08074e-10	1.45789	0.0148937
Olfr895	-0.485953	1	0.287532	1	-0.488021	1	1.19	0.0215838
Olfr178	1.15421	1	1.16428	0.9958	0.0331909	1	1.6187	0.0225931
Olfr1104	-0.0426035	1	0.0231969	1	0.0906934	1	0.98467	0.0273608
Olfr199	0.528208	1	0.390538	1	1.12886	0.69706	1.59351	0.0313136
Olfr1243	-0.499603	1	-0.404873	1	0.749309	1	1.23025	0.0313136
Olfr209	0.302394	1	0.582019	1	0.217388	1	1.19528	0.0313136
Olfr31	0.102609	1	0.998293	0.0378727	2.08589	1.02433e-06	0.964413	0.0320097
Olfr1079	-0.234413	1	-0.140422	1	-0.223686	1	0.945958	0.0328977
Olfr464	-0.0721278	1	0.0405252	1	0.507879	1	0.831899	0.0338891
Olfr191	-0.117895	1	0.0900207	1	0.999432	0.407166	1.11181	0.03542
Olfr535	-0.546286	1	-0.164708	1	0.38318	1	1.00209	0.0424284
Olfr350	0.325354	1	0.326558	1	-0.00144813	1	0.994476	0.0424284
Olfr502	-0.232187	1	0.409631	1	0.466741	1	1.28631	0.0429163
Olfr1132	0.186116	1	1.06313	0.9958	2.58084	0.000795619	1.58232	0.0454865
Olfr187	0.0902976	1	0.537698	1	2.62748	7.17671e-08	1.23062	0.047112
Olfr898	0.27351	1	-0.110874	1	1.68446	0.873267	2.18015	0.0473641
Olfr56	-0.644181	1	0.965467	0.0419233	1.63253	0.000147309	-0.83583	0.0574802
Olfr541	-0.0196101	1	0.527977	0.9958	1.14264	0.023927	0.821848	0.074588
Olfr1051	-1.35296	1	0.000278271	1	2.56491	0.0417353	2.03476	0.108483
Olfr1085	0.600639	1	0.633739	1	2.42752	1.59122e-05	1.07306	0.123013
Olfr205	0.14954	1	0.293893	1	1.45852	0.00504228	0.730276	0.150713
Olfr45	-0.605441	1	0.00347603	1	1.57991	0.0211004	0.828616	0.180197
Olfr220	-0.0474728	1	0.684456	0.07038	1.33949	0.000140512	0.458634	0.214145
Olfr449	0.0208499	1	0.661925	0.0682456	1.04142	0.00837925	0.279789	0.478259
Olfr61	0.504952	1	1.5937	0.000101247	2.15108	7.47277e-09	0.196385	0.709743
Olfr325	-0.114092	1	0.395481	1	1.51427	0.00194415	-0.172785	0.819252
Olfr330	0.00747192	1	0.656144	0.624375	2.03855	1.34363e-07	-0.0875356	0.884906
Olfr176	5.48e-17	1	6.41265	0.022076	-1.62837e-16	1	1.31169e-15	1
