# Supplementary material for: Concentration-Dependent Recruitment of Mammalian Odorant Receptors
Source: eNeuro. 2020 Apr 15;7(2):ENEURO.0103-19.2019. doi: 10.1523/ENEURO.0103-19.2019 (PMC7189481; doi:10.1523/ENEURO.0103-19.2019)
Supplement: Extended Data Figure 4-1 — In vitro versus in vivo response data. Download Figure 4-1, XLSX file. [file enu-eN-NWR-0103-19-s22.xlsx]

## Sheet: Table In Vitro VS In Vivo
id	0.01p-FDR	(-)Log10 FDR	0.1p-FDR	(-)Log10 FDR	1p-FDR	(-)Log10 FDR	100p-FDR	(-)Log10 FDR	FoldLuciferaseInduction3uM	FoldLuciferaseInduction30uM	FoldLuciferaseInduction300uM
Olfr1	0.272661	0.564378	1	0	0.829392	0.0812403	0.166883	0.777588	1.25607	1.0182	-0.40698
Olfr1006	0.62053	0.207237	1	0	0.631506	0.199623	0.786681	0.104201	-0.283606	-0.132601	-0.604821
Olfr1008	1	0	1	0	0.511725	0.290964	1	0	1.01805	1.65256	1.0374
Olfr1009	0.272661	0.564378	0.809122	0.0919861	0.682945	0.165614	0.150309	0.823016	-1.05783	0.0871904	5.20638
Olfr101	0.891586	0.0498369	0.987105	0.0056365	0.836727	0.0774164	0.949958	0.0222957	0.925519	3.80097	9.23201
Olfr1012	0.849189	0.0709957	1	0	0.578509	0.23769	1	0	1.33559	1.72854	0.646476
Olfr1013	0.849189	0.0709957	1	0	0.687342	0.162827	0.84951	0.0708317	-0.0349771	-0.261902	0.536448
Olfr1015	0.849189	0.0709957	1	0	0.37473	0.426282	0.968772	0.0137785	-0.749651	0.318387	-1.01449
Olfr1018	1	0	1	0	0.428026	0.36853	0.562383	0.249968	-1.00377	-0.797935	-0.730546
Olfr1019	0.891586	0.0498369	1	0	0.740127	0.130694	0.572949	0.241884	-0.170914	0.253256	-0.0785214
Olfr1020	0.603243	0.219508	1	0	0.737243	0.132389	0.0267591	1.57253	-1.14747	-1.12664	-0.620909
Olfr1026	1	0	2.35756e-06	5.62754	0.0493693	1.30654	0.629702	0.200865	-0.555112	0.574479	0.953482
Olfr103	0.849189	0.0709957	1	0	0.794593	0.0998554	0.934135	0.0295905	1.73921	10.4746	23.8921
Olfr1030	0.659305	0.180913	0.900715	0.0454126	0.704729	0.151978	0.239213	0.621215	-0.745149	-0.75628	-0.0407233
Olfr1031	0.891586	0.0498369	1	0	0.774215	0.111138	0.999457	0.000235972	0.281477	1.3688	1.04967
Olfr1032	0.677172	0.169301	1	0	0.806563	0.0933615	0.786681	0.104201	-1.01911	-0.760017	-1.06849
Olfr1034	0.905296	0.0432095	1	0	0.553032	0.25725	0.88951	0.0508494	0.337097	0.0419117	-0.554883
Olfr1036	0.735141	0.133629	1	0	0.750306	0.124762	0.0141284	1.84991	-1.56391	-1.76457	0.128639
Olfr1039	0.852986	0.0690578	0.987105	0.0056365	0.917374	0.0374534	0.0433983	1.36253	-0.685199	1.40193	0.527597
Olfr1042	1	0	1	0	0.875896	0.0575474	0.0242226	1.61578	0.390537	-0.235868	-0.719452
Olfr1043	0.943708	0.0251624	1	0	0.704729	0.151978	3.9e-05	4.40894	-6.38611	-3.94583	-1.2749
Olfr1045	1	0	1	0	0.996466	0.00153741	0.00300886	2.5216	-4.40178	-4.87094	-0.208667
Olfr1046	0.994637	0.00233556	0.987105	0.0056365	0.631506	0.199623	0.390154	0.408764	-0.515614	-0.429848	0.0159925
Olfr1047	0.957202	0.0189965	1	0	0.665958	0.176553	0.0277572	1.55662	0.47344	2.4264	9.09682
Olfr1049	0.849189	0.0709957	1	0	0.95854	0.0183897	0.460173	0.337079	0.671017	-0.127434	-0.360886
Olfr1052	0.849189	0.0709957	1	0	0.794593	0.0998554	0.385054	0.414478	-0.30915	-0.284112	-0.517935
Olfr1054	0.747647	0.126303	1	0	0.362436	0.440769	1.27e-05	4.8962	0.0757287	1.53564	8.14838
Olfr1062	0.747647	0.126303	1	0	0.917609	0.0373425	0.379723	0.420533	1.67891	25.4508	65.9189
Olfr1065	0.92507	0.0338256	1	0	1	0	3.9e-05	4.40894	-0.91836	-0.776103	2.22754
Olfr1079	0.945873	0.0241671	1	0	0.964736	0.0155914	3.86e-05	4.41341	1.63042	14.9161	58.2014
Olfr1080	0.907691	0.0420619	1	0	0.903309	0.0441637	0.616216	0.210267	0.478705	1.04262	0.863463
Olfr1086	0.775131	0.110625	1	0	0.934962	0.0292061	0.54492	0.263667	-0.176633	0.569295	0.496527
Olfr1093	0.17406	0.759302	0.987105	0.0056365	0.528715	0.276779	0.00273851	2.56249	6.8081	42.3108	104.864
Olfr1094	0.938293	0.0276617	1	0	0.629371	0.201093	0.0360246	1.4434	5.83217	19.7297	44.5655
Olfr11	0.81777	0.0873688	1	0	0.511697	0.290987	0.749323	0.125331	1.3344	0.595903	1.1027
Olfr110	0.272661	0.564378	1	0	0.220276	0.657034	0.000741858	3.12968	-0.0742083	2.28573	12.5635
Olfr1101	0.849189	0.0709957	1	0	0.710676	0.148329	0.150309	0.823016	0.28644	0.356596	0.694133
Olfr1104	0.849189	0.0709957	1	0	0.00208684	2.68051	0.000153349	3.81432	-0.62117	2.12951	16.042
Olfr1106	0.974004	0.0114393	1	0	0.862609	0.0641858	0.379723	0.420533	-0.393858	-0.547903	-0.202259
Olfr1107	0.852986	0.0690578	1	0	1	0	0.813874	0.0894429	-0.679098	0.0593493	0.387671
Olfr1110	0.849189	0.0709957	1	0	0.593353	0.226687	0.049019	1.30964	-0.579123	-0.329922	0.477347
Olfr112	0.849189	0.0709957	1	0	0.917609	0.0373425	0.869307	0.060827	0.741723	0.212054	-0.214361
Olfr1122	0.925142	0.0337916	1	0	0.873122	0.0589248	0.725176	0.139557	-0.928727	-0.318317	-0.189816
Olfr1126	1	0	1	0	0.570541	0.243713	0.575427	0.24001	1.52776	24.2253	100
Olfr1128	1	0	1	0	0.632045	0.199252	1	0	-0.48062	0.579531	0.659205
Olfr113	0.957202	0.0189965	1	0	0.887615	0.0517751	0.962001	0.0168246	-0.486674	-0.936774	-0.189924
Olfr1131	1	0	1	0	0.691392	0.160276	0.772656	0.112014	0.221069	0.305345	2.0584
Olfr1133	0.98886	0.0048652	1	0	0.621007	0.206903	0.512251	0.290517	0.150407	0.165515	-0.131933
Olfr1145	1	0	1	0	0.831423	0.0801777	0.451361	0.345476	-0.046868	0.340954	0.455841
Olfr1153	0.747461	0.126411	1	0	0.142867	0.845067	0.287731	0.541013	0.973697	0.527022	0.562015
Olfr1155	0.849189	0.0709957	1	0	0.633177	0.198475	0.0768745	1.11422	0.31953	0.0779004	0.270946
Olfr1157	0.62053	0.207237	1	0	0.332697	0.477951	0.000809249	3.09192	1.95192	2.16396	3.53574
Olfr116	0.992032	0.00347436	1	0	0.997225	0.00120668	0.676648	0.169637	0.178463	-0.461388	-0.342029
Olfr1160	0.0110407	1.95701	1	0	0.20531	0.687589	0.307008	0.51285	-0.443321	0.903484	1.10562
Olfr1161	0.878598	0.0562098	0.987105	0.0056365	0.933447	0.0299104	0.81457	0.0890717	-0.0284249	-0.358563	-0.415049
Olfr1170	0.973694	0.0115774	1	0	0.40405	0.393565	0.00045388	3.34306	-0.333476	3.00105	21.6706
Olfr1178	0.849189	0.0709957	1	0	0.749541	0.125205	0.54492	0.263667	0.157215	-0.157926	-0.218455
Olfr1180	0.925142	0.0337916	1	0	0.580367	0.236297	0.562383	0.249968	-1.04708	-0.303883	-0.185329
Olfr1182	0.852986	0.0690578	1	0	0.553032	0.25725	0.48597	0.313391	-0.419033	-0.924128	-0.4762
Olfr1188	0.849189	0.0709957	1	0	0.500221	0.300838	0.589315	0.229652	2.03435	1.73294	0.639037
Olfr1189	0.884685	0.0532113	1	0	0.510061	0.292378	0.479287	0.319405	-0.651887	-0.840115	-0.675972
Olfr1198	0.775131	0.110625	0.987105	0.0056365	0.809953	0.09154	0.528768	0.276735	0.809443	0.207139	-0.398095
Olfr120	0.991772	0.00358832	1	0	0.569422	0.244566	0.0913155	1.03946	0.38776	0.413539	0.0459557
Olfr1202	0.747647	0.126303	1	0	0.996466	0.00153741	0.519561	0.284364	-2.1635	-1.31666	-1.9953
Olfr1208	0.884685	0.0532113	1	0	0.687342	0.162827	0.967159	0.014502	-1.093	-1.4456	-1.37793
Olfr1209	0.731351	0.135874	1	0	0.791223	0.101701	0.486121	0.313255	0.263677	3.61346	15.3026
Olfr1211	0.957202	0.0189965	1	0	0.497199	0.303469	0.194527	0.71102	-0.630969	-0.641871	-1.02672
Olfr1213	0.943482	0.0252665	1	0	0.211188	0.67533	0.0113367	1.94552	0.211739	0.0862209	0.186121
Olfr1214	0.991772	0.00358832	1	0	0.95502	0.0199877	0.562383	0.249968	-0.624585	0.191072	0.0329783
Olfr1217	0.911184	0.0403938	1	0	0.997225	0.00120668	0.218311	0.660924	-0.0460051	0.157715	-0.00910683
Olfr1221	1	0	1	0	0.903309	0.0441637	0.867362	0.0617996	1.62134	2.6317	-0.391651
Olfr1222	0.62053	0.207237	1	0	0.569422	0.244566	0.999533	0.000202647	-2.25853	-1.01696	0.732635
Olfr1223	0.898557	0.0464545	1	0	0.844435	0.0734337	0.571679	0.242848	1.90407	2.20018	1.97478
Olfr1226	0.849189	0.0709957	1	0	0.288939	0.539195	0.604753	0.218422	-0.0957	-0.311039	-0.287868
Olfr1228	0.887058	0.052048	1	0	0.571206	0.243207	0.562383	0.249968	0.648697	0.681509	0.266446
Olfr1229	0.916086	0.0380638	1	0	0.579232	0.237147	1	0	-0.137749	-0.215827	0.21699
Olfr123	1	0	1	0	0.402279	0.395472	0.584708	0.233061	-1.82267	-0.870586	-0.197642
Olfr1230	0.62053	0.207237	0.987105	0.0056365	0.809953	0.09154	0.818018	0.0872372	0.263376	-0.209334	-0.509771
Olfr1231	1	0	1	0	0.367936	0.434228	0.487345	0.312163	-0.0848046	0.991702	7.65396
Olfr1232	0.981718	0.00801326	1	0	0.631506	0.199623	0.518078	0.285605	-1.10157	-0.449409	1.23395
Olfr1233	0.62053	0.207237	0.987105	0.0056365	0.37473	0.426282	0.961681	0.0169689	0.311023	0.464814	0.400592
Olfr1238	0.849189	0.0709957	1	0	0.4204	0.376337	0.00789392	2.10271	-4.79226	-3.05084	2.53503
Olfr124	0.849189	0.0709957	0.987105	0.0056365	0.570541	0.243713	0.562383	0.249968	0.507771	5.41046	24.6515
Olfr1240	0.999433	0.000246289	1	0	0.614586	0.211417	0.562383	0.249968	0.569805	1.64206	1.91073
Olfr1241	0.962658	0.0165282	1	0	0.931839	0.0306591	0.89679	0.0473092	0.00910527	0.332528	0.00458581
Olfr1242	0.747647	0.126303	1	0	0.461475	0.335852	0.461144	0.336163	-0.341267	-0.814706	-0.517726
Olfr1247	0.852986	0.0690578	1	0	0.943665	0.0251823	0.780082	0.10786	0.79552	0.237143	-0.126205
Olfr125	0.925142	0.0337916	1	0	0.570541	0.243713	0.133947	0.873067	-1.76002	-0.897874	-1.13314
Olfr1250	0.849189	0.0709957	0.987105	0.0056365	0.998917	0.000470386	0.597054	0.223986	0.00110929	0.643246	0.781896
Olfr1254	0.98886	0.0048652	1	0	0.774215	0.111138	1	0	0.602612	0.519229	1.18699
Olfr1255	0.62053	0.207237	1	0	0.663336	0.178267	0.673581	0.17161	-0.04779	0.921085	0.465792
Olfr1257	0.704948	0.151843	1	0	0.362436	0.440769	0.857663	0.0666835	-0.0519333	0.228419	0.294026
Olfr1258	0.0862326	1.06433	0.38922	0.409805	0.829392	0.0812403	0.00531741	2.2743	0.646191	0.331056	-0.513609
Olfr1259	0.998646	0.000588361	1	0	0.95502	0.0199877	0.953853	0.0205183	-0.257626	0.197943	0.822554
Olfr126	0.981718	0.00801326	0.987105	0.0056365	0.77747	0.109317	0.686094	0.163616	-0.492642	-0.67526	-0.434124
Olfr1260	0.943482	0.0252665	1	0	0.806563	0.0933615	0.857343	0.0668452	-0.00918801	0.428767	0.102108
Olfr1261	0.942803	0.0255791	0.900715	0.0454126	0.319761	0.495175	0.460173	0.337079	0.381488	-0.237917	-0.171606
Olfr1262	0.884685	0.0532113	1	0	0.745477	0.127566	0.867362	0.0617996	-0.104773	-0.235352	0.150768
Olfr1263	0.968653	0.0138319	1	0	0.358688	0.445283	0.194463	0.711164	-0.354699	-0.143502	0.120058
Olfr1264	0.62053	0.207237	1	0	0.37473	0.426282	0.661587	0.179413	-0.440046	-0.331003	0.778593
Olfr1265	0.747355	0.126473	1	0	0.570541	0.243713	0.967274	0.0144503	0.27082	0.307172	0.685646
Olfr127	1	0	0.987105	0.0056365	0.258488	0.587559	0.145005	0.838617	0.360234	1.14616	0.642315
Olfr1271	0.945873	0.0241671	1	0	0.244036	0.612546	0.341764	0.466273	0.810608	1.24563	-0.0558592
Olfr1279	0.992032	0.00347436	1	0	0.774215	0.111138	0.971363	0.0126186	1.24292	1.34348	1.54003
Olfr1281	0.849189	0.0709957	1	0	0.59225	0.227495	0.967553	0.0143254	0.0625057	-0.46382	-0.496669
Olfr1283	0.849189	0.0709957	1	0	0.511697	0.290987	0.905241	0.043236	1.31175	2.67569	1.23826
Olfr1287	0.995363	0.00201833	1	0	0.95502	0.0199877	0.967553	0.0143254	0.533701	0.461164	0.198621
Olfr1289	0.923976	0.0343395	1	0	0.844435	0.0734337	0.958738	0.0183002	-1.76373	-0.416655	4.66633
Olfr1305	0.946121	0.0240533	1	0	0.944827	0.0246477	0.800182	0.0968113	0.258805	-0.679708	-0.330636
Olfr1307	0.998646	0.000588361	1	0	0.691392	0.160276	1	0	0.101302	-1.77959	-1.79998
Olfr131	0.585928	0.232156	1	0	0.4204	0.376337	1	0	2.35959	2.77495	5.71041
Olfr1310	0.98886	0.0048652	1	0	0.220861	0.65588	0.924186	0.0342405	-0.390148	-0.242803	-0.377198
Olfr1311	0.859038	0.0659875	1	0	0.73302	0.134884	0.905241	0.043236	-1.43933	-0.877165	-1.41576
Olfr1318	0.907691	0.0420619	1	0	0.511697	0.290987	0.452187	0.344681	-2.52377	-1.34069	-2.95468
Olfr1320	0.997808	0.000952874	1	0	0.879788	0.0556219	0.836687	0.0774372	1.38374	0.331128	0.620306
Olfr1323	0.361293	0.44214	1	0	0.506715	0.295236	0.184155	0.734817	-0.601543	-0.470767	0.141677
Olfr133	0.849189	0.0709957	1	0	0.209942	0.6779	0.0141326	1.84978	-3.54224	-1.25372	6.07709
Olfr1333	1	0	0.987105	0.0056365	0.95854	0.0183897	0.00450617	2.34619	-1.49539	0.118186	5.96814
Olfr1336	0.981718	0.00801326	1	0	0.735259	0.133559	0.547576	0.261556	-1.87242	-1.72228	-1.09012
Olfr1339	1	0	0.987105	0.0056365	0.661433	0.179514	0.0402144	1.39562	-1.0342	0.117098	8.65141
Olfr1340	0.62053	0.207237	1	0	0.319761	0.495175	0.00333294	2.47717	0.122546	2.35705	12.2525
Olfr1342	0.85128	0.0699277	1	0	0.332375	0.478371	0.939954	0.0268932	-0.960807	0.478411	1.94541
Olfr1344	0.974946	0.0110194	1	0	0.500221	0.300838	0.857663	0.0666835	-0.398161	-0.359223	-0.300263
Olfr1346	1	0	1	0	0.367936	0.434228	0.23457	0.629727	-0.378018	-0.0879608	-0.315217
Olfr1347	0.747647	0.126303	1	0	0.127908	0.893102	0.307767	0.511779	-0.200179	-0.10309	-0.0475375
Olfr1348	0.747355	0.126473	1	0	0.761604	0.118271	1	0	0.0108604	-0.192671	-1.13211
Olfr1349	0.887058	0.052048	1	0	0.408875	0.38841	0.884216	0.0534419	-1.26188	-0.47525	-0.438001
Olfr1350	0.69801	0.156139	1	0	0.95854	0.0183897	0.967274	0.0144503	0.967287	-0.387549	0.10441
Olfr136	0.62053	0.207237	0.734211	0.134179	1.01038e-07	6.99551	2.26e-05	4.64589	1.79874	23.6912	91.2421
Olfr1362	0.894517	0.0484115	1	0	0.933645	0.0298182	0.608901	0.215453	0.317447	1.55274	1.71033
Olfr1364	0.747647	0.126303	1	0	0.342436	0.46542	0.562383	0.249968	5.32366	4.06365	1.25823
Olfr1368	0.852986	0.0690578	1	0	0.221473	0.654679	0.983801	0.00709262	-2.01064	-1.39682	1.26535
Olfr137	0.747647	0.126303	1	0	0.844435	0.0734337	0.949923	0.0223117	1.16327	2.17073	3.33257
Olfr1370	0.747647	0.126303	1	0	0.710465	0.148457	0.512251	0.290517	7.26771	46.0778	102.319
Olfr1377	0.838838	0.0763218	4.29261e-17	16.3673	0.00101481	2.99361	0.0290514	1.53683	30.7756	102.242	146.101
Olfr1384	0.694123	0.158563	1	0	0.37473	0.426282	0.194463	0.711164	-1.02882	-0.216854	0.174695
Olfr1388	0.852986	0.0690578	1	0	0.933645	0.0298182	0.176929	0.752201	-1.52581	-1.10422	-1.92069
Olfr1389	0.735562	0.133381	1	0	0.367936	0.434228	0.999533	0.000202647	0.516958	-0.0242356	0.514449
Olfr139	0.62053	0.207237	1	0	0.750306	0.124762	0.873886	0.0585453	-0.967389	-0.624834	0.166192
Olfr1390	0.974946	0.0110194	1	0	0.978053	0.00963774	0.629702	0.200865	0.482806	0.783869	0.142033
Olfr1391	0.849189	0.0709957	1	0	0.506715	0.295236	0.600405	0.221555	0.824165	0.8556	-0.0307687
Olfr1392	0.898557	0.0464545	1	0	0.221473	0.654679	0.84951	0.0708317	-0.189253	-0.366704	-0.243229
Olfr1395	0.62053	0.207237	0.987105	0.0056365	0.328361	0.483648	1	0	-0.535818	-0.375408	-0.117322
Olfr140	0.361293	0.44214	1	0	0.571206	0.243207	0.049019	1.30964	-0.583941	-0.60643	-0.517761
Olfr1402	0.992032	0.00347436	1	0	0.829392	0.0812403	0.512251	0.290517	0.181441	0.699549	0.860795
Olfr1404	0.62053	0.207237	1	0	0.40405	0.393565	0.807892	0.0926469	0.490328	0.074149	0.167854
Olfr1411	0.894517	0.0484115	1	0	0.403353	0.394314	0.0685346	1.16409	0.869704	11.7099	21.5346
Olfr1412	0.529299	0.276299	1	0	0.59225	0.227495	0.84951	0.0708317	0.47372	0.350828	-0.396226
Olfr1413	0.925142	0.0337916	1	0	0.875896	0.0575474	0.484208	0.314968	-0.162588	0.0469934	-0.378358
Olfr1414	1	0	1	0	1	0	0.771213	0.112826	0.763695	0.805812	4.6987
Olfr142	0.8352	0.0782095	1	0	0.554053	0.256449	0.554671	0.255964	0.277375	0.856847	0.945047
Olfr1420	0.849189	0.0709957	1	0	0.774215	0.111138	0.939954	0.0268932	-0.687329	-0.810853	-0.229678
Olfr1423	1	0	1	0	0.850452	0.07035	0.455551	0.341463	0.222494	-0.251964	0.270935
Olfr1424	0.967167	0.0144983	1	0	0.806563	0.0933615	0.905241	0.043236	0.273427	-0.000559721	0.213456
Olfr1425	0.681293	0.166666	1	0	0.570541	0.243713	0.613493	0.21219	-1.74053	-0.752893	-2.09985
Olfr1426	1	0	1	0	0.631506	0.199623	0.150309	0.823016	-0.192371	-0.884848	-0.671338
Olfr1427	0.000295909	3.52884	1	0	0.318067	0.497481	1	0	-0.120059	0.103226	-0.487502
Olfr1428	0.944707	0.0247029	1	0	0.114128	0.942609	0.999457	0.000235972	-0.274499	-0.335991	0.0167679
Olfr1441	0.945873	0.0241671	1	0	0.964736	0.0155914	1	0	0.797019	0.290879	-0.124218
Olfr1442	0.907691	0.0420619	1	0	0.851792	0.0696664	0.165882	0.7802	1.25082	5.81024	18.8662
Olfr1443	0.898557	0.0464545	1	0	0.840607	0.0754068	0.573675	0.241334	11.4482	52.1	128.014
Olfr1444	0.62053	0.207237	1	0	1	0	0.0418277	1.37854	-0.132891	1.66342	7.39837
Olfr1446	0.85128	0.0699277	1	0	0.890706	0.0502656	0.967553	0.0143254	-0.584539	-0.399444	-0.663539
Olfr1448	0.849189	0.0709957	1	0	0.79435	0.0999881	0.180689	0.743067	0.361878	0.574406	3.32601
Olfr1449	0.849189	0.0709957	1	0	0.850452	0.07035	0.00110063	2.95836	3.00886	2.07219	2.74377
Olfr145	0.62053	0.207237	1.24546e-08	7.90467	0.0493693	1.30654	0.0259527	1.58582	17.6961	63.217	96.6633
Olfr1451	1	0	1	0	0.443876	0.352739	0.000741858	3.12968	-4.9556	-2.9338	0.725195
Olfr1453	0.747647	0.126303	1	0	0.493994	0.306279	0.452187	0.344681	0.239137	1.15735	1.16905
Olfr1454	0.905296	0.0432095	1	0	0.663336	0.178267	0.183672	0.735958	-0.200631	-0.196363	0.474711
Olfr1459	0.805272	0.0940576	1	0	0.570541	0.243713	0.902064	0.0447627	-0.58235	-0.798233	-0.0044789
Olfr146	0.858415	0.0663027	1	0	0.978604	0.00939281	0.772887	0.111884	-0.77591	0.173714	0.0601304
Olfr1461	0.945873	0.0241671	1	0	0.750306	0.124762	0.419527	0.37724	-0.921613	-1.31645	2.12402
Olfr1462	0.694123	0.158563	1	0	0.969936	0.013257	0.869788	0.0605864	0.434846	0.903551	0.261612
Olfr1463	0.995363	0.00201833	1	0	0.59235	0.227421	0.00172896	2.76221	2.91106	4.9893	10.8232
Olfr147	0.85128	0.0699277	0.987105	0.0056365	0.249938	0.602167	0.00302761	2.5189	-0.126146	0.733002	1.46971
Olfr1477	0.849189	0.0709957	1	0	0.197675	0.704048	1.85e-07	6.73283	0.892592	5.25386	26.4585
Olfr1484	0.849189	0.0709957	0.734211	0.134179	0.441679	0.354893	0.0604469	1.21863	11.2703	24.2334	30.6119
Olfr1491	0.898557	0.0464545	1	0	0.264306	0.577893	0.75182	0.123886	0.897078	0.0638204	0.763724
Olfr1494	1	0	1	0	0.367936	0.434228	0.983801	0.00709262	-0.00533671	-0.298737	0.199154
Olfr1495	0.849189	0.0709957	1	0	0.56104	0.251006	0.924186	0.0342405	-0.198325	-0.0916061	-0.0500279
Olfr1496	0.633965	0.197935	1	0	0.844435	0.0734337	0.588156	0.230507	0.635646	0.477933	0.578681
Olfr1497	0.95411	0.0204017	1	0	0.967367	0.0144087	0.98372	0.00712834	-1.36359	-0.654716	-0.135128
Olfr15	0.92507	0.0338256	1	0	0.281548	0.550448	0.000809249	3.09192	8.46202	16.931	25.443
Olfr1500	0.849189	0.0709957	1	0	0.229638	0.638957	0.656601	0.182698	0.636603	0.0213965	-0.185122
Olfr1501	0.894517	0.0484115	1	0	0.59828	0.223095	0.214494	0.668584	0.111562	2.16074	4.61721
Olfr1504	0.925317	0.0337092	1	0	0.53953	0.267984	0.844263	0.0735223	-0.189038	0.0725237	0.997625
Olfr1505	0.849189	0.0709957	1	0	0.879788	0.0556219	0.0499301	1.30164	-2.07915	-1.18893	1.67156
Olfr1507	0.945873	0.0241671	0.987105	0.0056365	0.428462	0.368088	0.589816	0.229283	-0.527146	-0.846342	-0.0633461
Olfr1508	0.92507	0.0338256	1	0	0.334527	0.475569	0.562383	0.249968	-0.456072	-0.591924	-1.13208
Olfr1509	0.931805	0.0306748	1	0	0.4118	0.385313	0.924186	0.0342405	-1.11946	-1.59602	0.693748
Olfr1510	0.999433	0.000246289	1	0	0.989833	0.00443789	0.914719	0.0387123	-0.677456	-0.627282	-1.48977
Olfr1511	0.98102	0.00832226	1	0	0.889078	0.0510599	0.567979	0.245668	-0.295777	-1.11133	-0.764366
Olfr1512	0.71379	0.146429	1	0	0.997225	0.00120668	0.991426	0.00373952	0.232594	-0.319979	-0.226782
Olfr1513	0.739847	0.130858	1	0	0.652398	0.185487	0.902064	0.0447627	-3.6458	-2.46711	-1.86905
Olfr159	0.981718	0.00801326	1	0	0.529833	0.275861	0.871926	0.0595202	-0.00978073	0.504485	0.263244
Olfr16	0.664105	0.177763	1	0	0.4204	0.376337	0.903568	0.0440391	0.120399	-0.340738	-0.323166
Olfr160	0.747647	0.126303	1	0	0.564458	0.248369	0.00477648	2.32089	0.373701	5.10105	25.9333
Olfr165	0.694123	0.158563	1	0	0.0721968	1.14148	0.562383	0.249968	-0.595071	-0.0961017	0.0186699
Olfr166	0.92507	0.0338256	1	0	0.829392	0.0812403	0.934135	0.0295905	0.739317	0.202122	1.107
Olfr167	0.849189	0.0709957	1	0	0.0705279	1.15164	0.243633	0.613264	0.617792	5.78987	16.9484
Olfr168	0.849189	0.0709957	1	0	0.612954	0.212572	0.884561	0.0532723	0.425592	5.0629	18.562
Olfr17	0.984656	0.0067156	1	0	0.220861	0.65588	0.736819	0.132639	0.639898	1.13904	1.66466
Olfr171	0.649208	0.187616	1	0	0.450054	0.346735	1	0	0.293333	4.05953	9.88699
Olfr177	0.596813	0.224162	1	0	0.569422	0.244566	0.866092	0.0624362	-0.386	-0.621279	0.333929
Olfr180	0.543053	0.265158	1	0	0.578509	0.23769	0.285342	0.544635	0.238749	-0.00592938	-0.23282
Olfr181	0.596813	0.224162	1	0	0.695457	0.15773	0.673581	0.17161	-0.582787	-0.293353	1.09999
Olfr183	0.946121	0.0240533	0.987105	0.0056365	0.663336	0.178267	1	0	-0.212774	-0.875541	-0.627109
Olfr186	0.62053	0.207237	1	0	0.359181	0.444687	0.0141284	1.84991	-0.622145	-0.303914	0.162837
Olfr187	0.852986	0.0690578	1	0	0.387215	0.412048	0.850021	0.0705705	-0.118411	0.222817	0.571452
Olfr19	0.747355	0.126473	1	0	0.851792	0.0696664	0.0169125	1.77179	0.228089	1.25395	7.18585
Olfr191	0.943708	0.0251624	1	0	0.663336	0.178267	0.64561	0.19003	-3.20863	-1.13134	4.58398
Olfr195	0.62053	0.207237	1	0	0.59225	0.227495	0.18667	0.728926	-0.283634	4.66142	30.9733
Olfr196	0.628704	0.201554	1	0	0.331771	0.479162	0.0146734	1.83347	-4.04372	-3.9121	0.0820304
Olfr20	0.62053	0.207237	1	0	0.513618	0.28936	2.24e-05	4.64975	0.859165	0.825735	3.51727
Olfr201	0.860724	0.0651361	1	0	0.81931	0.086552	0.160122	0.795548	1.79275	16.5784	67.1495
Olfr202	0.849189	0.0709957	1	0	1	0	0.121961	0.913781	-0.294262	-0.101695	0.0781648
Olfr203	0.894936	0.048208	1	0	0.840607	0.0754068	0.562383	0.249968	2.29434	30.5468	93.4432
Olfr205	0.649208	0.187616	1	0	0.787181	0.103926	0.0925063	1.03383	-1.2357	10.7573	25.7226
Olfr206	0.907176	0.0423086	1	0	0.663336	0.178267	1	0	-1.62832	-0.901962	0.635078
Olfr209	0.931805	0.0306748	1	0	0.281548	0.550448	0.000203789	3.69082	1.18238	1.25454	0.826224
Olfr211	0.943482	0.0252665	1	0	0.569422	0.244566	0.461144	0.336163	-1.69688	-0.815324	4.82227
Olfr212	0.62053	0.207237	1	0	0.553032	0.25725	0.962001	0.0168246	0.0867363	0.751661	1.36598
Olfr214	0.945873	0.0241671	1	0	0.467886	0.32986	0.519561	0.284364	0.534532	0.344136	0.412868
Olfr215	0.898557	0.0464545	1	0	0.668585	0.174844	0.792684	0.1009	-0.573912	0.114298	-1.25562
Olfr218	0.984656	0.0067156	1	0	0.864636	0.0631665	0.562383	0.249968	-0.509244	-0.366879	0.0303382
Olfr221	0.973694	0.0115774	0.793404	0.100506	0.626611	0.203002	0.016617	1.77945	0.167469	-0.397221	0.838516
Olfr235	0.999433	0.000246289	1	0	0.667546	0.175519	0.971363	0.0126186	-0.950041	-0.874331	-0.89189
Olfr24	0.62053	0.207237	1	0	0.876549	0.0572237	0.236888	0.625457	-1.05461	-0.335462	-0.421046
Olfr247	0.62053	0.207237	1	0	0.663336	0.178267	0.023259	1.63341	-2.20586	-2.54675	0.785971
Olfr250	0.62053	0.207237	1	0	0.875896	0.0575474	0.277064	0.557421	-1.30011	-0.699018	0.185712
Olfr266	0.957202	0.0189965	1	0	0.837466	0.0770328	0.884561	0.0532723	2.96596	2.24353	1.8492
Olfr267	0.852986	0.0690578	1	0	0.832708	0.0795073	0.953853	0.0205183	-0.284375	0.501591	0.43935
Olfr270	0.905296	0.0432095	1	0	0.887615	0.0517751	0.631471	0.199646	-3.06436	-2.61342	-1.67384
Olfr275	0.62053	0.207237	1	0	0.876128	0.0574326	0.121961	0.913781	-0.184196	-0.292486	0.969518
Olfr282	0.945873	0.0241671	1	0	0.844435	0.0734337	0.71052	0.148424	-0.299912	0.189707	0.452801
Olfr284	0.62053	0.207237	1	0	0.549421	0.260095	0.183822	0.735603	-1.19125	-1.25691	-0.829225
Olfr285	0.801081	0.0963235	0.900715	0.0454126	0.367936	0.434228	0.587367	0.23109	3.17247	14.3605	30.3895
Olfr290	0.905869	0.0429346	1	0	0.95502	0.0199877	0.59535	0.225227	0.226227	-0.0642185	0.365595
Olfr297	0.894517	0.0484115	1	0	0.455364	0.341642	0.702063	0.153624	-1.35588	-1.10509	-0.593996
Olfr298	0.852986	0.0690578	0.987105	0.0056365	0.612954	0.212572	0.744026	0.128412	0.133239	1.14313	-0.22868
Olfr3	0.984656	0.0067156	1	0	0.733779	0.134435	0.925179	0.0337744	0.790674	1.25446	0.559876
Olfr30	0.801081	0.0963235	1	0	0.308068	0.511353	2.22e-15	14.6536	-0.215668	1.73882	14.9313
Olfr303	0.888761	0.051215	1	0	0.221473	0.654679	0.646298	0.189567	-2.24835	-0.307946	-1.51636
Olfr308	0.894936	0.048208	1	0	0.631506	0.199623	0.580109	0.236491	0.670217	-0.0103025	0.272476
Olfr31	0.98886	0.0048652	1	0	0.00658816	2.18124	0.00273851	2.56249	-0.589656	-0.506981	-1.12845
Olfr313	0.708547	0.149632	1	0	0.81406	0.0893438	0.249525	0.602887	-0.359357	-1.10871	-1.09811
Olfr315	0.62053	0.207237	0.987105	0.0056365	0.0308202	1.51116	0.725219	0.139531	-0.608198	-0.905226	-1.11721
Olfr318	0.849189	0.0709957	1	0	0.771277	0.112789	1	0	-0.113905	-0.60469	0.214411
Olfr323	0.849189	0.0709957	1	0	0.950991	0.0218235	0.71052	0.148424	0.451556	0.697471	2.03666
Olfr33	0.665882	0.176603	1	0	0.851792	0.0696664	0.221022	0.655565	0.860257	0.98708	0.795048
Olfr330	0.946121	0.0240533	1	0	0.209622	0.678564	0.631757	0.19945	-0.245551	-0.386053	-0.646915
Olfr332	0.849189	0.0709957	1	0	0.612954	0.212572	0.744026	0.128412	-0.0413396	-0.0210342	0.332354
Olfr340	0.974004	0.0114393	1	0	0.459809	0.337423	0.586399	0.231807	-0.360905	-0.244381	2.32816
Olfr344	0.894517	0.0484115	1	0	0.933447	0.0299104	0.871926	0.0595202	-0.654199	-0.63308	-0.673025
Olfr345	0.825352	0.0833607	1	0	0.312556	0.505073	1	0	-0.199137	0.48514	0.000455832
Olfr346	0.79942	0.0972248	1	0	0.367936	0.434228	0.00273851	2.56249	2.36515	22.6981	72.8537
Olfr348	0.984656	0.0067156	1	0	0.95854	0.0183897	0.00076334	3.11728	-0.993679	-0.238228	6.92619
Olfr350	0.62053	0.207237	1	0	1	0	0.0095008	2.02224	1.0618	1.74358	0.919803
Olfr353	0.272661	0.564378	1	0	0.631506	0.199623	0.23457	0.629727	-0.24407	-0.295808	1.20924
Olfr358	0.894517	0.0484115	1	0	0.95854	0.0183897	1	0	0.642529	0.903361	1.12184
Olfr360	0.933442	0.0299128	1	0	0.249938	0.602167	0.734122	0.134232	0.00702767	0.551612	-0.0801694
Olfr361	0.958909	0.0182224	1	0	0.266136	0.574897	0.479674	0.319054	-0.225511	-0.22919	0.80621
Olfr362	0.62053	0.207237	0.241181	0.617657	0.944416	0.0248367	0.495899	0.304607	-0.204646	0.542005	0.815818
Olfr366	0.849189	0.0709957	1	0	0.969936	0.013257	0.905241	0.043236	-0.590836	-0.432451	-0.39081
Olfr368	0.957202	0.0189965	1	0	0.682945	0.165614	0.882682	0.0541958	-0.891433	0.280839	0.33132
Olfr370	0.911184	0.0403938	1	0	0.612954	0.212572	1	0	0.0988392	0.768161	1.45941
Olfr372	1	0	0.734211	0.134179	0.500221	0.300838	0.656601	0.182698	1.24535	0.246621	-0.0911655
Olfr374	0.62053	0.207237	1	0	0.934962	0.0292061	0.353704	0.451361	0.406318	1.16289	1.5554
Olfr376	0.738922	0.131402	0.790113	0.102311	3.11295e-16	15.5068	1.18e-09	8.92812	1.93545	17.7963	59.2919
Olfr38	0.891586	0.0498369	1	0	0.993547	0.00281177	0.962001	0.0168246	-1.54245	-2.63955	-0.687979
Olfr380	0.62053	0.207237	1	0	0.538857	0.268527	0.0141284	1.84991	-0.304157	0.196348	-0.613985
Olfr389	0.747355	0.126473	1	0	0.511697	0.290987	0.82783	0.0820589	0.180021	0.297795	0.29239
Olfr39	0.747647	0.126303	1	0	0.989269	0.00468543	0.971363	0.0126186	-0.332451	1.45066	0.487877
Olfr390	0.62053	0.207237	1	0	0.40405	0.393565	0.246091	0.608904	-0.376109	-0.155701	-1.00472
Olfr394	0.62053	0.207237	1	0	0.59225	0.227495	0.308304	0.51102	-0.0422814	-0.505314	-0.25487
Olfr397	0.62053	0.207237	1	0	0.410806	0.386363	4.82e-12	11.317	-5.33354	-2.89307	-0.434959
Olfr399	1	0	1	0	0.467205	0.330492	0.786684	0.1042	0.132944	0.365778	0.430865
Olfr401	0.973694	0.0115774	1	0	0.461475	0.335852	0.925179	0.0337744	-0.219707	0.0841823	0.690672
Olfr410	0.694123	0.158563	1	0	0.877426	0.0567895	0.562383	0.249968	-0.792306	-0.37873	-0.747428
Olfr411	0.938293	0.0276617	1	0	0.612954	0.212572	0.547576	0.261556	0.0498979	-0.0914394	-0.0065223
Olfr414	0.995355	0.00202209	1	0	0.642624	0.192043	0.587367	0.23109	-0.628566	2.42206	16.0347
Olfr419	0.707419	0.150323	1	0	0.352382	0.452986	0.858725	0.0661461	0.0424438	0.131399	0.338463
Olfr420	0.859038	0.0659875	1	0	0.353051	0.452162	0.966332	0.0148735	1.71114	1.60428	1.92697
Olfr429	0.759513	0.119465	1	0	0.612954	0.212572	1	0	1.0248	7.03772	27.8881
Olfr43	0.442165	0.354416	1	0	0.480711	0.318116	0.000731167	3.13598	0.613421	0.0297969	-0.0121405
Olfr430	0.585928	0.232156	1	0	0.00120063	2.92059	0.150309	0.823016	1.06013	45.7369	115.946
Olfr433	0.364554	0.438238	1	0	0.619949	0.207644	1	0	-0.760222	-1.33878	-0.945138
Olfr434	0.852986	0.0690578	1	0	0.723018	0.140851	0.520529	0.283555	0.243356	12.5369	45.9017
Olfr435	0.999433	0.000246289	1	0	1	0	0.962001	0.0168246	0.74483	0.893004	1.27244
Olfr437	0.894517	0.0484115	1	0	0.829392	0.0812403	0.512251	0.290517	0.0462398	1.35536	0.631412
Olfr44	0.826261	0.0828826	1	0	0.985522	0.00633364	0.846905	0.0721652	-3.78566	-1.50384	1.33
Olfr441	0.974004	0.0114393	1	0	0.77747	0.109317	0.0144911	1.8389	-0.610978	-0.302413	0.518361
Olfr448	0.984656	0.0067156	0.987105	0.0056365	0.56104	0.251006	0.105452	0.976947	0.39812	0.31318	0.840661
Olfr449	0.747647	0.126303	1	0	0.0281731	1.55017	1	0	-0.476985	-0.371	0.262072
Olfr45	0.957202	0.0189965	1	0	0.221473	0.654679	0.199751	0.69951	2.17755	2.29996	6.2464
Olfr450	0.898557	0.0464545	1	0	0.81931	0.086552	0.438417	0.358113	-0.74426	-1.43119	-1.18663
Olfr46	0.864827	0.0630709	1	0	0.114128	0.942609	0.0135928	1.86669	3.89482	5.09868	-0.187863
Olfr463	0.62053	0.207237	1	0	0.167053	0.777147	0.661387	0.179544	-0.0515458	-0.842779	0.748212
Olfr464	0.529299	0.276299	1	0	0.505258	0.296487	0.589315	0.229652	-0.189419	-0.24291	-1.46983
Olfr466	0.747647	0.126303	1	0	0.59225	0.227495	0.597054	0.223986	-0.620602	-0.827295	-0.73441
Olfr467	0.477259	0.321246	1	0	0.87479	0.0580961	0.153136	0.814924	-0.278598	-0.36769	-0.0421032
Olfr47	0.650834	0.18653	1	0	0.59225	0.227495	0.155804	0.807421	-0.515285	3.05567	11.8905
Olfr472	0.852986	0.0690578	1	0	0.943665	0.0251823	0.204531	0.689242	1.04413	6.70606	15.1087
Olfr473	0.825352	0.0833607	1	0	0.973572	0.0116321	0.0970437	1.01303	-3.46625	-2.27896	3.8984
Olfr474	0.957202	0.0189965	0.900715	0.0454126	1	0	0.614519	0.211465	1.08848	1.06489	0.89788
Olfr476	0.945498	0.0243396	1	0	0.359445	0.444368	0.302976	0.518592	3.22939	31.4488	95.5856
Olfr477	0.21695	0.66364	0.809122	0.0919861	0.933645	0.0298182	0.967159	0.014502	-0.567162	0.251632	2.94193
Olfr478	0.619441	0.208	0.340628	0.46772	0.00658816	2.18124	0.000282962	3.54827	6.0422	44.3765	107.926
Olfr48	0.0480803	1.31803	1	0	0.734773	0.133847	0.84951	0.0708317	0.488266	0.690265	-0.868438
Olfr480	0.849189	0.0709957	1	0	0.414971	0.381982	0.175759	0.755082	1.04832	1.44575	3.96523
Olfr481	0.900719	0.0454105	1	0	0.652398	0.185487	0.810468	0.0912643	-0.808834	0.733186	5.87683
Olfr484	0.728265	0.137711	1	0	0.917609	0.0373425	0.478741	0.319899	-0.180612	-0.291387	0.337016
Olfr490	0.859038	0.0659875	1	0	0.221473	0.654679	0.0899799	1.04585	-0.457399	-0.00210616	5.47517
Olfr491	0.62053	0.207237	0.340628	0.46772	0.0119493	1.92266	0.0988669	1.00495	14.1513	54.8583	87.7679
Olfr494	0.931805	0.0306748	1	0	0.721666	0.141664	0.134128	0.87248	-0.325424	0.092816	-0.224098
Olfr495	0.891586	0.0498369	1	0	0.43189	0.364627	0.900889	0.0453287	-1.78818	-0.91027	-1.41243
Olfr497	0.995767	0.00184213	1	0	0.931839	0.0306591	1	0	-0.497614	-1.19591	-0.558198
Olfr5	0.852986	0.0690578	1	0	0.661433	0.179514	0.909353	0.0412675	1.11827	0.217452	2.55878
Olfr50	0.93479	0.0292859	1	0	0.776175	0.110041	0.398763	0.399285	2.30169	3.77047	2.70059
Olfr502	0.849189	0.0709957	1	0	0.531698	0.274335	0.105452	0.976947	3.99212	20.7001	38.7046
Olfr506	0.849189	0.0709957	1	0	0.917609	0.0373425	0.000415725	3.38119	0.530663	0.241359	0.0375642
Olfr508	0.999433	0.000246289	1	0	0.791895	0.101333	0.793709	0.100339	0.460549	2.25212	7.63903
Olfr509	0.968653	0.0138319	1	0	0.681888	0.166287	0.243633	0.613264	0.880008	0.359623	-0.171988
Olfr51	0.62053	0.207237	0.734211	0.134179	0.166705	0.778052	0.166081	0.77968	0.774285	0.94962	2.14742
Olfr510	0.62053	0.207237	0.987105	0.0056365	0.564458	0.248369	0.619482	0.207971	0.0791994	-0.059862	0.339514
Olfr513	0.849189	0.0709957	1	0	0.806563	0.0933615	0.801038	0.0963469	0.324822	0.528504	0.453767
Olfr518	0.849189	0.0709957	1	0	0.49901	0.301891	0.930035	0.0315006	1.56433	1.20351	-0.434222
Olfr52	0.852986	0.0690578	1	0	0.775832	0.110232	0.690241	0.160999	-1.04254	-0.540884	-0.238967
Olfr520	0.944707	0.0247029	1	0	0.510061	0.292378	0.236888	0.625457	-1.13804	-0.720119	2.15058
Olfr521	0.925317	0.0337092	1	0	0.932498	0.0303523	0.253075	0.596751	-1.15339	-0.338184	-0.973148
Olfr522	0.62053	0.207237	1	0	0.456108	0.340933	0.0441335	1.35523	-0.63806	-0.418619	-0.227097
Olfr523	0.852986	0.0690578	1	0	0.461475	0.335852	0.352749	0.452534	0.664973	0.568837	0.356138
Olfr527	0.272661	0.564378	1	0	0.0885175	1.05297	0.0390432	1.40846	0.147112	3.0465	8.69742
Olfr53	0.894517	0.0484115	1	0	0.578509	0.23769	0.0259849	1.58528	0.869746	9.16769	41.3726
Olfr530	0.907691	0.0420619	1	0	0.803653	0.0949317	0.0390432	1.40846	0.185195	0.0393907	0.335457
Olfr531	0.241733	0.616664	1	0	0.0363392	1.43962	5.59e-11	10.2526	-0.603782	-0.595068	-0.625831
Olfr536	0.765792	0.115889	1	0	0.23505	0.628839	0.117438	0.93019	-0.138981	0.0886035	-0.0154902
Olfr539	0.849189	0.0709957	1	0	0.568596	0.245196	0.0256893	1.59025	3.35841	4.238	13.3758
Olfr541	1	0	1	0	0.3073	0.512437	0.194527	0.71102	0.274651	1.09075	-0.00557893
Olfr549	0.523964	0.280699	1	0	0.773232	0.11169	0.54492	0.263667	-2.41677	-1.86707	-1.52353
Olfr550	0.523964	0.280699	1	0	0.704729	0.151978	0.562383	0.249968	1.54921	1.4335	0.950453
Olfr552	0.62053	0.207237	1	0	0.414971	0.381982	0.725176	0.139557	0.551165	0.46402	0.92555
Olfr554	0.594049	0.226178	1	0	0.973572	0.0116321	0.686396	0.163426	0.161208	0.274971	0.975367
Olfr557	0.849189	0.0709957	1	0	0.723018	0.140851	0.364414	0.438405	-1.46428	-0.414428	0.780685
Olfr559	0.95411	0.0204017	1	0	0.626611	0.203002	0.863528	0.0637235	2.0475	1.99904	1.83428
Olfr56	0.775131	0.110625	1	0	0.00222986	2.65172	0.992388	0.00331839	0.246179	-0.107022	-0.0471586
Olfr561	0.849189	0.0709957	1	0	0.59225	0.227495	0.0876874	1.05706	-0.76208	-0.652107	-0.511835
Olfr566	0.968653	0.0138319	1	0	0.570541	0.243713	0.921409	0.0355475	-4.79398	-3.14079	-1.31036
Olfr569	0.849189	0.0709957	1	0	0.971389	0.0126067	0.962001	0.0168246	0.525787	0.688388	0.687071
Olfr57	0.849189	0.0709957	1	0	0.917609	0.0373425	0.408533	0.388773	-3.34832	-3.54274	-1.5124
Olfr570	0.0110407	1.95701	1	0	0.914488	0.0388219	0.15701	0.804071	-0.513482	-0.860021	-0.940364
Olfr571	0.957202	0.0189965	1	0	0.879788	0.0556219	0.562383	0.249968	0.39689	0.356662	0.71739
Olfr572	0.849189	0.0709957	1	0	0.603957	0.218994	0.609241	0.215211	-0.207067	-0.213913	-0.192544
Olfr578	0.523964	0.280699	1	0	0.461475	0.335852	0.0484596	1.31462	1.06178	1.20197	1.77696
Olfr582	0.92507	0.0338256	1	0	0.846381	0.0724343	0.495899	0.304607	0.00267183	0.460816	-0.701991
Olfr584	0.849189	0.0709957	1	0	0.844435	0.0734337	0.967274	0.0144503	-3.80773	-3.34683	-3.82289
Olfr586	0.849189	0.0709957	1	0	0.554053	0.256449	0.629702	0.200865	-1.15648	-0.89278	-0.213226
Olfr59	1	0	1	0	0.570541	0.243713	0.992629	0.00321297	-0.0795831	-0.354499	-0.0649447
Olfr593	0.957202	0.0189965	1	0	0.73182	0.135596	1	0	-0.309972	0.151406	0.136692
Olfr598	0.747647	0.126303	1	0	0.673125	0.171904	0.810456	0.0912706	-2.45368	-1.47236	-1.49925
Olfr599	0.62053	0.207237	1	0	1	0	0.302976	0.518592	-0.128381	0.0646359	0.63102
Olfr6	0.981718	0.00801326	1	0	0.500221	0.300838	1	0	1.41385	0.378495	-0.101021
Olfr60	0.898557	0.0464545	1	0	0.56104	0.251006	0.0703496	1.15274	-0.54746	1.44379	12.695
Olfr601	1	0	0.987105	0.0056365	0.652398	0.185487	0.439805	0.35674	0.884897	1.55381	1.53824
Olfr608	0.925142	0.0337916	1	0	0.560086	0.251745	0.954435	0.0202538	0.907745	1.50205	-0.498469
Olfr609	0.585928	0.232156	1	0	0.749588	0.125177	0.967553	0.0143254	0.917598	1.37032	0.659778
Olfr61	0.894517	0.0484115	1	0	0.0985445	1.00637	0.0153522	1.81383	-0.491583	0.373965	4.03187
Olfr610	0.864769	0.0631001	1	0	0.829392	0.0812403	0.967274	0.0144503	-0.206258	-0.521098	-1.05552
Olfr615	0.95411	0.0204017	1	0	0.933447	0.0299104	0.180689	0.743067	0.992541	0.568917	0.462906
Olfr617	0.62053	0.207237	1	0	0.627047	0.2027	0.919552	0.0364235	1.1141	1.77469	1.17683
Olfr62	0.62053	0.207237	1	0	0.964736	0.0155914	0.260966	0.583416	-0.163347	22.2224	88.6343
Olfr620	0.88845	0.0513671	0.987105	0.0056365	0.805436	0.0939689	1	0	-0.471481	-0.170286	-0.191743
Olfr622	0.62053	0.207237	1	0	0.951765	0.0214703	0.983801	0.00709262	-0.406149	0.162662	0.283797
Olfr629	1	0	1	0	0.996466	0.00153741	0.655381	0.183506	-0.447236	0.236897	-1.9292
Olfr630	0.849189	0.0709957	1	0	0.936433	0.0285235	0.958738	0.0183002	-0.215622	0.582648	0.979351
Olfr632	1	0	1	0	1	0	0.954435	0.0202538	2.66641	2.23732	0.456914
Olfr633	0.585928	0.232156	1	0	0.950991	0.0218235	0.882682	0.0541958	0.824115	1.12722	-0.266094
Olfr635	0.62053	0.207237	1	0	0.661433	0.179514	0.991334	0.00377999	-2.73027	-2.13765	-1.32905
Olfr640	0.93479	0.0292859	0.734211	0.134179	0.570541	0.243713	0.925551	0.0335995	-0.340859	0.0697603	0.32138
Olfr641	0.98886	0.0048652	1	0	0.564458	0.248369	0.967553	0.0143254	-1.32235	-0.739797	0.25833
Olfr642	0.583942	0.23363	0.900715	0.0454126	0.917609	0.0373425	0.0507962	1.29417	0.250136	-0.0334357	-1.0636
Olfr643	1	0	0.730465	0.136401	0.829392	0.0812403	0.850021	0.0705705	-0.204674	0.33939	-0.857384
Olfr648	0.869611	0.0606749	1	0	0.758458	0.120068	0.784086	0.105636	-0.840518	-0.664229	-0.627714
Olfr649	0.652865	0.185177	1	0	0.47486	0.323435	0.460223	0.337031	0.13838	0.0383995	0.480001
Olfr65	0.62053	0.207237	1	0	0.978053	0.00963774	0.562353	0.249991	0.333148	1.35852	2.59706
Olfr651	0.728265	0.137711	1	0	0.987418	0.00549888	0.924186	0.0342405	-0.624207	0.0359826	-0.0831291
Olfr653	0.945873	0.0241671	1	0	0.704729	0.151978	0.88951	0.0508494	-0.47089	-0.390117	0.756577
Olfr654	1	0	1	0	0.629371	0.201093	0.909353	0.0412675	1.3435	1.62475	1.83176
Olfr655	0.863507	0.0637341	1	0	0.864636	0.0631665	0.823117	0.0845386	0.345718	-0.218666	-0.278352
Olfr656	0.95664	0.0192513	1	0	0.528526	0.276934	0.31115	0.50703	1.19939	0.245657	0.329526
Olfr657	0.85128	0.0699277	1	0	0.642624	0.192043	0.603487	0.219332	0.28824	0.785002	1.04916
Olfr659	0.911184	0.0403938	1	0	0.95502	0.0199877	0.986782	0.00577859	0.534296	0.667338	0.786966
Olfr661	0.656951	0.182467	1	0	0.829392	0.0812403	0.810039	0.0914943	-2.45657	-1.57807	-1.41051
Olfr665	0.849189	0.0709957	1	0	0.86825	0.0613552	0.902064	0.0447627	-0.764572	-0.736047	-0.667822
Olfr666	0.974004	0.0114393	1	0	0.840607	0.0754068	0.332596	0.478083	0.454394	0.770288	0.26542
Olfr669	0.957202	0.0189965	0.987105	0.0056365	0.944416	0.0248367	0.631037	0.199945	0.855512	0.457065	0.0173505
Olfr67	0.849189	0.0709957	1	0	0.943665	0.0251823	0.079281	1.10083	-0.832736	-0.656429	-0.599097
Olfr672	0.619441	0.208	1	0	0.873122	0.0589248	0.226531	0.644873	-3.89881	-0.803017	3.24243
Olfr683	0.852986	0.0690578	1	0	0.564458	0.248369	0.589816	0.229283	-0.560941	-0.565759	-0.390285
Olfr685	0.62053	0.207237	1	0	0.684723	0.164485	0.81457	0.0890717	-0.785389	-0.433177	0.15812
Olfr69	0.62053	0.207237	1	0	0.989269	0.00468543	0.661587	0.179413	1.26852	0.538901	-0.477961
Olfr690	0.957202	0.0189965	1	0	0.95854	0.0183897	0.925179	0.0337744	-0.360574	-0.235233	0.00952545
Olfr691	0.849189	0.0709957	1	0	1	0	0.908584	0.0416351	-0.3677	-0.139568	0.0488674
Olfr692	0.809305	0.0918878	1	0	0.614586	0.211417	0.967274	0.0144503	-0.213809	-0.0642986	-0.0238122
Olfr701	0.981718	0.00801326	1	0	0.571206	0.243207	0.0360246	1.4434	-0.245302	0.62791	-0.0456815
Olfr702	0.999433	0.000246289	1	0	0.95854	0.0183897	0.873886	0.0585453	-0.166993	0.65459	2.99458
Olfr703	0.863507	0.0637341	1	0	0.770106	0.11345	0.597054	0.223986	-2.57264	-3.17191	-3.68729
Olfr711	0.45487	0.342113	1	0	0.0348767	1.45746	1	0	0.606319	0.920839	0.504655
Olfr716	0.849189	0.0709957	1	0	0.510061	0.292378	0.863528	0.0637235	-0.521545	-0.983529	-0.98422
Olfr722	0.904741	0.0434757	1	0	0.531698	0.274335	0.826649	0.0826788	-1.12444	-0.433301	-0.509018
Olfr724	0.945873	0.0241671	1	0	0.943665	0.0251823	0.91602	0.0380951	0.223968	0.484235	0.426594
Olfr725	1	0	1	0	0.282032	0.549701	0.573675	0.241334	0.780968	0.0435703	-0.173826
Olfr726	0.849189	0.0709957	1	0	0.2872	0.541815	0.438417	0.358113	-0.488065	-1.47484	-1.68736
Olfr727	0.984656	0.0067156	1	0	0.229045	0.64008	0.915519	0.0383326	0.858614	-0.604011	-0.713175
Olfr73	0.849189	0.0709957	1	0	0.829392	0.0812403	0.900889	0.0453287	-0.244632	-0.099765	-0.315939
Olfr731	0.999433	0.000246289	1	0	0.513618	0.28936	0.981309	0.0081943	-0.957048	-0.227323	0.498915
Olfr733	1	0	1	0	0.448662	0.34808	0.967274	0.0144503	2.54071	1.04054	4.41025
Olfr734	0.62053	0.207237	1	0	0.723018	0.140851	0.331237	0.479861	0.35675	0.470444	1.04208
Olfr735	0.727217	0.138336	1	0	0.943665	0.0251823	0.863528	0.0637235	-0.46269	-0.994584	-0.643926
Olfr736	0.272661	0.564378	1	0	0.37473	0.426282	0.0806731	1.09327	0.629948	0.685276	2.48058
Olfr738	0.852986	0.0690578	1	0	0.642914	0.191847	0.922562	0.0350043	4.29251	20.9207	35.771
Olfr739	0.62053	0.207237	1	0	0.755097	0.121997	0.0217418	1.6627	-2.30022	-0.764459	-0.99886
Olfr74	0.868614	0.061173	1	0	0.761128	0.118542	0.910035	0.0409419	-0.275719	0.196042	0.283293
Olfr740	0.361293	0.44214	1	0	0.612954	0.212572	6.2e-05	4.20761	2.05488	12.3705	26.8804
Olfr744	0.747647	0.126303	1	0	0.00244239	2.61218	0.777912	0.109069	4.08442	15.7738	29.0305
Olfr745	0.62053	0.207237	0.987105	0.0056365	0.119054	0.924257	0.146217	0.835001	-3.11896	-3.62553	0.657719
Olfr746	0.859038	0.0659875	1	0	0.78984	0.102461	0.105452	0.976947	2.55104	23.0497	37.7499
Olfr747	1	0	1	0	0.500221	0.300838	0.00728612	2.1375	-0.767584	2.35411	11.2053
Olfr749	0.81223	0.0903209	0.533364	0.272976	0.00339705	2.4689	0.611179	0.213832	0.793465	8.21805	24.6818
Olfr76	0.747647	0.126303	1	0	0.331771	0.479162	0.581818	0.235213	0.282235	0.128703	-0.172199
Olfr770	0.884685	0.0532113	0.987105	0.0056365	0.973347	0.0117322	0.673581	0.17161	0.984614	1.20568	0.756327
Olfr771	0.974946	0.0110194	1	0	0.570541	0.243713	0.902064	0.0447627	0.488585	-0.0981539	1.36431
Olfr774	0.967167	0.0144983	1	0	0.992686	0.00318817	0.621114	0.206829	1.74333	1.84415	1.68845
Olfr777	0.931805	0.0306748	1	0	0.461475	0.335852	0.708692	0.149542	-0.18648	0.170639	-0.898809
Olfr78	0.825352	0.0833607	1	0	0.966604	0.0147513	0.958738	0.0183002	0.154847	-0.0332011	-0.0841727
Olfr780	0.849189	0.0709957	1	0	0.4118	0.385313	0.971363	0.0126186	0.654165	-0.86154	-0.802524
Olfr782	0.849189	0.0709957	1	0	0.74391	0.12848	0.646298	0.189567	-0.337539	-0.0650089	0.232975
Olfr784	0.907691	0.0420619	1	0	0.282032	0.549701	1	0	0.97469	1.1802	1.33624
Olfr786	0.998646	0.000588361	1	0	0.761128	0.118542	0.999457	0.000235972	0.20845	1.82884	0.70866
Olfr788	0.92507	0.0338256	1	0	0.441679	0.354893	0.905813	0.0429613	0.550859	0.486845	1.09627
Olfr791	0.62053	0.207237	1	0	0.95854	0.0183897	0.430948	0.365575	-0.40341	-0.498967	-0.707851
Olfr794	0.999433	0.000246289	1	0	0.59225	0.227495	0.826863	0.0825666	-0.805946	-1.11169	-0.191047
Olfr796	0.585928	0.232156	1	0	0.943665	0.0251823	0.239276	0.6211	-0.335866	0.42222	1.65291
Olfr798	0.747647	0.126303	1	0	0.939499	0.0271037	0.561077	0.250977	0.0133989	0.23595	0.164291
Olfr799	0.984656	0.0067156	1	0	0.59225	0.227495	0.261197	0.583032	-0.310205	-0.959446	-1.58217
Olfr800	0.849189	0.0709957	1	0	0.939499	0.0271037	0.975578	0.0107381	-0.310094	-0.191795	0.0129591
Olfr801	0.93479	0.0292859	1	0	0.663336	0.178267	0.84951	0.0708317	0.405095	0.278347	0.658817
Olfr805	0.984656	0.0067156	1	0	0.308068	0.511353	0.971363	0.0126186	0.890105	0.650904	0.950324
Olfr811	0.974946	0.0110194	1	0	0.596653	0.224278	0.810468	0.0912643	-0.120962	-0.631386	0.386901
Olfr812	0.999433	0.000246289	1	0	0.621007	0.206903	0.827856	0.082045	0.0569263	0.324383	0.352562
Olfr819	0.947495	0.0234229	1	0	0.612954	0.212572	0.133947	0.873067	-0.382387	0.0777629	0.412639
Olfr820	0.747647	0.126303	1	0	0.249938	0.602167	0.934135	0.0295905	-1.30137	-1.1265	-0.637189
Olfr821	0.974004	0.0114393	1	0	0.444659	0.351973	0.863528	0.0637235	0.0682766	-0.0391986	-0.413287
Olfr822	0.215863	0.665821	1	0	0.887615	0.0517751	1	0	-0.0741536	0.351813	-0.500752
Olfr825	0.92507	0.0338256	1	0	0.873122	0.0589248	1	0	-0.462005	-0.547253	-0.193827
Olfr826	0.852986	0.0690578	1	0	0.95854	0.0183897	0.905241	0.043236	0.132589	0.20375	0.576196
Olfr830	0.849189	0.0709957	1	0	0.829392	0.0812403	0.331237	0.479861	0.320244	0.394551	0.214395
Olfr832	0.849189	0.0709957	1	0	0.511697	0.290987	0.47327	0.324891	-0.270329	-0.053346	0.990927
Olfr834	0.649208	0.187616	1	0	0.493994	0.306279	1	0	1.36271	1.14665	1.15683
Olfr836	0.932079	0.0305473	1	0	0.428026	0.36853	0.318319	0.497137	-0.709087	-0.885899	-0.667002
Olfr837	0.852986	0.0690578	1	0	0.63881	0.194628	0.194269	0.711597	-0.354174	0.388385	-0.216797
Olfr845	0.911184	0.0403938	0.987105	0.0056365	0.37473	0.426282	0.562383	0.249968	-0.611949	0.0788619	-0.020056
Olfr850	1	0	1	0	1	0	0.595295	0.225268	-0.455767	-0.604549	-1.0498
Olfr860	0.999433	0.000246289	1	0	0.436735	0.359782	0.609241	0.215211	-1.06449	-0.485528	-0.22634
Olfr870	0.938293	0.0276617	1	0	0.663336	0.178267	0.954435	0.0202538	-0.576224	-0.750366	-0.438344
Olfr871	0.957202	0.0189965	1	0	0.814059	0.0893444	0.882682	0.0541958	0.42358	1.76127	1.66934
Olfr872	0.974946	0.0110194	1	0	0.943665	0.0251823	0.786684	0.1042	-1.66331	-1.04291	2.56697
Olfr874	0.62053	0.207237	0.0161817	1.79098	0.0777826	1.10912	0.00709103	2.14929	0.502226	5.09868	17.0178
Olfr875	1	0	1	0	0.829392	0.0812403	0.00797802	2.09811	-2.60438	0.316627	6.22244
Olfr876	0.927838	0.032528	0.809122	0.0919861	0.140981	0.850838	0.379723	0.420533	2.292	32.2695	107.418
Olfr881	0.694123	0.158563	1	0	0.0308202	1.51116	0.188883	0.723808	-0.180661	-1.01576	1.46091
Olfr883	1	0	1	0	0.367936	0.434228	1	0	0.527202	0.757747	0.216204
Olfr884	0.62053	0.207237	1	0	0.570541	0.243713	0.000768914	3.11412	-0.204403	-0.093428	1.49949
Olfr887	0.945498	0.0243396	1	0	0.912696	0.0396739	0.511976	0.290751	-2.00396	1.88519	11.0887
Olfr889	0.272661	0.564378	0.000277459	3.5568	0.221473	0.654679	0.438417	0.358113	0.0864627	-0.433763	-0.65633
Olfr891	1	0	1	0	1	0	1	0	-0.382219	0.12167	-0.107049
Olfr895	0.585928	0.232156	0.987105	0.0056365	0.99624	0.00163585	0.00045388	3.34306	-1.4893	9.57743	57.0233
Olfr9	0.529299	0.276299	1	0	0.972352	0.0121767	0.831491	0.0801427	0.0786767	0.504926	0.54394
Olfr90	1	0	1	0	0.862421	0.0642809	0.0589553	1.22948	0.113075	0.887979	1.64039
Olfr901	0.00456607	2.34046	3.25631e-06	5.48727	0.0119493	1.92266	0.857663	0.0666835	-4.19574	-4.12754	-3.87625
Olfr904	0.852986	0.0690578	0.987105	0.0056365	0.648579	0.188037	0.0095008	2.02224	-2.07591	4.07682	39.6506
Olfr910	0.849189	0.0709957	1	0	0.342436	0.46542	0.0970437	1.01303	-2.29878	-1.16268	-0.549315
Olfr912	0.957202	0.0189965	1	0	0.359181	0.444687	0.0113367	1.94552	-0.265883	-0.333641	-0.958831
Olfr916	0.832789	0.0794651	1	0	0.734773	0.133847	0.194527	0.71102	-0.163968	-0.328005	0.326367
Olfr918	0.999433	0.000246289	0.987105	0.0056365	0.37473	0.426282	0.0703773	1.15257	-0.124179	-0.0124336	0.0397341
Olfr920	0.925142	0.0337916	1	0	0.845976	0.0726419	0.292424	0.533987	0.179739	0.43579	0.691202
Olfr923	1.56311e-13	12.806	2.20248e-28	27.6571	1.71515e-07	6.7657	1.06e-06	5.97469	0.968361	6.45076	29.9356
Olfr933	0.887058	0.052048	0.987105	0.0056365	0.56104	0.251006	0.925179	0.0337744	-0.0640272	-0.161897	-0.370426
Olfr934	0.981718	0.00801326	1	0	0.938237	0.0276876	0.511639	0.291036	0.462848	-0.230856	0.314354
Olfr935	0.999433	0.000246289	1	0	0.773232	0.11169	0.0061068	2.21419	-3.86869	-0.446334	10.6148
Olfr937	0.750728	0.124517	1	0	0.95854	0.0183897	0.00709103	2.14929	0.194582	0.938275	1.38437
Olfr943	0.957202	0.0189965	1	0	0.723018	0.140851	0.850021	0.0705705	0.229223	-0.935802	0.226625
Olfr944	1	0	1	0	0.273165	0.563575	0.613493	0.21219	0.105049	0.0893124	-0.127118
Olfr951	0.974004	0.0114393	1	0	0.764068	0.116868	0.846905	0.0721652	0.0207358	-0.503431	-0.403716
Olfr957	0.998646	0.000588361	0.745056	0.127811	0.912696	0.0396739	0.857343	0.0668452	-0.779662	-0.815487	-1.24142
Olfr958	0.999433	0.000246289	1	0	0.47866	0.319973	0.795103	0.0995767	-0.693186	-0.561479	-0.891199
Olfr96	0.968653	0.0138319	1	0	0.969701	0.0133621	0.624254	0.204639	0.131298	-0.365946	0.0377271
Olfr960	0.995363	0.00201833	1	0	0.989269	0.00468543	0.43712	0.359399	0.40652	0.546721	0.0347814
Olfr961	0.911184	0.0403938	0.340628	0.46772	0.829392	0.0812403	0.606666	0.217051	-0.393645	-0.246687	-0.893451
Olfr965	0.85128	0.0699277	1	0	0.525833	0.279152	0.967274	0.0144503	0.510567	0.145772	0.0181025
Olfr97	0.945873	0.0241671	1	0	0.704729	0.151978	1	0	-0.560567	1.39563	1.08151
Olfr970	0.852986	0.0690578	1	0	0.81138	0.0907755	0.128971	0.889508	-3.30509	-2.73616	1.88568
Olfr972	0.62053	0.207237	1	0	0.661433	0.179514	0.744026	0.128412	-0.366299	-0.660536	-0.574227
Olfr974	0.957202	0.0189965	1	0	0.329138	0.482622	0.214494	0.668584	0.590718	-0.121849	0.350581
Olfr975	0.905296	0.0432095	0.987105	0.0056365	0.850452	0.07035	1	0	-0.637794	-0.413014	-0.708192
Olfr976	0.907691	0.0420619	1	0	0.875896	0.0575474	0.606666	0.217051	0.867111	1.25225	1.82102
Olfr979	0.925142	0.0337916	1	0	0.938476	0.027577	0.631037	0.199945	-0.576355	-0.653298	0.0590445
Olfr981	0.981718	0.00801326	1	0	0.844435	0.0734337	0.967159	0.014502	-0.654483	0.311588	3.61999
Olfr982	0.628704	0.201554	1	0	0.84086	0.0752764	0.298137	0.525584	-0.301409	-0.574723	-0.419609
Olfr983	2.54942e-09	8.59356	2.46211e-15	14.6087	0.0363392	1.43962	1	0	12.2061	39.034	57.366
Olfr985	0.850078	0.0705411	1	0	0.477216	0.321285	0.562353	0.249991	0.230158	0.572563	0.815222
Olfr986	0.62053	0.207237	1	0	0.734773	0.133847	1	0	0.473564	0.568627	-0.0805155
Olfr987	0.929841	0.0315911	1	0	0.874166	0.0584062	0.0455437	1.34157	-0.36676	-0.350983	-0.10549
Olfr988	0.969889	0.0132781	1	0	0.319761	0.495175	0.905241	0.043236	0.357189	-0.379938	-0.000200707
Olfr99	0.647396	0.18883	1	0	0.323858	0.489645	0.00045388	3.34306	-0.818735	-0.421858	-0.392164
Olfr992	0.931805	0.0306748	1	0	0.37473	0.426282	0.629489	0.201012	-0.503221	0.573886	3.55138
