# Supplementary material for: Concentration-Dependent Recruitment of Mammalian Odorant Receptors
Source: eNeuro. 2020 Apr 15;7(2):ENEURO.0103-19.2019. doi: 10.1523/ENEURO.0103-19.2019 (PMC7189481; doi:10.1523/ENEURO.0103-19.2019)
Supplement: Extended Data Figure 5-2 — Comparison between DREAM and pS6-IP-Seq data. Download Figure 5-2, XLSX file. [file enu-eN-NWR-0103-19-s24.xlsx]

## Sheet: Table DREAM VS pS6-IP-Seq 
DREAM (Weid et al., 2015 ) and pS6-IP-Seq data files aligned with CDS + UTRs using STAR
44 DREAM ACT ORs	5% ACT-logFoldChange	5% ACT-PValueFDRadjusted		id	0.01% ACT-logFoldChange	0.1% ACT-logFoldChange	1% ACT-logFoldChange	100% ACT-logFoldChange
Olfr1054	-1.03792	0.193938		Olfr1054	0.823156	0.454656	0.888682	2.4551
Olfr1085	-1.02306	0.136913		Olfr1085	0.229214	0.391778	0.519749	0.915976
Olfr1087	-1.03862	0.112697		Olfr1087	1.1857	0.221049	1.06048	2.37577
Olfr109	-1.03911	0.000225923		Olfr109	-0.0132442	0.788137	0.84115	0.495289
Olfr1135	-0.650875	0.443567		Olfr1135	-0.55496	-0.0078134	-0.931523	0.260504
Olfr114	-0.767596	0.443567		Olfr114	-0.426999	0.539082	1.29559	0.970653
Olfr1231	-0.390806	0.462572		Olfr1231	0.0366471	-0.46366	0.795419	0.632379
Olfr1269	-0.700541	0.493082		Olfr1269	-0.0360644	-0.317277	0.107594	-0.196941
Olfr1350	-0.833184	0.167872		Olfr1350	-0.454072	-0.0964942	0.0606592	-0.0670645
Olfr1377	-1.04299	0.0234223		Olfr1377	0.505058	2.37308	2.19768	1.27924
Olfr142	-0.702646	0.229582		Olfr142	0.38502	0.256881	0.547222	0.491521
Olfr143	-0.811658	0.193938		Olfr143	1.02689	-0.199178	-0.314722	1.55417
Olfr145	-1.76388	2.39114e-10		Olfr145	0.571279	1.98835	1.74367	1.39348
Olfr1459	-0.304589	0.640817		Olfr1459	-0.393064	0.0278325	0.435925	0.198137
Olfr1477	-0.689477	0.0262978		Olfr1477	0.643481	0.079123	0.981153	2.37006
Olfr1484	-1.05796	0.000302453		Olfr1484	0.243339	-0.624259	0.468598	0.855433
Olfr1501	-1.06803	0.000302453		Olfr1501	0.204388	0.164119	0.416383	0.706498
Olfr160	-0.997172	0.0906218		Olfr160	0.845767	0.430236	0.579648	1.72644
Olfr19	-1.08373	0.013823		Olfr19	-0.414238	0.358318	0.154766	1.43918
Olfr229	-1.07443	0.0490606		Olfr229	-0.630692	-0.0014072	-0.631159	0.490711
Olfr30	-0.97445	0.000225923		Olfr30	0.414347	-0.0666583	0.591044	2.1307
Olfr366	-0.664861	0.373709		Olfr366	0.511228	0.396182	-0.0782825	-0.244486
Olfr378	-1.11137	0.289176		Olfr378	0.187258	0.860216	-0.496557	-0.112671
Olfr452	-0.55749	0.240764		Olfr452	0.04385	-0.050035	0.629193	0.244374
Olfr47	-0.810748	0.152831		Olfr47	0.649549	0.213146	0.485634	1.02077
Olfr476	-0.910233	0.178423		Olfr476	-0.178814	-0.0662755	0.708527	0.716812
Olfr478	-1.02495	0.121048		Olfr478	1.34023	1.15583	1.75913	2.20592
Olfr488	-0.723096	0.0370192		Olfr488	0.237591	0.488612	0.0440906	1.53453
Olfr490	-0.86398	0.614509		Olfr490	-0.797298	-0.221401	1.56462	1.74515
Olfr556	-1.25362	0.0370192		Olfr556	0.15221	-0.0561857	0.483392	0.714125
Olfr736	-0.942421	0.178423		Olfr736	0.993336	0.446607	0.891445	1.81659
Olfr745	-0.975178	0.0334576		Olfr745	0.562651	0.408133	0.840589	0.933583
Olfr750	-0.760522	0.0449483		Olfr750	0.195695	0.0968544	0.389713	0.0534963
Olfr849	-0.583473	0.0370192		Olfr849	0.993163	0.383268	0.200719	1.49135
Olfr870	-0.731172	0.157509		Olfr870	-0.185974	-0.323162	0.47976	0.145192
Olfr874	-0.997269	0.00494935		Olfr874	1.04379	1.25997	1.51149	1.66033
Olfr895	-0.870236	0.0852843		Olfr895	1.35632	0.717304	0.0310085	2.03604
Olfr901	-1.51565	0.0334576		Olfr901	1.38345	1.49622	1.13753	-0.212955
Olfr922	-0.887326	0.362903		Olfr922	-1.16252	0.605135	0.776973	2.31732
Olfr923	-1.11816	0.0334576		Olfr923	2.95857	3.83109	3.11159	2.27229
Olfr933	-0.383855	0.606405		Olfr933	-0.449978	0.649957	0.682175	0.224065
Olfr935	-0.894644	0.111091		Olfr935	0.0820357	0.0651032	0.38189	1.7778
Olfr943	-0.710562	0.257798		Olfr943	-0.142288	0.2127	0.315852	0.219814
Olfr983	-1.25675	0.013823		Olfr983	1.87601	2.50608	1.01534	-0.00184063
